# Supplementary material for: (E)-5-(4-Methyl­benzyl­idene)-1-phenyl-4,5,6,7-tetra­hydro-1H-indazol-4-one
Source: IUCrdata. 2022 Mar 29;7(Pt 3):x220283. doi: 10.1107/S2414314622002838 (PMC9462011; doi:10.1107/S2414314622002838)
Supplement: Supplementary file 1 [file x-07-x220283-sup1.cif]

##############################################################################
#                                                                            #
# This CIF contains the data for a data article accepted for                 #
# publication in IUCrData. It conforms to the requirements of                #
# Notes for Authors for IUCrData, and has been                               #
# peer reviewed under the auspices of IUCrData.                              #
#                                                                            #
# Full details of the Crystallographic Information File format               #
# are given in the paper "The Crystallographic Information File (CIF):       #
# a New Standard Archive File for Crystallography" by S. R. Hall, F. H.      #
# Allen and I. D. Brown [Acta Cryst. (1991), A47, 655-685].                  #
#                                                                            #
# The current version of the core CIF dictionary is obtainable from          #
# ftp://ftp.iucr.org/pub/cif_core.dic.                                       #
#                                                                            #
# Software is freely available for graphical display of the structure(s)     #
# in this CIF. For information consult the CIF software page                 #
# http://www.iucr.org/resources/cif/software.                                #
#                                                                            #
# This file may be used for bona fide research purposes within the           #
# scientific community so long as proper attribution is given to the data    # 
# article from which it was obtained.                                        #
#                                                                            #
##############################################################################
data_I
_audit_creation_method     SHELXL-97
_journal_date_recd_electronic     2022-02-16
_journal_date_accepted     2022-03-14
_journal_name_full     'IUCrData'
_journal_year     2022
_journal_volume     7
_journal_issue      3
_journal_page_first     0
_journal_page_last     0
_journal_paper_category     HO
_journal_paper_doi     10.1107/S2414314622002838
_journal_coeditor_code     TK4075
_publ_contact_author_name     'Dr.Shalika Ram Bhandari'
_publ_contact_author_address
;
Department of Physics
Bhairahawa M. Campus
Tribhuvan University
Nepal.
;
_publ_contact_author_email     'shalikaa.bh@gmail.com'
_publ_contact_author_fax     '+977-1-4331964'
_publ_contact_author_phone     '+977-1-4331076'
_publ_section_title
;\
(<i>E</i>)-5-(4-Methylbenzylidene)-1-phenyl-4,5,6,7-tetrahydro-1<i>H</i>-\
indazol-4-one: crystal structure and Hirshfeld surface analyses
;
loop_
    _publ_author_name
    _publ_author_footnote
    _publ_author_address
    'Meenatchi, C. Selva' .
;
Department of Physics
The Madura College
Madurai 625 011
India
;
    'Athimoolam, S.' .
;
Department of Physics
University College of Engineering Nagercoil
Anna University
Nagercoil 629 004
Tamilnadu
India
;
    'Suresh, J.' .
;
Department of Physics
The Madura College
Madurai 625 011
India
;
    'Priya, R. Vishnu' .
;
Department of Physics
The Madura College
Madurai 625 011
India
;
    'Rubina, S. Raja' .
;
Department of Organic Chemistry
School of Chemistry
Madurai Kamaraj University
Madurai 625 021
.
India
;
    'Bhandari, S. R.' .
;
Department of Physics
Bhairahawa M. Campus
Tribhuvan University
.
Nepal
;
_publ_section_synopsis
;
The  1,2-diazole ring in the title compound is fused to a non-aromatic
six-membered ring and bears an N-bound phenyl ring. In the crystal, weak
C---H...O, C---H...\p and \p--\p interactions contribute to the
three-dimensional architecture.
;
_chemical_name_systematic
;\
(<i>E</i>)-5-(4-Methylbenzylidene)-1-phenyl-4,5,6,7-tetrahydro-1<i>H</i>-\
indazol-4-one
;
_chemical_name_common     ?
_chemical_formula_moiety     'C21 H18 N2 O'
_chemical_formula_sum     'C21 H18 N2 O'
_chemical_formula_iupac     'C21 H18 N2 O'
_chemical_formula_weight     314.37
_chemical_melting_point     ?
_space_group_crystal_system     monoclinic
_space_group_name_H-M_alt     'C 2/c'
_space_group_name_Hall     '-C 2yc'
loop_
    _space_group_symop_operation_xyz
    'x, y, z'
    '-x, y, -z+1/2'
    'x+1/2, y+1/2, z'
    '-x+1/2, y+1/2, -z+1/2'
    '-x, -y, -z'
    'x, -y, z-1/2'
    '-x+1/2, -y+1/2, -z'
    'x+1/2, -y+1/2, z-1/2'
_cell_length_a     30.3989(15)
_cell_length_b     8.7177(5)
_cell_length_c     14.0581(7)
_cell_angle_alpha     90
_cell_angle_beta     115.367(2)
_cell_angle_gamma     90
_cell_volume     3366.3(3)
_cell_formula_units_Z     8
_cell_measurement_reflns_used     3243
_cell_measurement_theta_min     28.7
_cell_measurement_theta_max     1.8
_cell_measurement_temperature     293(2)
_exptl_crystal_description     'block'
_exptl_crystal_colour     'colourless'
_exptl_crystal_size_max     0.200
_exptl_crystal_size_mid     0.200
_exptl_crystal_size_min     0.180
_exptl_crystal_density_diffrn     1.241
_exptl_crystal_density_meas     ?
_exptl_crystal_density_method     none
_exptl_crystal_F_000     1328
_exptl_absorpt_coefficient_mu     0.077
_exptl_absorpt_correction_type     none
_exptl_absorpt_process_details     ?
_exptl_absorpt_correction_T_min     ?
_exptl_absorpt_correction_T_max     ?
_exptl_special_details     ?
_diffrn_ambient_temperature     293(2)
_diffrn_radiation_type     MoK\a
_diffrn_radiation_wavelength     0.71073
_diffrn_radiation_source     'fine-focus sealed tube'
_diffrn_radiation_monochromator     'graphite'
_diffrn_measurement_device_type     'Bruker SMART APEXII CCD'
_diffrn_measurement_method     '\w and \f scans'
_diffrn_detector_area_resol_mean     ?
_diffrn_reflns_number     22457
_diffrn_reflns_av_R_equivalents     0.0482
_diffrn_reflns_av_unetI/netI     0.0237
_diffrn_reflns_theta_min     2.900
_diffrn_reflns_theta_max     25.034
_diffrn_reflns_theta_full     25.242
_diffrn_measured_fraction_theta_max     0.991
_diffrn_measured_fraction_theta_full     0.967
_diffrn_reflns_limit_h_min     -36
_diffrn_reflns_limit_h_max     36
_diffrn_reflns_limit_k_min     -10
_diffrn_reflns_limit_k_max     10
_diffrn_reflns_limit_l_min     -16
_diffrn_reflns_limit_l_max     16
_refine_special_details     ?
_reflns_number_total     2948
_reflns_number_gt     2557
_reflns_threshold_expression     'I > 2\s(I)'
_refine_ls_structure_factor_coef     Fsqd
_refine_ls_matrix_type     full
_refine_ls_R_factor_all     0.0509
_refine_ls_R_factor_gt     0.0435
_refine_ls_wR_factor_gt     0.1148
_refine_ls_wR_factor_ref     0.1258
_refine_ls_goodness_of_fit_ref     1.065
_refine_ls_restrained_S_all     1.065
_refine_ls_number_reflns     2948
_refine_ls_number_parameters     219
_refine_ls_number_restraints     0
_refine_ls_hydrogen_treatment     constr
_refine_ls_weighting_scheme     calc
_refine_ls_weighting_details
              'w=1/[\s^2^(Fo^2^)+(0.0626P)^2^+1.8343P] where P=(Fo^2^+2Fc^2^)/3'
_atom_sites_solution_hydrogens     geom
_atom_sites_solution_primary     direct
_atom_sites_solution_secondary     difmap
_refine_ls_shift/su_max     0.000
_refine_ls_shift/su_mean     0.000
_refine_diff_density_max     0.155
_refine_diff_density_min     -0.175
_refine_ls_extinction_method     SHELXL
_refine_ls_extinction_coef     0.075(5)
_refine_ls_extinction_expression
                                  'Fc^*^=kFc[1+0.001xFc^2^\l^3^/sin(2\q)]^-1/4^'
loop_
    _atom_type_symbol
    _atom_type_description
    _atom_type_scat_dispersion_real
    _atom_type_scat_dispersion_imag
    _atom_type_scat_source
    'C' 'C' 0.0033 0.0016
                         'International Tables Vol C Tables 4.2.6.8 and 6.1.1.4'
    'H' 'H' 0.0000 0.0000
                         'International Tables Vol C Tables 4.2.6.8 and 6.1.1.4'
    'N' 'N' 0.0061 0.0033
                         'International Tables Vol C Tables 4.2.6.8 and 6.1.1.4'
    'O' 'O' 0.0106 0.0060
                         'International Tables Vol C Tables 4.2.6.8 and 6.1.1.4'
_computing_data_collection
;
APEX2 (Bruker, 2009)
;
_computing_cell_refinement
;
SAINT (Bruker, 2009)
;
_computing_data_reduction
;
SAINT (Bruker, 2009)
;
_computing_structure_solution
;
SHELXT (Sheldrick, 2015a)
;
_computing_structure_refinement
;
SHELXL (Sheldrick, 2015b)
;
_computing_molecular_graphics
;
ORTEP-3 for Windows (Farrugia, 2012), Mercury (Macrae <i>et al.</i>,
2020) and
PLATON (Spek, 2020)
;
_computing_publication_material
;
SHELXL (Sheldrick, 2015b)
;
loop_
    _atom_site_type_symbol
    _atom_site_label
    _atom_site_fract_x
    _atom_site_fract_y
    _atom_site_fract_z
    _atom_site_U_iso_or_equiv
    _atom_site_adp_type
    _atom_site_calc_flag
    _atom_site_occupancy
    _atom_site_disorder_assembly
    _atom_site_disorder_group
    C C1 0.67927(8) 0.0162(3) 1.06046(15) 0.0789(6) Uani d 1 . .
    H H1 0.6816 -0.0935 1.0667 0.118 Uiso calc 1 . .
    H H9 0.6614 0.0543 1.0977 0.118 Uiso calc 1 . .
    H H10 0.7114 0.0599 1.0900 0.118 Uiso calc 1 . .
    C C2 0.65323(6) 0.0598(2) 0.94602(13) 0.0543(4) Uani d 1 . .
    C C3 0.66930(6) 0.1813(2) 0.90557(14) 0.0586(5) Uani d 1 . .
    H H11 0.6970 0.2352 0.9496 0.070 Uiso calc 1 . .
    C C4 0.64503(6) 0.2237(2) 0.80118(14) 0.0550(4) Uani d 1 . .
    H H6 0.6572 0.3038 0.7758 0.066 Uiso calc 1 . .
    C C5 0.60276(5) 0.14887(18) 0.73320(12) 0.0450(4) Uani d 1 . .
    C C6 0.57687(6) 0.20157(19) 0.62334(12) 0.0487(4) Uani d 1 . .
    H H12 0.5965 0.2260 0.5899 0.058 Uiso calc 1 . .
    C C7 0.52919(6) 0.21900(18) 0.56538(11) 0.0445(4) Uani d 1 . .
    C C8 0.48996(6) 0.1884(2) 0.60232(12) 0.0516(4) Uani d 1 . .
    H H13 0.5052 0.1753 0.6781 0.062 Uiso calc 1 . .
    H H14 0.4736 0.0931 0.5713 0.062 Uiso calc 1 . .
    C C9 0.45177(5) 0.3169(2) 0.57388(11) 0.0462(4) Uani d 1 . .
    H H15 0.4246 0.2838 0.5876 0.055 Uiso calc 1 . .
    H H16 0.4660 0.4074 0.6160 0.055 Uiso calc 1 . .
    C C10 0.43483(5) 0.35272(17) 0.45978(11) 0.0416(4) Uani d 1 . .
    C C11 0.34983(5) 0.45572(19) 0.40541(12) 0.0487(4) Uani d 1 . .
    C C12 0.35632(6) 0.5344(2) 0.49555(13) 0.0541(4) Uani d 1 . .
    H H4 0.3875 0.5536 0.5471 0.065 Uiso calc 1 . .
    C C13 0.31616(7) 0.5847(2) 0.50901(16) 0.0657(5) Uani d 1 . .
    H H3 0.3205 0.6369 0.5701 0.079 Uiso calc 1 . .
    C C14 0.27001(7) 0.5582(3) 0.43271(17) 0.0761(6) Uani d 1 . .
    H H2 0.2431 0.5928 0.4417 0.091 Uiso calc 1 . .
    C C15 0.51236(6) 0.27563(18) 0.45440(11) 0.0449(4) Uani d 1 . .
    C C16 0.46258(6) 0.32941(18) 0.40502(11) 0.0440(4) Uani d 1 . .
    C C17 0.43202(6) 0.3710(2) 0.30018(12) 0.0518(4) Uani d 1 . .
    H H5 0.4413 0.3674 0.2453 0.062 Uiso calc 1 . .
    C C18 0.61226(6) -0.01863(19) 0.87812(13) 0.0545(4) Uani d 1 . .
    H H8 0.6013 -0.1025 0.9029 0.065 Uiso calc 1 . .
    C C19 0.58722(6) 0.02523(18) 0.77400(13) 0.0509(4) Uani d 1 . .
    H H7 0.5595 -0.0287 0.7304 0.061 Uiso calc 1 . .
    C C20 0.30333(6) 0.4275(3) 0.32794(14) 0.0679(5) Uani d 1 . .
    H H18 0.2989 0.3743 0.2671 0.081 Uiso calc 1 . .
    C C21 0.26374(7) 0.4799(3) 0.34264(17) 0.0825(7) Uani d 1 . .
    H H17 0.2324 0.4620 0.2910 0.099 Uiso calc 1 . .
    N N1 0.39101(4) 0.40554(15) 0.38972(9) 0.0463(3) Uani d 1 . .
    N N2 0.38894(5) 0.41551(17) 0.28944(10) 0.0550(4) Uani d 1 . .
    O O1 0.53899(4) 0.27719(16) 0.40893(9) 0.0624(4) Uani d 1 . .
loop_
    _atom_site_aniso_label
    _atom_site_aniso_U_11
    _atom_site_aniso_U_22
    _atom_site_aniso_U_33
    _atom_site_aniso_U_12
    _atom_site_aniso_U_13
    _atom_site_aniso_U_23
    C1 0.0871(14) 0.0832(14) 0.0504(11) 0.0112(11) 0.0142(10) 0.0108(10)
    C2 0.0548(9) 0.0552(10) 0.0472(9) 0.0125(7) 0.0163(7) 0.0056(7)
    C3 0.0443(8) 0.0577(10) 0.0587(10) 0.0017(7) 0.0079(7) 0.0034(8)
    C4 0.0442(8) 0.0548(10) 0.0624(10) 0.0039(7) 0.0192(7) 0.0142(8)
    C5 0.0442(8) 0.0470(9) 0.0442(8) 0.0097(6) 0.0194(6) 0.0042(6)
    C6 0.0527(9) 0.0532(9) 0.0453(8) 0.0075(7) 0.0259(7) 0.0052(7)
    C7 0.0510(8) 0.0484(8) 0.0371(7) 0.0075(6) 0.0218(6) 0.0038(6)
    C8 0.0522(9) 0.0645(10) 0.0409(8) 0.0091(7) 0.0226(7) 0.0154(7)
    C9 0.0449(8) 0.0614(9) 0.0339(7) 0.0044(7) 0.0183(6) 0.0071(6)
    C10 0.0443(7) 0.0444(8) 0.0329(7) -0.0007(6) 0.0134(6) 0.0012(6)
    C11 0.0432(8) 0.0558(9) 0.0430(8) 0.0023(7) 0.0146(6) 0.0117(7)
    C12 0.0455(8) 0.0617(10) 0.0509(9) 0.0024(7) 0.0168(7) 0.0010(8)
    C13 0.0602(10) 0.0758(13) 0.0659(11) 0.0090(9) 0.0317(9) 0.0046(9)
    C14 0.0502(10) 0.1054(17) 0.0754(14) 0.0144(10) 0.0296(10) 0.0224(12)
    C15 0.0550(9) 0.0479(9) 0.0366(7) 0.0026(7) 0.0244(7) -0.0001(6)
    C16 0.0547(8) 0.0465(8) 0.0313(7) 0.0011(6) 0.0191(6) 0.0003(6)
    C17 0.0654(10) 0.0582(10) 0.0324(8) 0.0072(8) 0.0214(7) 0.0027(7)
    C18 0.0589(9) 0.0478(9) 0.0540(9) 0.0043(7) 0.0217(8) 0.0100(7)
    C19 0.0505(9) 0.0457(9) 0.0493(9) 0.0013(7) 0.0145(7) 0.0004(7)
    C20 0.0513(10) 0.0972(15) 0.0440(9) -0.0042(9) 0.0097(7) 0.0053(9)
    C21 0.0429(10) 0.128(2) 0.0619(12) -0.0002(11) 0.0088(8) 0.0193(13)
    N1 0.0480(7) 0.0545(8) 0.0324(6) 0.0029(6) 0.0134(5) 0.0035(5)
    N2 0.0639(9) 0.0638(9) 0.0313(7) 0.0062(7) 0.0146(6) 0.0044(6)
    O1 0.0667(8) 0.0851(9) 0.0476(7) 0.0143(6) 0.0361(6) 0.0098(6)
_geom_special_details
;
 All esds (except the esd in the dihedral angle between two l.s. planes)
 are estimated using the full covariance matrix.  The cell esds are taken
 into account individually in the estimation of esds in distances, angles
 and torsion angles; correlations between esds in cell parameters are only
 used when they are defined by crystal symmetry.  An approximate (isotropic)
 treatment of cell esds is used for estimating esds involving l.s. planes.
;
loop_
    _geom_bond_atom_site_label_1
    _geom_bond_atom_site_label_2
    _geom_bond_site_symmetry_2
    _geom_bond_distance
    _geom_bond_publ_flag
    C1 C2 . 1.506(2) ?
    C1 H1 . 0.9600 ?
    C1 H9 . 0.9600 ?
    C1 H10 . 0.9600 ?
    C2 C18 . 1.382(2) ?
    C2 C3 . 1.386(3) ?
    C3 C4 . 1.381(2) ?
    C3 H11 . 0.9300 ?
    C4 C5 . 1.392(2) ?
    C4 H6 . 0.9300 ?
    C5 C19 . 1.395(2) ?
    C5 C6 . 1.474(2) ?
    C6 C7 . 1.333(2) ?
    C6 H12 . 0.9300 ?
    C7 C15 . 1.502(2) ?
    C7 C8 . 1.514(2) ?
    C8 C9 . 1.538(2) ?
    C8 H13 . 0.9700 ?
    C8 H14 . 0.9700 ?
    C9 C10 . 1.4925(19) ?
    C9 H15 . 0.9700 ?
    C9 H16 . 0.9700 ?
    C10 N1 . 1.3535(18) ?
    C10 C16 . 1.379(2) ?
    C11 C12 . 1.379(2) ?
    C11 C20 . 1.388(2) ?
    C11 N1 . 1.430(2) ?
    C12 C13 . 1.384(2) ?
    C12 H4 . 0.9300 ?
    C13 C14 . 1.372(3) ?
    C13 H3 . 0.9300 ?
    C14 C21 . 1.378(3) ?
    C14 H2 . 0.9300 ?
    C15 O1 . 1.2279(18) ?
    C15 C16 . 1.446(2) ?
    C16 C17 . 1.412(2) ?
    C17 N2 . 1.311(2) ?
    C17 H5 . 0.9300 ?
    C18 C19 . 1.383(2) ?
    C18 H8 . 0.9300 ?
    C19 H7 . 0.9300 ?
    C20 C21 . 1.383(3) ?
    C20 H18 . 0.9300 ?
    C21 H17 . 0.9300 ?
    N1 N2 . 1.3867(17) ?
loop_
    _geom_angle_atom_site_label_1
    _geom_angle_atom_site_label_2
    _geom_angle_atom_site_label_3
    _geom_angle_site_symmetry_1
    _geom_angle_site_symmetry_3
    _geom_angle
    _geom_angle_publ_flag
    C2 C1 H1 . . 109.5 ?
    C2 C1 H9 . . 109.5 ?
    H1 C1 H9 . . 109.5 ?
    C2 C1 H10 . . 109.5 ?
    H1 C1 H10 . . 109.5 ?
    H9 C1 H10 . . 109.5 ?
    C18 C2 C3 . . 117.79(15) ?
    C18 C2 C1 . . 121.21(17) ?
    C3 C2 C1 . . 120.99(17) ?
    C4 C3 C2 . . 121.26(16) ?
    C4 C3 H11 . . 119.4 ?
    C2 C3 H11 . . 119.4 ?
    C3 C4 C5 . . 121.32(16) ?
    C3 C4 H6 . . 119.3 ?
    C5 C4 H6 . . 119.3 ?
    C4 C5 C19 . . 117.09(14) ?
    C4 C5 C6 . . 119.64(14) ?
    C19 C5 C6 . . 123.27(14) ?
    C7 C6 C5 . . 128.94(14) ?
    C7 C6 H12 . . 115.5 ?
    C5 C6 H12 . . 115.5 ?
    C6 C7 C15 . . 118.02(14) ?
    C6 C7 C8 . . 125.46(13) ?
    C15 C7 C8 . . 116.51(13) ?
    C7 C8 C9 . . 113.58(13) ?
    C7 C8 H13 . . 108.8 ?
    C9 C8 H13 . . 108.8 ?
    C7 C8 H14 . . 108.8 ?
    C9 C8 H14 . . 108.8 ?
    H13 C8 H14 . . 107.7 ?
    C10 C9 C8 . . 107.83(12) ?
    C10 C9 H15 . . 110.1 ?
    C8 C9 H15 . . 110.1 ?
    C10 C9 H16 . . 110.1 ?
    C8 C9 H16 . . 110.1 ?
    H15 C9 H16 . . 108.5 ?
    N1 C10 C16 . . 106.89(12) ?
    N1 C10 C9 . . 129.20(13) ?
    C16 C10 C9 . . 123.85(13) ?
    C12 C11 C20 . . 120.41(16) ?
    C12 C11 N1 . . 120.27(13) ?
    C20 C11 N1 . . 119.30(15) ?
    C11 C12 C13 . . 119.73(16) ?
    C11 C12 H4 . . 120.1 ?
    C13 C12 H4 . . 120.1 ?
    C14 C13 C12 . . 120.38(19) ?
    C14 C13 H3 . . 119.8 ?
    C12 C13 H3 . . 119.8 ?
    C13 C14 C21 . . 119.64(18) ?
    C13 C14 H2 . . 120.2 ?
    C21 C14 H2 . . 120.2 ?
    O1 C15 C16 . . 122.29(13) ?
    O1 C15 C7 . . 122.50(14) ?
    C16 C15 C7 . . 115.20(12) ?
    C10 C16 C17 . . 104.99(13) ?
    C10 C16 C15 . . 122.98(13) ?
    C17 C16 C15 . . 132.02(14) ?
    N2 C17 C16 . . 111.97(14) ?
    N2 C17 H5 . . 124.0 ?
    C16 C17 H5 . . 124.0 ?
    C2 C18 C19 . . 121.22(16) ?
    C2 C18 H8 . . 119.4 ?
    C19 C18 H8 . . 119.4 ?
    C18 C19 C5 . . 121.25(15) ?
    C18 C19 H7 . . 119.4 ?
    C5 C19 H7 . . 119.4 ?
    C21 C20 C11 . . 118.89(19) ?
    C21 C20 H18 . . 120.6 ?
    C11 C20 H18 . . 120.6 ?
    C14 C21 C20 . . 120.94(18) ?
    C14 C21 H17 . . 119.5 ?
    C20 C21 H17 . . 119.5 ?
    C10 N1 N2 . . 111.28(12) ?
    C10 N1 C11 . . 130.21(12) ?
    N2 N1 C11 . . 118.44(12) ?
    C17 N2 N1 . . 104.86(12) ?
loop_
    _geom_torsion_atom_site_label_1
    _geom_torsion_atom_site_label_2
    _geom_torsion_atom_site_label_3
    _geom_torsion_atom_site_label_4
    _geom_torsion_site_symmetry_1
    _geom_torsion_site_symmetry_2
    _geom_torsion_site_symmetry_3
    _geom_torsion_site_symmetry_4
    _geom_torsion
    _geom_torsion_publ_flag
    C18 C2 C3 C4 . . . . 0.6(3) ?
    C1 C2 C3 C4 . . . . -178.75(18) ?
    C2 C3 C4 C5 . . . . 1.8(3) ?
    C3 C4 C5 C19 . . . . -2.7(2) ?
    C3 C4 C5 C6 . . . . 177.62(15) ?
    C4 C5 C6 C7 . . . . -137.43(18) ?
    C19 C5 C6 C7 . . . . 42.9(3) ?
    C5 C6 C7 C15 . . . . 179.80(15) ?
    C5 C6 C7 C8 . . . . 0.7(3) ?
    C6 C7 C8 C9 . . . . 133.31(17) ?
    C15 C7 C8 C9 . . . . -45.8(2) ?
    C7 C8 C9 C10 . . . . 49.38(18) ?
    C8 C9 C10 N1 . . . . 150.39(16) ?
    C8 C9 C10 C16 . . . . -26.6(2) ?
    C20 C11 C12 C13 . . . . 0.4(3) ?
    N1 C11 C12 C13 . . . . 178.88(16) ?
    C11 C12 C13 C14 . . . . -0.7(3) ?
    C12 C13 C14 C21 . . . . 0.5(3) ?
    C6 C7 C15 O1 . . . . 14.8(2) ?
    C8 C7 C15 O1 . . . . -166.01(16) ?
    C6 C7 C15 C16 . . . . -164.78(15) ?
    C8 C7 C15 C16 . . . . 14.4(2) ?
    N1 C10 C16 C17 . . . . -0.32(17) ?
    C9 C10 C16 C17 . . . . 177.24(15) ?
    N1 C10 C16 C15 . . . . 178.78(14) ?
    C9 C10 C16 C15 . . . . -3.7(2) ?
    O1 C15 C16 C10 . . . . -168.78(15) ?
    C7 C15 C16 C10 . . . . 10.8(2) ?
    O1 C15 C16 C17 . . . . 10.0(3) ?
    C7 C15 C16 C17 . . . . -170.40(16) ?
    C10 C16 C17 N2 . . . . -0.38(19) ?
    C15 C16 C17 N2 . . . . -179.36(16) ?
    C3 C2 C18 C19 . . . . -1.9(3) ?
    C1 C2 C18 C19 . . . . 177.42(17) ?
    C2 C18 C19 C5 . . . . 0.9(3) ?
    C4 C5 C19 C18 . . . . 1.3(2) ?
    C6 C5 C19 C18 . . . . -178.96(15) ?
    C12 C11 C20 C21 . . . . 0.1(3) ?
    N1 C11 C20 C21 . . . . -178.39(18) ?
    C13 C14 C21 C20 . . . . 0.0(4) ?
    C11 C20 C21 C14 . . . . -0.3(3) ?
    C16 C10 N1 N2 . . . . 0.89(17) ?
    C9 C10 N1 N2 . . . . -176.49(15) ?
    C16 C10 N1 C11 . . . . -176.18(15) ?
    C9 C10 N1 C11 . . . . 6.4(3) ?
    C12 C11 N1 C10 . . . . 36.0(2) ?
    C20 C11 N1 C10 . . . . -145.48(17) ?
    C12 C11 N1 N2 . . . . -140.90(16) ?
    C20 C11 N1 N2 . . . . 37.6(2) ?
    C16 C17 N2 N1 . . . . 0.89(19) ?
    C10 N1 N2 C17 . . . . -1.10(18) ?
    C11 N1 N2 C17 . . . . 176.35(14) ?
loop_
    _geom_hbond_atom_site_label_D
    _geom_hbond_atom_site_label_H
    _geom_hbond_atom_site_label_A
    _geom_hbond_site_symmetry_A
    _geom_hbond_distance_DH
    _geom_hbond_distance_HA
    _geom_hbond_distance_DA
    _geom_hbond_angle_DHA
    C6 H12 O1 . 0.93 2.43 2.806(2) 104
    C12 H4 O1 5_666 0.93 2.52 3.312(2) 143
    C17 H5 O1 2_655 0.93 2.60 3.5081(19) 164
    C18 H8 O1 6_556 0.93 2.46 3.325(2) 155
_shelx_space_group_comment
;
The symmetry employed for this shelxl refinement is uniquely defined
by the following loop, which should always be used as a source of
symmetry information in preference to the above space-group names.
They are only intended as comments.
;
_shelx_estimated_absorpt_T_min     0.985
_shelx_estimated_absorpt_T_max     0.986
_shelx_hkl_file
;
   4   0   0    0.00    0.30
   4   0   0    0.10    0.40
   6   0   0  382.16   19.50
   6   0   0  389.96   19.50
   6   0   0  384.66   19.70
  -6   0   0  358.26   19.70
  -6   0   0  338.37   19.40
  -6   0   0  397.46   19.50
   6   0   0  362.66   19.30
   8   0   0  319.87   16.10
  -8   0   0  327.07   16.10
   8   0   0  317.97   16.10
  -8   0   0  285.67   16.00
   8   0   0  284.67   15.80
   8   0   0  303.97   16.40
  -8   0   0  283.57   16.30
 -10   0   0  695.13   33.90
  10   0   0  643.94   33.60
  10   0   0  662.03   33.50
  10   0   0  693.33   34.30
  10   0   0  648.44   33.80
 -10   0   0  600.14   33.80
 -10   0   0  657.33   34.20
  10   0   0  603.44   33.80
 -12   0   0  180.28   10.50
  12   0   0  178.58   10.10
  12   0   0  182.48    9.70
 -12   0   0  184.28   10.30
  12   0   0  166.08    9.80
 -12   0   0  182.78   10.20
  12   0   0  164.48   10.00
  12   0   0  192.48   10.70
  14   0   0 2129.19  102.79
 -14   0   0 1895.11  103.49
  14   0   0 1991.20  102.79
  14   0   0 2078.69  103.69
 -14   0   0 2064.29  103.19
  14   0   0 2049.40  103.19
  14   0   0 1894.61  103.09
 -14   0   0 1948.61  103.09
  16   0   0  507.45   27.30
  16   0   0  519.55   27.80
 -16   0   0  506.05   28.20
  16   0   0  538.55   28.40
  16   0   0  499.85   27.70
  16   0   0  548.35   27.40
 -16   0   0  533.45   27.90
  18   0   0   97.09    7.80
  18   0   0   95.29    6.70
 -18   0   0  100.69    7.00
  18   0   0   94.19    6.30
 -18   0   0   92.49    6.90
  18   0   0   90.59    6.10
  18   0   0   97.59    6.10
 -20   0   0  425.36   22.50
  20   0   0  425.76   23.30
  20   0   0  397.76   22.30
  20   0   0  409.26   21.70
 -20   0   0  372.96   22.70
  20   0   0  398.56   22.10
  20   0   0  411.36   21.80
 -22   0   0   33.60    5.10
  22   0   0   22.40    3.60
  22   0   0   27.20    4.90
 -22   0   0   17.60    3.70
  22   0   0   29.70    3.80
  22   0   0   22.10    4.80
  24   0   0 1066.79   56.09
  24   0   0 1128.69   57.19
  24   0   0 1060.59   56.39
  24   0   0 1106.69   56.99
 -24   0   0 1076.49   57.09
 -24   0   0 1066.29   57.89
  26   0   0  935.41   50.29
 -26   0   0  973.70   51.09
  26   0   0  961.80   50.79
 -26   0   0  929.31   51.69
  26   0   0  990.20   50.99
  26   0   0  964.20   49.80
  28   0   0  303.57   16.90
  28   0   0  322.67   18.60
 -28   0   0  318.87   18.90
  28   0   0  313.67   18.00
  28   0   0  301.67   17.90
  30   0   0   -0.60    1.90
  30   0   0    1.10    4.20
 -30   0   0   -2.50    2.10
 -32   0   0  287.67   17.60
  32   0   0  287.27   16.80
  -3  -1   0  329.67   17.10
  -5  -1   0  736.23   37.40
  -5  -1   0  691.93   37.20
  -5  -1   0  749.13   37.10
   5  -1   0  722.53   37.30
   5  -1   0  688.83   37.00
   5   1   0  778.22   37.20
  -5   1   0  673.43   37.30
  -5   1   0  716.83   37.10
   5   1   0  741.83   37.20
   5   1   0  713.23   37.40
  -7  -1   0 1475.75   73.59
   7  -1   0 1423.46   73.39
  -7  -1   0 1463.35   73.39
  -7  -1   0 1405.96   73.69
   7  -1   0 1508.25   73.59
   7   1   0 1309.67   73.29
  -7   1   0 1510.35   73.39
   7   1   0 1418.66   73.49
  -7   1   0 1336.27   73.59
  -7   1   0 1409.76   73.69
   7   1   0 1489.65   73.69
  -9  -1   0   60.49    3.60
   9  -1   0   52.49    3.60
  -9  -1   0   50.39    3.70
  -9  -1   0   49.99    4.10
   9  -1   0   53.99    3.90
  -9   1   0   50.89    3.60
   9   1   0   54.89    3.30
   9   1   0   51.29    3.50
   9   1   0   53.99    3.50
   9   1   0   49.20    4.00
   9   1   0   48.10    4.10
  11  -1   0 6284.87  317.07
 -11  -1   0 5756.12  317.17
  11  -1   0 5918.21  316.77
  11  -1   0 6646.03  316.57
 -11  -1   0 5961.90  317.27
 -11   1   0 6444.66  317.27
  11   1   0 6352.96  316.57
  11   1   0 6308.57  317.27
  13  -1   0  270.77   14.50
  13  -1   0  285.67   14.10
 -13  -1   0  272.27   14.30
  13  -1   0  263.97   14.80
 -13  -1   0  256.27   14.70
 -13  -1   0  252.07   15.00
  13   1   0  264.17   14.30
 -13   1   0  225.98   14.60
  13   1   0  279.97   14.20
 -13   1   0  272.97   14.60
 -13   1   0  262.97   15.00
  13   1   0  264.77   14.40
  13   1   0  275.87   15.30
  13   1   0  265.07   14.70
  15  -1   0  174.58   10.40
 -15  -1   0  193.18   11.00
  15  -1   0  183.68   10.20
  15  -1   0  190.38   11.10
  15  -1   0  176.88   10.50
 -15  -1   0  176.58   11.20
 -15  -1   0  192.28   10.40
 -15   1   0  186.58   10.80
  15   1   0  187.38   10.40
  15   1   0  198.38   11.60
  15   1   0  189.88   10.80
 -15   1   0  182.68   10.80
 -15   1   0  177.98   11.10
  15   1   0  190.98   10.30
  15   1   0  176.28   10.50
  17  -1   0  414.06   21.90
  17  -1   0  415.06   22.40
  17  -1   0  410.66   21.70
 -17  -1   0  396.96   22.60
 -17  -1   0  411.76   22.30
  17  -1   0  443.76   21.60
  17   1   0  392.56   22.10
 -17   1   0  407.56   22.10
  17   1   0  388.76   21.70
  17   1   0  417.66   21.90
  17   1   0  408.46   21.70
 -17   1   0  389.56   22.20
  17   1   0  419.86   22.90
 -17   1   0  390.76   22.60
 -19  -1   0   34.00    4.70
  19  -1   0   30.20    3.50
 -19  -1   0   25.90    4.00
  19  -1   0   27.50    3.10
  19  -1   0   27.50    3.40
  19  -1   0   24.70    4.60
 -19   1   0   31.70    4.20
  19   1   0   31.90    3.20
  19   1   0   33.50    3.70
 -19   1   0   24.80    3.40
  19   1   0   25.10    3.60
 -19   1   0   33.90    4.60
  19   1   0   31.60    4.10
  19   1   0   27.80    5.30
  21  -1   0  443.46   24.50
  21  -1   0  453.45   23.70
 -21  -1   0  462.65   24.60
 -21  -1   0  418.56   25.00
  21  -1   0  449.26   24.00
  21   1   0  436.86   23.50
 -21   1   0  466.35   24.30
  21   1   0  430.06   23.80
  21   1   0  421.86   24.20
 -21   1   0  431.86   24.80
  21   1   0  457.55   25.40
  21   1   0  459.75   24.20
 -21   1   0  417.36   24.30
 -23  -1   0  859.41   44.30
  23  -1   0  810.42   43.20
 -23  -1   0  793.92   44.80
  23  -1   0  840.12   43.40
  23  -1   0  815.92   43.70
  23  -1   0  838.52   44.30
  23   1   0  829.62   43.50
 -23   1   0  821.22   44.70
  23   1   0  872.91   43.90
  23   1   0  783.02   44.00
 -23   1   0  881.81   44.10
 -23   1   0  807.72   44.10
  23   1   0  817.02   43.10
  25  -1   0    0.70    1.90
  25  -1   0    2.60    3.60
  25  -1   0   -0.40    1.60
 -25  -1   0    5.70    3.80
  25  -1   0    2.40    3.40
 -25  -1   0    2.50    3.10
  25   1   0    4.40    3.00
 -25   1   0    3.30    3.00
  25   1   0    3.10    2.50
 -25   1   0    0.60    2.80
  25   1   0    5.10    3.50
  25   1   0    3.40    1.40
  27  -1   0  140.59    8.30
 -27  -1   0  146.39   10.30
  27  -1   0  135.59    9.60
  27  -1   0  135.49    9.20
  27  -1   0  133.29   11.60
 -27   1   0  147.49   10.50
  27   1   0  135.39    8.10
  27   1   0  150.98    9.80
 -27   1   0  134.19   10.30
  27   1   0  136.29    9.60
  29  -1   0   33.10    5.60
  29  -1   0   28.00    3.50
 -29  -1   0   24.10    4.00
  29  -1   0   26.70    3.90
  29  -1   0   27.10    3.30
 -29   1   0   30.90    6.00
  29   1   0   32.60    2.70
  29   1   0   34.40    4.50
  29   1   0   36.40    6.10
  31  -1   0   -0.60    4.10
 -31  -1   0    0.50    2.30
  31  -1   0    0.40    1.60
 -31   1   0   -3.70    2.30
  31   1   0   -0.80    1.50
   0  -2   0  770.72   40.10
   0  -2   0  757.32   40.10
   0   2   0  781.92   40.20
   0   2   0  786.02   40.10
   0   2   0  787.42   40.10
   6  -2   0 2092.29   95.49
   6  -2   0 2024.70   95.19
   6  -2   0 2006.10   95.09
  -6  -2   0 1785.12   95.19
  -6  -2   0 2065.99   95.29
  -6  -2   0 1604.54   95.79
   6   2   0 1725.63   94.89
   6   2   0 1607.14   95.99
  -6   2   0 1733.63   95.89
   6   2   0 2048.50   95.49
   6   2   0 1727.43   95.19
   8  -2   0 1283.37   70.49
   8  -2   0 1488.65   71.09
   8  -2   0 1336.67   70.69
  -8  -2   0 1440.36   71.09
  -8  -2   0 1439.36   70.79
  -8  -2   0 1371.86   70.89
  -8   2   0 1284.97   70.99
   8   2   0 1420.26   70.79
  -8   2   0 1405.36   70.59
   8   2   0 1347.27   71.09
   8   2   0 1311.07   70.89
  10  -2   0  699.73   36.00
  10  -2   0  641.14   35.60
  10  -2   0  702.53   36.10
 -10  -2   0  723.83   36.00
  10  -2   0  646.84   35.60
 -10  -2   0  661.53   36.10
 -10  -2   0  755.42   35.90
  10   2   0  664.83   36.00
  10   2   0  597.94   35.70
  10   2   0  747.83   36.30
 -10   2   0  672.73   35.60
 -10   2   0  724.03   36.10
 -12  -2   0  336.77   17.90
  12  -2   0  354.66   18.40
 -12  -2   0  328.37   18.10
 -12  -2   0  313.07   18.30
  12  -2   0  354.06   17.50
  12  -2   0  346.57   17.80
  12  -2   0  305.47   17.80
  12   2   0  350.46   18.60
 -12   2   0  342.07   18.20
 -12   2   0  319.47   18.30
 -12   2   0  354.16   17.80
  12   2   0  287.97   18.50
  12   2   0  312.47   18.10
 -14  -2   0   27.30    3.50
  14  -2   0   26.20    2.70
 -14  -2   0   26.40    3.40
  14  -2   0   23.80    2.90
 -14  -2   0   25.60    3.60
  14  -2   0   25.80    4.00
  14   2   0   22.10    3.20
 -14   2   0   21.30    3.50
 -14   2   0   30.40    3.50
  14   2   0   29.80    3.00
  14   2   0   29.90    3.10
 -14   2   0   22.80    3.20
  14   2   0   29.40    4.30
  16  -2   0   61.19    4.20
  16  -2   0   60.49    5.30
  16  -2   0   54.99    4.20
 -16  -2   0   52.89    5.10
 -16  -2   0   65.89    5.20
 -16  -2   0   49.90    4.60
  16   2   0   54.79    4.70
  16   2   0   56.49    4.30
  16   2   0   58.99    4.40
 -16   2   0   52.29    4.70
  16   2   0   54.79    5.60
 -16   2   0   56.49    4.90
 -16   2   0   57.69    4.80
  18  -2   0   64.39    6.30
 -18  -2   0   63.39    5.80
 -18  -2   0   71.49    6.00
  18  -2   0   72.09    5.00
  18  -2   0   64.59    4.80
  18   2   0   67.69    5.40
  18   2   0   69.49    4.80
 -18   2   0   64.79    5.80
 -18   2   0   71.79    5.60
 -18   2   0   64.79    5.40
  18   2   0   70.49    6.70
 -20  -2   0  114.89    7.20
 -20  -2   0   87.79    8.20
  20  -2   0  108.29    6.80
  20  -2   0  108.69    6.80
  20  -2   0  104.99    8.10
 -20  -2   0  116.79    8.20
 -20   2   0  112.89    7.60
  20   2   0  106.19    6.70
 -20   2   0   98.89    7.70
  20   2   0  100.79    7.40
  20   2   0  106.69    8.80
 -20   2   0  100.79    7.50
  20   2   0   99.09    7.10
 -22  -2   0    2.70    2.30
  22  -2   0    2.00    1.50
  22  -2   0   -0.20    3.20
  22  -2   0    1.80    1.40
 -22  -2   0    1.60    3.20
 -22  -2   0   -2.20    2.40
  22  -2   0   -3.20    2.60
  22  -2   0    1.60    2.00
  22   2   0   -0.50    2.30
 -22   2   0   -0.70    2.60
  22   2   0   -3.10    6.60
 -22   2   0    0.50    2.50
  22   2   0   -1.00    2.30
 -22   2   0    1.20    2.60
  22   2   0    0.00    1.30
  24  -2   0  532.75   29.90
  24  -2   0  510.95   28.40
  24  -2   0  459.45   29.70
  24  -2   0  524.15   29.00
  24  -2   0  557.74   28.90
 -24  -2   0  527.35   30.20
 -24   2   0  543.05   30.00
  24   2   0  556.64   29.00
  24   2   0  530.95   29.50
 -24   2   0  535.25   29.60
  24   2   0  548.35   28.50
 -24   2   0  595.84   29.40
 -26  -2   0  140.19   10.20
  26  -2   0  144.99    9.20
  26  -2   0  138.39    8.70
  26  -2   0  126.39    8.10
 -26   2   0  137.89    9.80
  26   2   0  128.49    9.60
 -26   2   0  133.59    9.90
  26   2   0  140.79    8.30
 -26   2   0  131.19    9.90
  26   2   0  142.59    9.20
  28  -2   0   46.50    4.70
 -28  -2   0   53.59    5.60
  28  -2   0   46.50    3.60
  28  -2   0   54.59    6.10
  28   2   0   45.80    3.70
 -28   2   0   44.80    6.60
  28   2   0   46.80    5.10
  28   2   0   51.49    6.00
 -28   2   0   52.19    5.50
  30  -2   0   26.30    2.80
  30  -2   0   29.20    4.70
 -30  -2   0   36.00    4.30
  30  -2   0   21.50    3.20
  30   2   0   27.90    3.00
 -30   2   0   28.00    3.90
  30   2   0   33.20    3.90
 -32  -2   0   -3.40    2.40
  32  -2   0   -1.70    4.10
  32   2   0   -1.40    1.90
 -32   2   0   -1.30    2.40
   1  -3   0 2398.26  115.19
  -1  -3   0 2306.67  115.09
  -1  -3   0 2195.58  115.09
   1  -3   0 2125.09  115.19
  -1  -3   0 2536.85  115.29
  -1   3   0 2259.57  115.09
  -1   3   0 2040.20  115.59
   1   3   0 2260.77  115.09
  -1   3   0 2207.58  115.19
   1   3   0 2205.08  114.99
   1   3   0 2159.38  115.19
   3  -3   0 2661.13  120.09
  -3  -3   0 2109.09  119.89
   3  -3   0 2305.17  120.09
  -3  -3   0 2272.87  119.79
  -3  -3   0 2382.76  120.09
  -3  -3   0 2434.46  119.89
  -3   3   0 2335.37  120.09
   3   3   0 2534.75  120.09
   3   3   0 2131.09  119.99
  -3   3   0 2470.85  119.89
  -3   3   0 2167.78  119.99
   3   3   0 2271.67  119.79
   5  -3   0  792.22   43.30
  -5  -3   0  849.12   42.70
   5  -3   0  901.61   42.70
  -5  -3   0  784.12   42.70
  -5  -3   0  781.02   43.00
  -5  -3   0  836.32   42.30
   5   3   0  779.62   42.30
   5   3   0  859.11   43.40
  -5   3   0  753.12   42.60
   5   3   0  830.72   42.70
  -5   3   0  833.62   42.80
   7  -3   0 3679.13  191.08
  -7  -3   0 3775.12  191.28
   7  -3   0 3690.33  191.38
  -7  -3   0 3678.13  191.38
  -7  -3   0 3992.20  191.28
   7  -3   0 3591.04  190.88
   7   3   0 3774.32  191.28
   7   3   0 3837.12  191.38
   7   3   0 3709.13  190.78
  -7   3   0 3637.14  191.38
   9  -3   0 2569.54  132.99
  -9  -3   0 2696.03  133.29
  -9  -3   0 2484.25  133.29
  -9  -3   0 2335.57  133.79
   9  -3   0 2822.82  133.49
   9  -3   0 2848.81  132.59
   9  -3   0 2406.26  132.69
   9   3   0 2606.64  133.19
   9   3   0 2417.66  132.69
   9   3   0 2831.92  133.49
  -9   3   0 2450.95  133.29
   9   3   0 2660.03  133.09
 -11  -3   0  128.99    8.00
  11  -3   0  127.29    8.40
 -11  -3   0  128.19    8.00
  11  -3   0  106.69    7.50
  11  -3   0  141.99    7.20
 -11  -3   0  128.69    8.00
  11  -3   0  124.59    7.70
 -11   3   0  122.99    8.00
  11   3   0  128.29    8.40
  11   3   0  118.39    7.30
  11   3   0  119.29    7.80
  11   3   0  137.09    7.80
 -13  -3   0 2500.35  131.09
  13  -3   0 2696.53  131.59
  13  -3   0 2470.05  130.69
  13  -3   0 2763.32  130.59
 -13  -3   0 2590.94  131.29
 -13  -3   0 2509.45  131.59
 -13   3   0 2688.53  130.89
  13   3   0 2417.96  130.99
  13   3   0 2760.82  131.79
  13   3   0 2296.57  131.19
 -13   3   0 2380.76  131.39
  15  -3   0   69.79    5.40
 -15  -3   0   74.09    6.00
  15  -3   0   72.59    6.30
  15  -3   0   64.09    4.80
  15  -3   0   75.69    4.80
 -15  -3   0   77.19    6.00
 -15  -3   0   75.39    5.80
  15   3   0   80.49    5.30
 -15   3   0   75.49    5.90
 -15   3   0   66.39    6.50
  15   3   0   68.79    5.50
 -15   3   0   72.99    5.80
  15   3   0   78.99    6.60
 -17  -3   0  200.58   12.70
  17  -3   0  215.58   12.90
  17  -3   0  212.18   11.40
 -17  -3   0  199.58   12.00
  17  -3   0  200.98   11.50
 -17  -3   0  204.88   12.40
  17  -3   0  204.48   11.80
 -17   3   0  190.48   12.30
  17   3   0  210.58   13.00
 -17   3   0  190.38   12.40
 -17   3   0  208.58   11.90
  17   3   0  204.78   11.80
  17   3   0  200.08   12.20
  17   3   0  216.38   11.60
  19  -3   0   75.49    5.60
  19  -3   0   80.39    7.10
 -19  -3   0   80.39    6.80
  19  -3   0   73.79    5.20
 -19  -3   0   81.09    6.30
 -19  -3   0   75.19    7.00
  19  -3   0   77.49    5.90
 -19   3   0   83.59    6.20
  19   3   0   85.19    5.60
  19   3   0   71.09    6.30
 -19   3   0   69.09    6.30
 -19   3   0   65.29    6.20
  19   3   0   78.09    7.50
  21  -3   0   81.59    5.40
  21  -3   0   85.29    5.80
 -21  -3   0   72.39    7.40
  21  -3   0   69.79    7.60
 -21  -3   0   65.09    6.80
  21  -3   0   85.59    6.10
 -21  -3   0   73.59    6.50
  21   3   0   74.39    6.70
  21   3   0   82.19    5.60
 -21   3   0   73.89    6.90
  21   3   0   78.29    5.90
 -21   3   0   77.49    7.40
 -21   3   0   86.09    6.50
 -23  -3   0  170.88   10.40
  23  -3   0  157.08    9.70
  23  -3   0  154.68    9.70
  23  -3   0  143.79    9.40
 -23  -3   0  154.48   11.20
  23   3   0  154.28   10.60
 -23   3   0  154.48   11.10
 -23   3   0  148.49   10.60
  23   3   0  159.78    9.80
  23   3   0  157.18    9.50
 -23   3   0  159.28   10.40
  25  -3   0   22.60    3.00
  25  -3   0   24.90    2.90
  25  -3   0   24.60    3.90
  25  -3   0   23.80    3.70
 -25  -3   0   27.60    5.00
 -25  -3   0   20.10    4.40
 -25   3   0   28.80    5.10
  25   3   0   14.70    2.90
  25   3   0   21.10    4.90
  25   3   0   27.40    4.20
 -25   3   0   18.10    3.90
 -25   3   0   18.90    3.70
  27  -3   0   17.10    2.80
  27  -3   0   17.50    3.80
  27  -3   0   24.10    2.60
  27  -3   0   18.60    4.20
 -27  -3   0   16.20    3.70
  27   3   0   19.10    4.10
 -27   3   0   20.70    3.80
  27   3   0   20.80    4.60
  27   3   0   14.30    2.60
 -27   3   0   19.80    4.30
 -27   3   0   27.10    4.50
  29  -3   0   51.09    4.50
 -29  -3   0   57.99    5.50
  29  -3   0   51.19    6.10
  29  -3   0   46.50    3.90
 -29   3   0   59.59    5.30
  29   3   0   60.59    4.90
 -29   3   0   58.89   11.10
  29   3   0   40.50    4.10
 -29   3   0   48.20    5.60
  31  -3   0    3.80    4.30
 -31  -3   0    7.30    2.50
  31  -3   0   -0.40    1.60
  31   3   0    3.00    1.90
 -31   3   0    1.00    2.30
   0  -4   0 1191.18   61.79
   0  -4   0 1116.19   60.79
   0  -4   0 1248.98   61.19
   0   4   0 1171.48   61.09
   0   4   0 1105.19   60.89
   0   4   0 1218.08   60.89
  -4  -4   0  345.57   18.20
  -4  -4   0  333.37   18.40
   4  -4   0  347.07   18.50
   4  -4   0  329.17   18.40
   4  -4   0  350.46   17.50
  -4  -4   0  309.97   18.20
  -4  -4   0  347.37   18.00
  -4   4   0  309.77   18.30
   4   4   0  335.07   18.40
  -4   4   0  315.17   18.30
   4   4   0  333.57   18.40
  -4   4   0  351.96   18.20
   4   4   0  323.27   18.00
  -6  -4   0 1634.94   81.39
   6  -4   0 1683.43   80.69
   6  -4   0 1498.15   81.49
   6  -4   0 1686.03   81.49
  -6  -4   0 1529.75   81.49
  -6  -4   0 1535.25   80.99
  -6  -4   0 1572.14   81.49
   6   4   0 1506.45   81.49
  -6   4   0 1537.25   81.49
   6   4   0 1569.34   81.59
  -6   4   0 1573.24   81.49
   8  -4   0 1021.60   59.89
  -8  -4   0 1043.10   60.39
   8  -4   0 1281.07   60.39
  -8  -4   0 1187.18   60.49
  -8  -4   0 1212.78   60.39
   8  -4   0 1259.57   59.69
   8  -4   0 1171.28   60.69
  -8   4   0 1100.99   60.59
   8   4   0 1185.78   60.49
   8   4   0 1183.98   60.69
   8   4   0 1121.39   59.99
 -10  -4   0  627.44   34.10
 -10  -4   0  722.33   34.30
  10  -4   0  625.94   34.40
 -10  -4   0  588.94   34.20
  10  -4   0  670.53   34.10
  10  -4   0  683.13   33.30
  10  -4   0  629.44   33.60
  10   4   0  697.03   34.60
  10   4   0  616.14   33.60
 -10   4   0  609.74   34.30
  10   4   0  595.04   34.10
 -12  -4   0   66.99    5.70
  12  -4   0   70.39    5.70
  12  -4   0   66.19    6.20
 -12  -4   0   75.99    5.80
 -12  -4   0   78.79    6.00
  12  -4   0   72.29    4.70
  12  -4   0   64.49    4.80
  12   4   0   73.29    5.60
  12   4   0   79.29    6.60
 -12   4   0   60.69    5.70
  12   4   0   67.19    5.70
 -14  -4   0  160.38    9.70
 -14  -4   0  142.89    9.50
  14  -4   0  141.49   10.00
 -14  -4   0  130.79    9.50
  14  -4   0  152.18    8.50
  14  -4   0  155.78    9.30
  14  -4   0  139.29    8.60
  14   4   0  161.88    9.40
  14   4   0  140.09    9.10
 -14   4   0  134.99    9.50
  14   4   0  157.18   10.30
  16  -4   0  522.15   28.90
 -16  -4   0  549.74   29.70
 -16  -4   0  504.75   30.00
 -16  -4   0  569.04   29.90
  16  -4   0  553.14   30.20
  16  -4   0  590.84   29.50
  16  -4   0  587.84   28.70
 -16   4   0  517.65   29.90
  16   4   0  559.94   29.90
  16   4   0  513.15   28.80
  16   4   0  569.14   29.60
  16   4   0  532.15   30.30
  18  -4   0  823.82   41.10
  18  -4   0  868.51   41.80
 -18  -4   0  746.23   42.20
 -18  -4   0  832.12   42.10
 -18  -4   0  750.42   42.60
  18  -4   0  739.53   42.60
  18  -4   0  800.52   41.30
  18   4   0  744.33   42.70
  18   4   0  785.02   41.20
 -18   4   0  774.72   42.50
 -18   4   0  777.42   42.40
  18   4   0  765.42   42.30
  18   4   0  850.91   42.00
  20  -4   0   -1.80    2.70
 -20  -4   0   -0.40    2.40
 -20  -4   0    2.00    2.80
  20  -4   0    4.30    2.60
  20  -4   0    2.30    1.10
 -20   4   0    1.60    2.80
 -20   4   0    3.50    2.60
 -20   4   0    1.20    2.60
  20   4   0    0.30    1.20
  20   4   0    4.80    2.20
  20   4   0    1.20    2.80
  20   4   0    0.20    2.90
  22  -4   0  235.78   13.60
  22  -4   0  232.48   13.00
  22  -4   0  221.68   12.80
 -22  -4   0  230.88   14.00
 -22  -4   0  199.28   14.50
 -22   4   0  235.08   13.70
  22   4   0  231.08   13.60
 -22   4   0  227.28   14.20
 -22   4   0  226.88   14.50
  22   4   0  231.88   13.00
  22   4   0  209.08   14.20
 -24  -4   0   21.20    4.70
  24  -4   0   16.10    3.00
  24  -4   0   15.40    4.00
 -24  -4   0   16.10    3.60
  24  -4   0   18.00    2.50
 -24   4   0   17.40    3.90
 -24   4   0   20.30    3.40
 -24   4   0   22.10    4.90
  24   4   0   13.30    3.20
  24   4   0   24.50    3.70
  24   4   0   22.60    4.20
  26  -4   0   40.30    5.20
  26  -4   0   40.50    5.20
 -26  -4   0   45.00    4.80
 -26  -4   0   32.50    5.70
  26  -4   0   35.20    3.10
  26   4   0   25.60    3.60
 -26   4   0   32.40    5.00
  26   4   0   37.00    4.90
 -26   4   0   30.80    5.70
  28  -4   0    7.00    3.60
  28  -4   0    8.60    1.80
  28  -4   0    5.00    1.50
 -28  -4   0    8.30    2.40
 -28   4   0    4.90    2.30
 -28   4   0    7.70    2.50
 -28   4   0    6.90    5.90
  28   4   0    6.50    1.50
  30  -4   0   96.79    8.00
  30  -4   0   89.99    6.20
  30  -4   0  101.89    6.30
 -30  -4   0   77.09    7.30
 -30   4   0  103.99    7.20
  30   4   0   83.99    5.90
 -30   4   0   87.19    7.20
  -1  -5   0 2206.88  110.79
  -1  -5   0 1854.51  110.39
   1  -5   0 2270.47  110.59
  -1  -5   0 2241.48  110.49
   1  -5   0 2212.78  110.79
  -1   5   0 1992.60  110.69
   1   5   0 2094.09  110.39
  -1   5   0 2139.89  110.49
   1   5   0 2057.99  110.69
  -1   5   0 2297.37  110.59
   1   5   0 2216.88  110.59
   3  -5   0 2156.78  107.49
  -3  -5   0 2111.99  107.49
  -3  -5   0 1932.21  107.29
  -3  -5   0 2045.30  107.09
   3  -5   0 2195.48  106.59
  -3  -5   0 2222.18  107.19
   3  -5   0 2185.18  107.59
  -3   5   0 1952.20  107.49
  -3   5   0 2180.98  107.29
  -3   5   0 1978.00  107.29
   3   5   0 2051.09  107.09
   3   5   0 2117.69  107.39
   3   5   0 1918.91  107.49
   5  -5   0  643.94   33.00
  -5  -5   0  615.74   33.40
  -5  -5   0  586.94   33.80
  -5  -5   0  645.54   34.00
   5  -5   0  685.13   34.10
  -5  -5   0  659.93   33.70
   5  -5   0  650.83   34.00
  -5   5   0  589.54   33.80
   5   5   0  625.64   34.00
   5   5   0  643.74   33.50
   5   5   0  652.63   34.00
  -5   5   0  680.23   33.80
  -5   5   0  559.94   33.80
  -7  -5   0   47.70    4.50
  -7  -5   0   46.10    5.00
  -7  -5   0   46.40    5.00
  -7  -5   0   44.60    4.60
   7   5   0   40.60    3.80
   7   5   0   46.50    5.30
  -7   5   0   44.70    4.80
   7   5   0   38.60    4.50
  -7   5   0   54.99    4.80
  -9  -5   0  523.45   31.00
  -9  -5   0  587.34   31.00
   9  -5   0  578.34   30.00
   9  -5   0  556.84   30.40
  -9  -5   0  596.14   31.20
   9  -5   0  576.84   31.30
   9  -5   0  614.94   31.10
  -9   5   0  576.74   31.20
   9   5   0  580.34   31.30
   9   5   0  554.24   30.30
   9   5   0  583.44   31.00
  11  -5   0 2320.97  113.89
  11  -5   0 2328.17  114.79
 -11  -5   0 2335.77  114.89
  11  -5   0 2104.89  114.19
 -11  -5   0 2179.38  114.99
  11  -5   0 2229.98  115.19
 -11  -5   0 2306.67  114.99
  11   5   0 2138.19  114.09
 -11   5   0 2053.59  114.99
  11   5   0 2334.37  115.29
  11   5   0 2115.79  114.79
 -13  -5   0   52.49    5.40
  13  -5   0   41.10    5.30
 -13  -5   0   49.50    5.60
  13  -5   0   51.99    4.20
  13  -5   0   39.60    5.90
  13  -5   0   45.30    3.90
 -13  -5   0   51.09    5.60
  13   5   0   45.50    3.70
  13   5   0   49.40    5.20
  13   5   0   51.99    6.10
 -13   5   0   45.20    5.70
  15  -5   0   15.60    2.50
  15  -5   0   12.90    4.00
 -15  -5   0    9.50    3.10
  15  -5   0   16.00    2.60
 -15  -5   0   12.70    3.30
 -15  -5   0   14.80    3.40
  15  -5   0   10.60    3.00
  15   5   0   18.80    4.20
  15   5   0   11.90    2.20
 -15   5   0   12.10    3.60
  15   5   0    8.20    3.60
  17  -5   0  199.18   12.10
  17  -5   0  190.88   10.80
  17  -5   0  200.18   10.90
 -17  -5   0  196.08   12.40
 -17  -5   0  177.48   12.30
 -17   5   0  179.48   12.30
  17   5   0  187.58   11.80
  17   5   0  184.18   10.70
  19  -5   0   40.60    4.40
  19  -5   0   36.50    5.40
 -19  -5   0   37.00    5.50
 -19  -5   0   43.40    5.70
  19  -5   0   42.10    3.40
  19   5   0   39.30    4.80
  19   5   0   32.90    3.30
 -19   5   0   52.19    6.20
 -19   5   0   55.09    6.10
 -21  -5   0  339.67   20.60
  21  -5   0  355.26   19.80
  21  -5   0  335.57   18.90
  21  -5   0  349.27   18.90
 -21  -5   0  384.76   20.30
 -21   5   0  313.37   20.40
  21   5   0  364.96   19.90
  21   5   0  329.37   18.70
  21   5   0  352.36   19.00
 -21   5   0  337.77   20.40
  23  -5   0   75.99    6.40
  23  -5   0   83.49    5.20
 -23  -5   0   90.09    7.80
  23  -5   0   73.19    6.90
 -23  -5   0   79.79    7.30
 -23   5   0   64.79    6.70
 -23   5   0   66.59    7.70
  23   5   0   78.89    6.60
  23   5   0   74.39    5.80
  23   5   0   80.79    5.00
  25  -5   0   13.80    3.90
 -25  -5   0   20.30    4.00
  25  -5   0   18.20    2.30
 -25  -5   0   20.00    4.30
  25  -5   0   15.80    3.70
  25   5   0   18.10    3.80
 -25   5   0   14.80    2.80
  25   5   0   21.50    2.40
  27  -5   0  100.39    7.50
 -27  -5   0  102.39    7.70
  27  -5   0   98.39    5.80
 -27   5   0   97.59    7.20
  27   5   0   80.59    5.80
  27   5   0   90.59    6.90
 -27   5   0   89.49    7.30
   0  -6   0   20.70    4.50
   0  -6   0   16.80    3.40
   0   6   0   21.80    3.40
   0   6   0   21.90    4.20
   0   6   0   14.90    3.70
  -2  -6   0  291.07   18.30
   2  -6   0  348.07   17.70
  -2  -6   0  321.87   18.60
   2  -6   0  334.67   19.00
   2  -6   0  346.17   18.80
  -2  -6   0  321.47   18.90
  -2  -6   0  340.37   18.40
   2   6   0  311.17   18.90
  -2   6   0  348.87   18.70
   2   6   0  338.37   18.40
  -2   6   0  330.97   18.60
  -2   6   0  297.17   18.70
   2   6   0  339.27   18.80
  -4  -6   0   13.00    2.80
  -4  -6   0    9.20    2.40
  -4  -6   0   19.40    4.40
   4  -6   0   16.30    3.40
   4  -6   0   14.00    3.50
  -4  -6   0   14.20    3.00
   4  -6   0   17.30    3.00
   4   6   0   16.60    4.00
  -4   6   0   15.80    3.10
  -4   6   0   21.30    4.00
   4   6   0   14.50    3.30
  -4   6   0   11.30    2.90
   4   6   0   13.10    2.80
  -6  -6   0  258.07   15.10
   6  -6   0  271.97   15.80
  -6  -6   0  256.87   14.90
  -6  -6   0  277.87   15.70
  -6  -6   0  233.88   15.10
   6  -6   0  260.07   14.20
   6  -6   0  271.77   15.80
  -6   6   0  277.87   15.40
   6   6   0  257.47   14.70
  -6   6   0  244.98   15.30
   6   6   0  237.68   15.30
   6   6   0  282.87   15.70
  -6   6   0  248.98   15.40
  -8  -6   0  281.37   15.90
   8  -6   0  283.77   14.90
   8  -6   0  275.27   16.40
  -8  -6   0  261.57   16.10
   8  -6   0  263.77   16.40
  -8  -6   0  297.27   16.50
   8   6   0  263.27   16.20
   8   6   0  261.87   15.30
  -8   6   0  305.57   16.20
   8   6   0  271.77   16.50
  -8   6   0  248.18   16.10
  10  -6   0  190.78   12.70
  10  -6   0  206.68   12.40
  10  -6   0  184.98   10.60
 -10  -6   0  200.98   12.40
  10  -6   0  177.88   10.90
 -10  -6   0  185.18   12.00
 -10  -6   0  173.38   12.00
 -10   6   0  201.08   12.00
  10   6   0  190.38   11.00
  10   6   0  196.48   12.20
  10   6   0  177.58   12.50
 -10   6   0  180.88   12.20
 -12  -6   0  138.59   10.50
  12  -6   0  122.19    8.00
  12  -6   0  136.39    9.80
  12  -6   0  130.59    8.10
 -12  -6   0  129.39    9.50
  12  -6   0  125.09   11.70
 -12  -6   0  131.89    9.80
 -12   6   0  124.79    9.60
  12   6   0  142.89    8.10
  12   6   0  127.09    9.70
  12   6   0  132.19   10.70
 -14  -6   0   52.39    5.80
 -16  -6   0   14.40    4.00
  16  -6   0    8.40    3.50
  16  -6   0   16.80    2.90
 -16  -6   0    9.30    3.10
  16  -6   0   10.30    2.20
  16   6   0   11.80    3.40
 -16   6   0   12.40    3.70
 -18  -6   0   40.60    5.50
 -18  -6   0   41.90    6.60
  18  -6   0   31.60    4.40
  18  -6   0   32.20    3.00
  18  -6   0   29.30    6.20
 -18   6   0   33.20    5.20
  18   6   0   30.00    3.10
  18   6   0   36.80    5.20
 -20  -6   0   14.80    4.50
  20  -6   0   12.30    3.90
  20  -6   0   21.10    2.30
  20  -6   0   16.50    3.20
  20   6   0   18.20    2.20
  20   6   0   18.40    4.30
  22  -6   0   26.90    5.50
  22  -6   0   20.30    4.50
 -22  -6   0   24.40    4.30
  22  -6   0   30.30    2.60
 -22   6   0   34.50    4.60
  22   6   0   33.80    4.40
 -22   6   0   23.30    4.60
  22   6   0   23.70    2.50
  22   6   0   27.80    4.20
  24  -6   0   75.59    4.90
  24  -6   0   73.29    6.40
 -24  -6   0   79.89    6.70
  24  -6   0   65.99    8.90
  24   6   0   75.19    6.30
  24   6   0   65.99    4.70
 -24   6   0   83.89    6.70
 -24   6   0   56.89    7.20
 -26  -6   0   54.09    5.20
  26  -6   0   48.60    3.80
  26  -6   0   53.59    5.80
 -26   6   0   40.40    5.00
 -26   6   0   46.50    4.80
  26   6   0   51.19    5.00
   1  -7   0   14.70    3.80
   1  -7   0   11.60    2.90
   1  -7   0   13.70    3.00
  -1  -7   0   12.60    2.90
  -1  -7   0   14.40    3.90
  -1  -7   0   13.40    3.80
   1  -7   0   10.70    3.80
  -1   7   0   16.50    3.50
  -1   7   0   15.20    3.80
   1   7   0   11.60    2.70
   1   7   0   10.50    3.60
   1   7   0   11.50    3.30
  -1   7   0   12.30    3.00
  -3  -7   0  138.69   11.20
   3  -7   0  148.89    8.50
  -3  -7   0  128.69    9.70
   3  -7   0  125.19   10.20
  -3  -7   0  144.49    9.50
   3  -7   0  137.09   10.10
  -3  -7   0  137.59    9.50
  -3   7   0  140.69    9.80
   3   7   0  142.99    9.20
   3   7   0  142.49   10.00
   3   7   0  138.89   10.10
  -3   7   0  126.39   10.00
  -3   7   0  143.79    9.70
  -5  -7   0    9.30    3.30
  -5  -7   0   13.70    3.20
   5  -7   0    4.80    3.70
   5  -7   0    6.20    4.00
   5  -7   0   12.50    2.70
  -5  -7   0   10.40    3.30
   5   7   0    5.10    3.30
  -5   7   0   15.20    3.60
  -5   7   0   11.70    3.40
   5   7   0    9.10    3.80
  -5   7   0   15.20    3.70
   5   7   0    6.50    2.40
  -7  -7   0    4.00    2.80
   7  -7   0   -0.80    2.40
   7  -7   0   -3.10    4.20
   7  -7   0   -7.80    4.00
  -7  -7   0   -4.30    3.00
  -7  -7   0   -3.40    2.80
   7   7   0    0.60    6.20
  -7   7   0    1.00    3.10
  -7   7   0   -3.50    3.10
   7   7   0   -3.10    3.20
   7   7   0   -2.10    1.90
   9  -7   0  652.63   36.90
  -9  -7   0  690.73   37.90
   9  -7   0  696.43   36.40
   9  -7   0  680.43   39.70
   9   7   0  655.73   37.90
  -9   7   0  750.12   37.80
   9   7   0  749.13   37.10
  -9   7   0  688.13   38.00
  11  -7   0  209.08   11.50
 -11  -7   0  196.48   13.00
  11  -7   0  190.18   11.70
  11   7   0  209.38   11.70
 -11   7   0  201.48   13.30
 -11   7   0  191.18   13.30
  11   7   0  197.08   13.30
  13  -7   0  672.73   35.30
 -13  -7   0  643.94   36.50
  13  -7   0  685.13   34.90
  13   7   0  663.63   35.20
  13   7   0  683.03   36.70
 -13   7   0  636.44   36.60
  15  -7   0  193.78   11.10
  15  -7   0  183.28   11.10
 -15  -7   0  195.68   12.70
 -15   7   0  181.28   12.70
  15   7   0  194.08   10.90
  15   7   0  187.28   12.70
  17  -7   0  102.99    6.40
 -17  -7   0   96.29    8.50
  17  -7   0   99.39    7.00
  17   7   0   98.79    6.30
  17   7   0   99.79    8.30
 -17   7   0  102.69    8.50
 -19  -7   0  103.39    8.10
  19  -7   0   99.79    6.30
  19   7   0   99.09    8.30
  19   7   0  101.29    6.30
 -19   7   0  104.49    8.20
  21  -7   0   73.59    4.60
 -21  -7   0   61.59    5.80
  21  -7   0   59.09    5.80
  21   7   0   60.89    4.40
  21   7   0   65.99    6.40
 -21   7   0   64.99    6.20
 -23  -7   0   -0.30    2.20
  23  -7   0    2.00    1.50
  23  -7   0    3.70    3.20
  23   7   0   -0.60    2.10
 -23   7   0    3.50    2.20
 -23   7   0    6.30    2.50
  23   7   0    2.10    2.50
   0  -8   0  202.28   11.80
   0  -8   0  185.78   13.10
   0  -8   0  201.68   12.40
   0   8   0  183.48   13.10
   0   8   0  198.58   12.50
   2  -8   0    5.10    2.90
   2  -8   0   -0.60    3.00
  -2  -8   0    4.50    4.20
  -2  -8   0    3.00    3.40
   2   8   0    7.10    3.60
  -2   8   0    6.30    3.40
   2   8   0    8.90    2.90
  -2   8   0    8.00    2.80
   4  -8   0    5.60    3.00
   4   8   0    8.80    3.80
  -4   8   0    5.50    3.40
   4   8   0   17.90    4.00
  -4   8   0    7.20    3.20
  -6  -8   0  207.48   13.10
  -6  -8   0  216.48   13.40
   6  -8   0  202.78   13.00
   6   8   0  219.68   12.80
  -6   8   0  219.48   13.70
   6   8   0  188.28   14.00
  -8  -8   0   -1.00    2.70
  -8  -8   0    5.00    3.30
   8   8   0   -2.20    3.10
   8   8   0   -0.30    1.40
  -8   8   0    2.80    3.00
 -10  -8   0   60.39    5.80
  10  -8   0   55.99    4.40
  10   8   0   44.00    6.40
 -10   8   0   59.69    6.00
  10   8   0   51.29    4.50
  12  -8   0    1.60    3.90
  12  -8   0    0.60    1.30
 -12  -8   0   -6.10    4.00
 -12   8   0   -3.60    4.00
  12   8   0   -1.10    2.70
  12   8   0    0.50    1.40
 -14  -8   0    1.60    1.80
  14  -8   0   -6.70    2.80
  14  -8   0    0.00    1.30
  14   8   0    0.60    2.70
  14   8   0    0.00    1.30
 -14   8   0   -0.90    2.20
 -16  -8   0   30.70    4.30
  16  -8   0   24.90    4.00
  16  -8   0   29.20    2.90
 -16   8   0   34.80    4.50
  16   8   0   31.00    7.00
  16   8   0   29.70    3.00
 -18  -8   0   -4.80    2.20
  18  -8   0    2.30    1.40
  18  -8   0   -4.30    3.00
  18   8   0    0.60    1.50
  18   8   0   -3.50    2.20
 -18   8   0   -1.50    2.10
  20  -8   0   20.30    3.60
  20  -8   0   16.70    2.60
 -20  -8   0   12.80    2.80
  20   8   0   14.40    3.40
  20   8   0   20.50    2.60
 -20   8   0   10.30    2.70
   1  -9   0    8.60    3.50
  -1  -9   0   10.70    3.80
   1   9   0   12.00    2.60
  -1   9   0    6.20    2.60
  -1   9   0    6.60    2.80
   1   9   0   10.00    2.90
   3  -9   0    5.00    3.30
  -3   9   0    5.00    2.70
  -3   9   0   -2.80    2.40
   3   9   0   -1.40    2.40
   3   9   0   -1.10    1.90
   5  -9   0    2.20    3.20
  -5   9   0   -1.70    2.20
   5   9   0   -3.30    2.30
   5   9   0   -2.70    1.90
  -7  -9   0    6.30    4.10
   7  -9   0   12.40    4.10
   7  -9   0   10.10    3.50
  -7   9   0   11.90    3.70
   7   9   0    5.70    2.60
   7   9   0    6.80    3.00
  -9  -9   0   25.00    3.90
   9  -9   0   23.70    4.00
   9  -9   0   23.80    4.00
   9   9   0   25.90    4.90
   9   9   0   32.10    4.30
  11  -9   0   81.29    6.20
  11  -9   0   80.29    6.60
 -11  -9   0   67.79    6.60
  11   9   0   75.59    7.40
  11   9   0   91.89    6.50
 -11   9   0   87.19    7.20
  13  -9   0   -0.20    1.80
  13  -9   0   -4.30    3.30
 -13  -9   0   -0.20    2.10
 -13   9   0    3.80    2.40
  13   9   0    4.60    1.70
  13   9   0   -2.60    2.60
  15  -9   0   -2.20    3.40
  15  -9   0   -0.80    1.80
 -15   9   0    3.80    2.40
  15   9   0   -3.40    2.40
  15   9   0   -3.30    1.70
   0 -10   0   -1.20    3.90
   0  10   0   -2.80    2.40
   0  10   0   -1.60    3.20
   2 -10   0    3.80    4.00
  -2 -10   0    2.50    4.10
   2  10   0    7.50    2.20
  -2  10   0   -1.70    2.10
   2  10   0    6.90    2.70
  -4 -10   0    9.30    4.50
   4 -10   0    7.50    3.90
   4  10   0    9.60    2.50
   4  10   0    0.00    2.40
  -4  10   0    5.20    2.20
   6 -10   0    2.50    3.70
   6  10   0   -4.70    2.40
   6  10   0    2.60    2.40
  -6  10   0    0.40    2.20
   8 -10   0    0.70    2.10
   8 -10   0    4.90    3.60
  -8  10   0    2.50    2.50
   8  10   0   -0.40    2.60
   8  10   0   -2.70    2.10
 -32   0   1   -0.90    2.30
  32   0  -1    4.30    4.50
  30   0  -1   -0.60    3.80
 -30   0   1    0.90    2.10
  30   0  -1   -1.00    4.20
 -28   0   1   -1.90    3.30
  28   0  -1   -4.10    3.80
  28   0  -1   -1.00    1.40
  28   0  -1   -0.40    2.10
 -28   0   1   -0.60    2.50
  28   0  -1    1.80    3.00
 -26   0   1   -2.30    3.00
  26   0  -1    0.70    1.60
  26   0  -1    0.30    1.80
  26   0  -1   -2.00    3.00
 -26   0   1   -3.20    2.80
  26   0  -1   -6.00    3.50
 -24   0   1    2.70    3.00
  24   0  -1   -1.50    1.60
  24   0  -1    3.40    2.00
  24   0  -1   -1.50    3.40
  24   0  -1   -1.70    3.00
 -24   0   1    0.20    3.10
  24   0  -1    1.20    7.50
 -22   0   1   -2.20    2.50
 -22   0   1   -1.20    3.00
  22   0  -1    2.10    2.80
  22   0  -1   -1.80    3.90
  22   0  -1   -1.30    1.50
  22   0  -1    0.60    2.60
  22   0  -1   -1.30    1.60
  20   0  -1    0.30    3.00
  20   0  -1   -1.40    2.10
  20   0  -1    0.90    1.40
  20   0  -1   -0.10    1.30
 -20   0   1   -1.30    2.00
  20   0  -1   -2.20    2.40
 -20   0   1   -1.30    1.50
 -20   0   1    0.10    2.20
  18   0  -1   -0.30    1.20
 -18   0   1   -0.90    2.00
 -18   0   1   -2.00    1.30
  18   0  -1    1.00    1.90
  18   0  -1    0.30    2.00
  18   0  -1    0.90    1.30
  18   0  -1    0.90    2.60
 -18   0   1   -1.80    1.60
  16   0  -1   -0.80    1.70
  16   0  -1    1.30    1.80
 -16   0   1    0.80    1.30
 -16   0   1    0.30    1.60
 -16   0   1   -0.50    1.70
  16   0  -1   -0.10    1.10
  16   0  -1    0.60    1.30
  16   0  -1   -0.10    2.20
 -14   0   1    0.20    1.40
  14   0  -1    3.10    1.80
  14   0  -1    1.00    1.60
  14   0  -1    1.70    2.00
  14   0  -1    1.40    1.40
 -14   0   1    0.30    1.60
  14   0  -1    2.50    1.00
 -14   0   1    1.70    1.70
 -12   0   1    1.80    1.30
  12   0  -1    0.70    0.80
  12   0  -1    0.50    1.20
  12   0  -1    2.10    1.90
 -12   0   1    3.20    1.40
  12   0  -1    1.60    1.30
 -12   0   1    3.50    1.50
  12   0  -1    1.70    1.30
  10   0  -1    0.30    1.00
 -10   0   1   -0.40    1.00
 -10   0   1    0.00    1.00
 -10   0   1    1.50    1.40
  10   0  -1    1.30    0.60
  10   0  -1    1.30    1.10
  10   0  -1    0.50    1.60
  10   0  -1    0.20    1.10
  -8   0   1    0.20    0.90
  -8   0   1    0.70    1.30
  -8   0   1    0.00    1.10
   8   0  -1    0.90    0.90
   8   0  -1    0.80    1.40
   8   0  -1    0.90    0.40
  -6   0   1    2.90    0.90
   6   0  -1    1.70    0.70
   6   0  -1    4.00    1.30
  -6   0   1    3.00    0.80
  -6   0   1    3.60    1.30
   6   0  -1    3.10    0.70
  -4   0  -1    2.50    1.10
   4   0   1    1.90    1.00
   4   0   1    2.30    0.90
   4   0   1    2.20    1.00
   4   0   1    1.90    0.80
  -4   0  -1    3.00    1.00
  -6   0  -1    1.00    1.20
  -6   0  -1    1.70    1.10
   6   0   1    3.00    1.30
   6   0   1    1.40    1.20
   6   0   1    0.10    1.20
   6   0   1    1.10    1.30
   8   0   1    0.30    1.40
  -8   0  -1   -0.80    1.20
  -8   0  -1    1.00    1.40
   8   0   1    0.50    1.10
   8   0   1    0.90    1.30
   8   0   1   -0.10    1.30
  10   0   1    0.80    1.30
  10   0   1    0.50    1.40
 -10   0  -1    1.20    1.40
  10   0   1    0.60    1.20
  10   0   1    0.50    1.70
  10   0   1    0.70    1.30
 -10   0  -1    0.10    1.40
  12   0   1    2.70    2.20
  12   0   1    0.60    1.60
 -12   0  -1    1.50    1.80
  12   0   1    1.10    2.30
  12   0   1   -0.50    1.30
  12   0   1    0.20    1.40
 -12   0  -1    0.90    1.50
 -14   0  -1    0.70    1.50
  14   0   1   -0.10    1.90
  14   0   1   -1.80    1.50
  14   0   1   -3.10    1.80
  14   0   1   -0.50    1.40
  14   0   1    0.70    2.30
 -14   0  -1    0.40    1.90
  16   0   1    2.30    2.70
 -16   0  -1   -0.90    1.50
  16   0   1    0.40    2.00
  16   0   1    0.30    1.40
 -16   0  -1    1.40    2.00
  16   0   1   -1.10    1.60
  16   0   1   -0.40    1.20
 -18   0  -1   -0.10    2.40
  18   0   1    0.40    2.00
 -18   0  -1   -0.80    1.70
  18   0   1   -0.70    1.20
  18   0   1   -0.40    1.40
  18   0   1   -1.00    2.20
  18   0   1    4.20    2.90
 -20   0  -1   -1.00    2.60
 -20   0  -1   -2.80    2.00
  20   0   1   -3.20    2.30
  20   0   1    1.30    1.80
  20   0   1   -0.70    3.10
  20   0   1   -0.20    2.60
  20   0   1    0.40    1.40
  22   0   1    1.20    1.30
 -22   0  -1   -5.30    2.70
  22   0   1    1.10    4.10
  22   0   1    0.00    2.00
 -22   0  -1   -1.80    3.00
  22   0   1   -7.30    2.70
  22   0   1   -2.20    2.80
  24   0   1   -3.40    3.30
  24   0   1   -2.20    3.00
  24   0   1   -0.50    2.30
  24   0   1    1.30    1.40
 -24   0  -1   -1.40    3.40
  26   0   1   -0.20    1.30
  26   0   1    1.20    2.30
  26   0   1   -1.10    3.60
 -26   0  -1   -2.20    3.00
  28   0   1   -3.20    1.90
  28   0   1   -0.20    1.20
 -28   0  -1   -2.60    2.60
  30   0   1    1.20    1.40
  30   0   1   -2.30    1.70
 -30   0  -1   -0.30    2.20
  33  -1  -1   -0.40    4.30
 -33  -1   1   -4.60    2.50
  33  -1  -1   -0.20    1.80
  33   1  -1    2.80    2.00
 -31  -1   1   -3.50    2.20
  31  -1  -1   -5.20    4.10
  31   1  -1    2.70    2.00
 -31   1   1   -2.90    2.20
  31   1  -1    2.90    4.50
 -29  -1   1   -3.80    2.80
  29  -1  -1    0.50    1.60
  29  -1  -1   -3.80    4.00
 -29   1   1   -1.10    3.30
  29   1  -1    3.20    4.10
  29   1  -1    1.60    1.60
 -29   1   1   -1.70    2.90
  29   1  -1    0.30    2.90
  29   1  -1   -1.00    1.90
 -27  -1   1    7.60    3.60
  27  -1  -1   -3.70    3.60
 -27  -1   1    6.50    6.20
  27  -1  -1    4.60    1.60
  27  -1  -1    3.90    1.70
  27  -1  -1    3.50    3.70
  27  -1  -1    4.40    1.40
  27   1  -1   10.00    3.90
  27   1  -1    3.60    1.90
 -27   1   1    5.00    3.20
  27   1  -1    4.50    2.40
 -27   1   1    4.90    3.20
  27   1  -1   10.70    3.10
  25  -1  -1    7.10    1.60
 -25  -1   1    8.00    3.40
  25  -1  -1    9.40    1.80
  25  -1  -1    8.80    3.70
 -25  -1   1    4.60    3.30
  25  -1  -1    5.60    1.90
  25  -1  -1   14.00    3.60
  25   1  -1    7.80    3.00
 -25   1   1   10.50    2.70
 -25   1   1    6.70    3.20
 -25   1   1    4.50    3.00
  25   1  -1    3.20    3.70
  25   1  -1    5.60    2.00
  25   1  -1    7.10    2.80
  23  -1  -1   92.59    6.10
  23  -1  -1   92.99    7.20
 -23  -1   1  104.49    8.50
  23  -1  -1   88.39    6.00
  23  -1  -1   91.79    7.90
  23  -1  -1   95.29    6.60
  23   1  -1   96.69    7.20
  23   1  -1  105.49    9.30
  23   1  -1  113.59    7.30
 -23   1   1  106.59    8.40
  23   1  -1   98.09    6.30
 -23   1   1  110.79    7.80
  23   1  -1  110.59    7.50
 -23   1   1   95.79    7.30
  21  -1  -1 1065.29   54.19
  21  -1  -1 1014.50   53.09
  21  -1  -1 1078.29   53.79
 -21  -1   1 1074.79   54.19
  21  -1  -1 1064.89   53.49
 -21  -1   1  972.10   54.79
 -21   1   1  964.60   54.09
  21   1  -1 1083.19   53.79
  21   1  -1  980.40   54.79
  21   1  -1  991.10   53.19
 -21   1   1 1043.30   54.79
  21   1  -1  992.90   53.89
 -21   1   1 1115.19   53.99
  21   1  -1  992.70   53.59
  19  -1  -1   68.99    4.90
  19  -1  -1   77.39    6.20
  19  -1  -1   81.89    5.20
 -19  -1   1   78.79    6.20
 -19  -1   1   73.59    6.20
  19  -1  -1   78.49    5.40
  19   1  -1   77.79    5.40
  19   1  -1   74.19    6.90
  19   1  -1   73.39    4.90
 -19   1   1   73.19    5.50
  19   1  -1   76.89    6.70
  19   1  -1   76.69    5.50
 -19   1   1   73.19    6.20
 -19   1   1   84.39    5.90
  17  -1  -1  971.80   51.79
 -17  -1   1  977.40   51.59
 -17  -1   1  972.80   52.79
 -17  -1   1 1096.79   52.29
  17  -1  -1 1030.50   51.49
  17  -1  -1 1053.49   52.29
  17  -1  -1 1047.70   51.69
  17   1  -1  949.80   52.09
  17   1  -1 1008.50   51.79
 -17   1   1 1026.70   52.19
  17   1  -1 1001.70   52.79
  17   1  -1  952.50   51.49
 -17   1   1  955.00   52.19
  17   1  -1  993.70   51.79
 -17   1   1  974.30   52.69
 -15  -1   1  474.95   24.90
  15  -1  -1  475.85   24.60
  15  -1  -1  487.65   24.50
  15  -1  -1  442.86   24.30
 -15  -1   1  442.96   25.30
 -15  -1   1  502.55   24.40
  15  -1  -1  507.35   25.10
  15   1  -1  494.35   25.60
  15   1  -1  443.56   24.30
 -15   1   1  454.95   24.70
  15   1  -1  451.35   24.80
  15   1  -1  470.55   24.50
  15   1  -1  449.16   24.50
 -15   1   1  472.45   25.40
 -15   1   1  431.66   24.80
 -13  -1   1  428.66   22.20
  13  -1  -1  448.96   22.30
 -13  -1   1  423.36   22.70
  13  -1  -1  444.46   22.40
  13  -1  -1  426.76   22.70
  13   1  -1  434.06   22.30
  13   1  -1  397.96   22.10
 -13   1   1  400.76   22.60
  13   1  -1  421.86   23.10
 -13   1   1  444.96   23.10
 -13   1   1  432.16   22.40
  13   1  -1  399.56   22.20
  13   1  -1  422.66   22.60
 -11  -1   1  425.56   23.60
  11  -1  -1  499.05   23.70
 -11  -1   1  466.85   24.00
  11  -1  -1  450.25   23.60
  11  -1  -1  448.36   23.70
 -11  -1   1  408.96   24.30
  11  -1  -1  477.85   24.20
  11   1  -1  453.15   24.00
  11   1  -1  448.86   23.70
  11   1  -1  445.86   23.60
 -11   1   1  438.06   23.80
  11   1  -1  468.05   23.70
 -11   1   1  468.35   24.10
 -11   1   1  482.85   24.50
   9  -1  -1  220.08   10.70
   9  -1  -1  207.38   11.10
  -9  -1   1  208.18   11.10
  -9  -1   1  200.58   10.80
   9  -1  -1  208.58   10.80
  -9  -1   1  208.38   11.50
   9   1  -1  195.18   10.70
   9   1  -1  197.88   10.80
   9   1  -1  207.98   11.10
   9   1  -1  192.78   10.70
  -9   1   1  211.38   10.80
   9   1  -1  191.08   11.40
  -9   1   1  182.18   11.10
  -7  -1   1 2229.18  119.59
  -7  -1   1 2413.56  119.89
  -7  -1   1 2166.58  119.39
   7  -1  -1 2460.35  119.69
   7   1  -1 2308.17  119.59
  -7   1   1 2242.98  119.39
  -7   1   1 2421.46  119.69
   7   1  -1 2473.95  119.89
  -5  -1   1 1293.27   62.99
   5  -1  -1 1135.89   63.19
  -5  -1   1 1197.88   63.19
  -5  -1   1 1261.47   63.09
   5   1  -1 1226.88   63.19
  -5   1   1 1311.67   63.19
  -5   1   1 1228.98   62.89
  -5   1   1 1188.18   62.79
   3  -1  -1    1.90    0.70
  -3  -1   1    2.90    0.60
  -3  -1   1    2.20    0.60
  -3   1   1    3.90    0.90
  -3   1   1    4.10    0.70
  -1  -1  -1  180.58    9.60
   3  -1   1 1886.51   95.29
  -3  -1  -1 1840.12   95.19
  -3  -1  -1 1847.92   95.19
  -3  -1  -1 1844.02   95.19
   3   1   1 1992.30   95.29
  -3   1  -1 1765.52   95.19
  -3   1  -1 1983.80   95.19
   3   1   1 1723.03   95.19
   5  -1   1 1053.09   50.59
  -5  -1  -1 1003.50   50.49
  -5  -1  -1  910.61   50.39
   5  -1   1  986.40   50.39
  -5  -1  -1  985.50   50.49
  -5   1  -1  969.20   50.39
   5   1   1  941.11   50.49
   5   1   1  869.71   50.39
  -5   1  -1  950.20   50.49
   5   1   1 1024.30   50.49
  -5   1  -1 1073.69   50.39
  -7  -1  -1  926.01   48.80
   7  -1   1  939.11   48.70
  -7  -1  -1  924.31   48.50
  -7  -1  -1  975.50   48.70
   7  -1   1  947.91   48.60
  -7   1  -1  892.61   48.70
   7   1   1  977.70   48.70
  -7   1  -1  848.02   48.90
  -7   1  -1  997.10   48.60
   7   1   1  978.60   48.80
  -9  -1  -1  144.29    8.50
   9  -1   1  139.89    8.50
  -9  -1  -1  150.88    8.30
  -9  -1  -1  137.69    8.40
   9  -1   1  157.48    8.60
   9   1   1  143.69    8.60
   9   1   1  133.49    8.30
   9   1   1  133.79    8.40
  -9   1  -1  151.78    8.50
  -9   1  -1  150.48    8.40
  11  -1   1 2466.85  137.69
 -11  -1  -1 2741.53  137.99
 -11  -1  -1 2959.80  137.79
  11  -1   1 2734.03  137.99
 -11  -1  -1 2680.73  138.09
  11  -1   1 2785.92  137.29
  11   1   1 2519.65  137.69
  11   1   1 2814.12  137.79
  11   1   1 2552.74  137.89
  11   1   1 2873.11  138.19
 -11   1  -1 2505.65  137.89
 -11   1  -1 2546.55  137.99
 -11   1  -1 2771.82  137.79
  13  -1   1 4057.79  223.48
 -13  -1  -1 4663.33  223.78
 -13  -1  -1 4410.86  223.98
 -13  -1  -1 4653.83  223.48
  13  -1   1 4660.73  223.08
  13  -1   1 4330.77  223.78
  13   1   1 4778.52  224.08
 -13   1  -1 4181.58  223.68
  13   1   1 4030.00  223.58
  13   1   1 3952.90  223.98
 -13   1  -1 4430.86  223.58
  13   1   1 4544.55  223.48
 -13   1  -1 4125.89  223.78
 -15  -1  -1   96.99    6.70
 -15  -1  -1   96.69    6.70
  15  -1   1   89.49    6.00
  15  -1   1   89.09    6.60
 -15  -1  -1   99.49    6.30
  15  -1   1   87.29    5.60
  15  -1   1   90.59    6.00
  15   1   1   85.79    6.20
 -15   1  -1   94.59    6.50
  15   1   1   79.39    5.90
  15   1   1   90.09    7.10
 -15   1  -1   95.49    6.30
  15   1   1   90.59    6.20
 -15   1  -1   87.89    6.40
  17  -1   1   -0.60    1.40
  17  -1   1    2.40    2.40
 -17  -1  -1   -2.60    1.50
  17  -1   1   -0.70    1.30
 -17  -1  -1    1.20    2.30
  17  -1   1    0.30    1.90
  17   1   1   -0.50    2.80
 -17   1  -1   -1.10    1.60
 -17   1  -1   -0.10    2.20
  17   1   1   -1.10    1.50
  17   1   1    0.90    2.00
  17   1   1   -1.50    1.20
 -17   1  -1    0.60    1.60
  19  -1   1   47.50    4.20
  19  -1   1   45.90    4.20
 -19  -1  -1   53.29    5.40
  19  -1   1   42.30    5.50
 -19  -1  -1   44.00    4.90
  19  -1   1   51.99    4.00
 -19   1  -1   52.49    5.50
  19   1   1   48.80    4.00
  19   1   1   46.60    6.30
  19   1   1   44.20    4.60
 -19   1  -1   47.80    4.80
  19   1   1   49.70    5.10
  21  -1   1  186.58   12.00
  21  -1   1  187.98   10.90
  21  -1   1  175.98   10.80
 -21  -1  -1  171.38   12.10
  21  -1   1  181.98   11.30
 -21  -1  -1  206.68   12.30
  21   1   1  193.88   12.90
  21   1   1  182.78   11.70
 -21   1  -1  175.88   11.90
  21   1   1  192.08   11.70
 -21   1  -1  209.28   12.00
  21   1   1  191.68   10.90
  23  -1   1   26.60    3.70
 -23  -1  -1   22.00    4.90
  23  -1   1   21.00    3.00
 -23  -1  -1   26.60    5.70
  23  -1   1   26.00    3.70
  23  -1   1   23.90    5.60
 -23   1  -1   19.00    3.90
 -23   1  -1   29.20    5.30
  23   1   1   25.50    5.40
  23   1   1   25.80    4.50
  23   1   1   32.40    3.00
  25  -1   1  118.89   10.60
  25  -1   1  111.89    8.50
  25  -1   1  122.79    8.30
 -25  -1  -1  120.29    9.60
  25  -1   1  119.49    7.60
 -25   1  -1  119.29    9.70
  25   1   1  121.59    9.00
 -25   1  -1  127.99    9.40
  25   1   1  115.79    8.70
  25   1   1  121.79    7.60
 -27  -1  -1   14.50    3.30
  27  -1   1   11.70    2.20
  27  -1   1   10.50    2.40
  27  -1   1   15.10    3.90
 -27   1  -1   24.80    4.80
  27   1   1   14.60    2.30
  27   1   1   11.00    2.80
  27   1   1   25.10    5.40
 -29  -1  -1    1.30    2.20
  29  -1   1   -1.60    1.30
  29  -1   1   -2.70    3.80
 -29   1  -1    1.30    2.20
  29   1   1   -3.10    1.70
  29   1   1    3.40    8.10
  31  -1   1   49.80    4.50
 -31  -1  -1   42.00    4.90
  31   1   1   44.90    4.00
  31   1   1   53.09    4.50
 -31   1  -1   54.59    4.90
 -32  -2   1   17.90    3.80
  32  -2  -1   22.50    2.90
  32  -2  -1   25.30    5.10
 -32   2   1   30.60    4.20
  32   2  -1   21.80    3.10
  30  -2  -1   14.30    4.40
 -30  -2   1   11.30    2.80
  30  -2  -1   10.10    2.10
  30   2  -1   15.00    4.20
  30   2  -1   15.20    3.20
 -30   2   1    8.10    3.70
 -30   2   1   15.50    3.10
  30   2  -1   11.40    2.40
 -30   2   1   18.90    3.60
  28  -2  -1  232.38   13.40
  28  -2  -1  228.08   12.70
  28  -2  -1  196.68   12.10
 -28  -2   1  208.08   16.10
  28  -2  -1  200.58   12.00
  28   2  -1  200.48   12.10
 -28   2   1  221.78   14.20
  28   2  -1  230.28   13.70
 -28   2   1  240.78   13.60
 -28   2   1  231.88   13.90
  28   2  -1  234.98   13.20
  26  -2  -1  212.48   12.70
  26  -2  -1  196.48   14.10
  26  -2  -1  209.78   12.20
 -26  -2   1  225.28   14.30
  26  -2  -1  223.08   11.80
  26  -2  -1  203.68   11.90
 -26   2   1  206.88   13.40
 -26   2   1  214.68   14.00
  26   2  -1  219.88   12.70
 -26   2   1  224.38   13.20
  26   2  -1  191.68   11.70
  26   2  -1  212.28   13.20
 -24  -2   1   63.39    7.10
  24  -2  -1   65.89    5.20
 -24  -2   1   61.19    6.90
  24  -2  -1   71.49    7.30
  24  -2  -1   74.69    5.00
  24  -2  -1   69.29    4.90
 -24   2   1   72.49    6.90
 -24   2   1   71.29    6.40
  24   2  -1   60.69    4.80
  24   2  -1   63.69    5.80
  24   2  -1   63.19    6.10
 -24   2   1   67.79    6.70
  22  -2  -1  312.17   17.80
 -22  -2   1  328.97   17.70
  22  -2  -1  292.77   16.30
 -22  -2   1  280.87   18.10
  22  -2  -1  308.27   16.70
  22  -2  -1  304.97   16.50
  22  -2  -1  298.17   16.50
 -22  -2   1  312.07   16.60
 -22   2   1  303.77   17.40
 -22   2   1  305.77   18.10
  22   2  -1  307.17   16.70
 -22   2   1  319.27   17.00
  22   2  -1  299.87   16.40
  22   2  -1  265.37   16.80
  22   2  -1  294.67   17.20
  22   2  -1  285.87   18.50
  20  -2  -1    3.40    1.60
 -20  -2   1   -5.20    2.60
  20  -2  -1    1.70    1.30
  20  -2  -1    1.00    2.90
 -20  -2   1    1.60    2.40
 -20  -2   1    1.80    1.90
  20  -2  -1   -0.40    2.50
  20   2  -1   -4.80    2.70
  20   2  -1   -0.10    1.90
  20   2  -1    4.80    1.80
  20   2  -1   -4.90    2.80
 -20   2   1   -0.10    2.10
 -20   2   1   -1.40    1.80
  20   2  -1    1.40    1.50
 -20   2   1    3.80    2.40
  18  -2  -1  370.26   19.70
 -18  -2   1  362.36   18.80
  18  -2  -1  359.06   18.70
  18  -2  -1  333.07   18.60
 -18  -2   1  367.46   19.50
 -18  -2   1  358.76   20.00
  18  -2  -1  342.07   18.70
 -18   2   1  347.77   19.90
  18   2  -1  354.86   18.70
  18   2  -1  340.27   19.30
  18   2  -1  331.77   19.90
  18   2  -1  348.57   18.90
  18   2  -1  345.27   18.80
 -18   2   1  350.36   19.90
 -18   2   1  325.67   19.30
  16  -2  -1   63.59    4.30
 -16  -2   1   55.99    4.50
  16  -2  -1   63.89    4.20
 -16  -2   1   66.59    5.20
  16  -2  -1   67.09    5.50
  16  -2  -1   58.89    4.20
 -16  -2   1   53.49    5.10
 -16   2   1   63.19    4.80
  16   2  -1   58.29    4.40
 -16   2   1   66.99    4.70
  16   2  -1   51.79    4.50
  16   2  -1   61.49    5.80
 -16   2   1   62.59    5.20
  16   2  -1   58.29    4.20
  16   2  -1   58.09    5.20
  14  -2  -1  470.35   23.20
  14  -2  -1  441.36   23.20
  14  -2  -1  434.56   23.90
  14  -2  -1  470.85   23.20
 -14  -2   1  445.96   24.20
 -14  -2   1  455.65   23.80
 -14  -2   1  406.56   23.30
  14   2  -1  435.56   23.60
  14   2  -1  429.76   23.00
  14   2  -1  436.26   23.30
  14   2  -1  424.66   23.30
 -14   2   1  450.45   23.30
 -14   2   1  434.76   23.80
 -14   2   1  430.66   24.10
  14   2  -1  448.26   24.20
 -12  -2   1  204.48   10.90
 -12  -2   1  198.18   11.20
  12  -2  -1  196.68   10.70
  12  -2  -1  201.78   11.40
  12  -2  -1  221.68   10.70
  12  -2  -1  200.28   10.80
  12   2  -1  196.38   11.60
  12   2  -1  183.48   11.10
 -12   2   1  189.98   10.70
  12   2  -1  192.28   10.50
  12   2  -1  193.08   10.70
  12   2  -1  187.58   10.90
 -12   2   1  187.38   11.30
  10  -2  -1  854.31   41.90
 -10  -2   1  879.81   42.00
 -10  -2   1  789.02   42.30
  10  -2  -1  749.42   41.70
  10  -2  -1  869.91   41.80
 -10  -2   1  770.32   42.40
  10   2  -1  714.03   42.10
  10   2  -1  869.51   41.80
 -10   2   1  802.42   42.30
  10   2  -1  845.82   42.50
 -10   2   1  795.62   41.70
  10   2  -1  782.12   42.00
   8  -2  -1 1212.58   69.19
   8  -2  -1 1478.45   69.79
   8  -2  -1 1530.35   69.49
  -8  -2   1 1322.97   69.49
  -8  -2   1 1473.45   69.69
  -8  -2   1 1332.97   69.89
   8   2  -1 1437.96   69.89
  -8   2   1 1228.68   69.39
   8   2  -1 1337.27   69.49
   8   2  -1 1187.18   69.09
  -8   2   1 1339.67   69.79
   6  -2  -1  853.51   45.50
  -6  -2   1  900.51   45.60
  -6  -2   1  919.51   45.70
  -6  -2   1  879.61   45.80
   6  -2  -1  880.51   45.20
   6  -2  -1  942.71   45.80
   6   2  -1  853.11   45.20
   6   2  -1  917.71   45.60
   6   2  -1  918.81   45.80
  -6   2   1  807.42   45.50
  -6   2   1  831.72   45.90
   2  -2  -1  200.58   10.70
  -2  -2   1  192.48   10.40
   2  -2  -1  193.68   10.60
  -2  -2   1  211.58   10.70
  -2  -2   1  182.28   10.50
   2   2  -1  192.78   10.50
   2   2  -1  185.88   10.40
  -2   2   1  205.08   10.70
   2   2  -1  183.68   10.70
   2   2   1 4385.76  223.98
  -4  -2  -1 3299.97  165.28
   4  -2   1 3180.98  165.28
   4  -2   1 3056.39  165.38
  -4  -2  -1 3332.67  165.38
  -4  -2  -1 3186.88  165.38
  -4   2  -1 3235.78  165.38
   4   2   1 3142.89  165.28
   4   2   1 3446.36  165.48
   4   2   1 3366.46  165.48
   4   2   1 3091.29  165.18
  -6  -2  -1  238.58   13.60
   6  -2   1  239.68   13.40
  -6  -2  -1  250.97   13.60
  -6  -2  -1  236.48   13.50
   6  -2   1  257.07   13.70
   6   2   1  259.27   13.70
  -6   2  -1  242.28   13.70
   6   2   1  234.68   13.50
  -6   2  -1  275.97   13.50
  -8  -2  -1 1292.37   67.79
   8  -2   1 1308.77   67.69
   8  -2   1 1423.16   68.09
  -8  -2  -1 1363.56   67.79
  -8  -2  -1 1210.98   67.89
   8   2   1 1201.78   67.99
   8   2   1 1309.17   67.89
  -8   2  -1 1301.27   67.89
   8   2   1 1410.76   68.49
  -8   2  -1 1317.07   67.69
 -10  -2  -1 1521.35   69.49
 -10  -2  -1 1364.16   69.49
 -10  -2  -1 1317.07   69.69
  10  -2   1 1212.08   69.19
  10  -2   1 1410.76   69.69
  10   2   1 1290.07   69.49
  10   2   1 1228.68   69.29
 -10   2  -1 1349.96   69.49
 -10   2  -1 1392.06   69.29
 -10   2  -1 1280.07   69.59
  10   2   1 1418.66   69.79
 -12  -2  -1    6.00    2.10
 -12  -2  -1    3.30    2.00
  12  -2   1    4.50    1.60
 -12  -2  -1    6.20    1.90
  12  -2   1    2.80    2.20
  12   2   1    4.10    1.60
 -12   2  -1    2.30    2.40
 -12   2  -1    4.90    1.90
 -12   2  -1    4.70    1.80
  12   2   1    3.70    1.70
  12   2   1    3.30    2.30
 -14  -2  -1 1705.83   87.49
 -14  -2  -1 1692.83   86.99
  14  -2   1 1785.32   86.39
 -14  -2  -1 1788.52   87.29
  14  -2   1 1701.73   87.39
  14  -2   1 1603.44   86.89
 -14   2  -1 1590.34   87.29
 -14   2  -1 1711.53   86.99
  14   2   1 1730.43   86.89
  14   2   1 1649.23   87.49
 -14   2  -1 1654.33   87.29
  14   2   1 1768.12   86.99
  14   2   1 1537.15   87.19
  16  -2   1   50.89    5.40
  16  -2   1   50.79    4.30
 -16  -2  -1   46.70    4.90
 -16  -2  -1   53.29    5.30
 -16  -2  -1   54.09    4.90
  16  -2   1   58.09    3.90
 -16   2  -1   48.30    4.70
 -16   2  -1   54.99    5.10
 -16   2  -1   51.19    4.70
  16   2   1   54.59    4.70
  16   2   1   53.89    4.70
  16   2   1   54.19    4.40
  16   2   1   57.89    5.80
  18  -2   1   23.60    3.00
  18  -2   1   26.20    4.80
 -18  -2  -1   21.90    3.90
 -18  -2  -1   27.00    4.60
  18  -2   1   26.30    3.10
 -18  -2  -1   29.40    4.10
  18   2   1   24.50    3.90
 -18   2  -1   28.10    4.40
  18   2   1   19.20    3.80
 -18   2  -1   16.00    3.40
 -18   2  -1   25.90    3.70
  18   2   1   28.30    3.10
  18   2   1   22.60    3.50
  20  -2   1  277.67   15.00
  20  -2   1  273.17   16.00
  20  -2   1  232.58   14.70
 -20  -2  -1  243.58   15.00
 -20  -2  -1  277.27   15.80
 -20  -2  -1  263.97   16.00
  20  -2   1  275.27   14.50
  20   2   1  270.57   14.80
 -20   2  -1  245.98   15.40
  20   2   1  254.37   15.50
  20   2   1  258.07   16.50
 -20   2  -1  269.97   15.50
 -20   2  -1  272.97   15.70
  20   2   1  272.57   15.20
  22  -2   1  188.68   11.50
 -22  -2  -1  179.88   12.70
  22  -2   1  212.18   11.40
 -22  -2  -1  196.58   16.60
  22  -2   1  181.68   12.90
  22  -2   1  200.48   11.30
 -22   2  -1  182.38   12.60
 -22   2  -1  172.88   12.20
  22   2   1  198.78   12.00
  22   2   1  192.28   12.20
 -22   2  -1  210.38   12.30
  22   2   1  192.08   11.20
  24  -2   1  713.03   36.50
  24  -2   1  642.14   36.60
 -24  -2  -1  673.93   38.10
  24  -2   1  697.03   37.10
  24   2   1  728.13   36.70
  24   2   1  678.63   37.50
 -24   2  -1  631.34   37.70
 -24   2  -1  770.42   37.60
 -24   2  -1  662.83   37.70
  24   2   1  725.33   37.20
  26  -2   1   -1.50    1.90
  26  -2   1    0.10    3.20
 -26  -2  -1   -2.10    2.30
  26  -2   1    2.70    1.40
 -26   2  -1   -1.00    2.40
  26   2   1   -0.70    2.60
 -26   2  -1   -0.10    3.60
  26   2   1    5.50    2.90
  28  -2   1   16.60    2.60
  28  -2   1   19.20    3.10
 -28  -2  -1   21.00    3.60
  28  -2   1   18.10    3.90
 -28   2  -1   21.20    3.80
  28   2   1   19.60    4.90
  28   2   1   20.40    4.50
  30  -2   1   34.70    3.50
  30  -2   1   45.70    6.00
 -30  -2  -1   47.90    4.90
  30  -2   1   45.60    4.30
  30   2   1   37.10    3.60
  30   2   1   50.09    4.30
 -30   2  -1   35.20    4.60
  31  -3  -1   30.90    3.50
  31  -3  -1   38.30    6.10
 -31   3   1   34.40    4.20
  31   3  -1   26.10    2.90
 -31   3   1   41.50    4.50
 -29  -3   1    4.50    2.30
  29  -3  -1    8.30    1.40
  29  -3  -1   12.10    3.90
  29  -3  -1   11.90    2.40
 -29   3   1    5.80    2.70
  29   3  -1    7.80    1.40
 -29   3   1   15.00    3.20
 -29   3   1   10.00    2.60
  27  -3  -1   65.99    6.20
  27  -3  -1   57.49    5.60
  27  -3  -1   60.69    4.40
 -27  -3   1   63.79    7.00
 -27  -3   1   61.29    5.80
  27  -3  -1   65.39    4.40
 -27   3   1   66.49    6.60
  27   3  -1   59.99    4.40
  27   3  -1   63.69    5.50
 -27   3   1   63.79    6.60
 -27   3   1   75.19    6.20
  25  -3  -1   89.39    7.00
 -25  -3   1   95.09    8.30
 -25  -3   1   86.89    7.10
  25  -3  -1   90.59    5.90
 -25   3   1   95.99    8.10
 -25   3   1   91.99    7.40
  25   3  -1   81.59    7.70
  25   3  -1   98.99    6.50
 -25   3   1   85.89    7.60
  25   3  -1   91.79    6.10
  23  -3  -1   18.70    4.60
  23  -3  -1   24.90    2.50
 -23  -3   1   21.80    4.40
 -23  -3   1   23.60    5.00
  23  -3  -1   24.40    4.20
  23   3  -1   27.60    4.40
 -23   3   1   27.40    4.50
  23   3  -1   19.50    4.30
  23   3  -1   17.10    3.00
 -23   3   1   25.00    5.40
 -23   3   1   25.10    4.80
  21  -3  -1  387.86   21.20
  21  -3  -1  356.66   19.70
 -21  -3   1  395.56   20.30
 -21  -3   1  352.36   21.30
  21  -3  -1  362.86   20.60
 -21  -3   1  368.16   20.90
  21  -3  -1  364.06   19.80
 -21   3   1  393.36   20.10
  21   3  -1  356.36   22.30
  21   3  -1  358.46   19.90
  21   3  -1  373.26   19.70
 -21   3   1  338.77   21.20
 -21   3   1  349.07   20.90
  21   3  -1  368.96   20.80
  19  -3  -1  170.68    9.90
 -19  -3   1  162.78   11.20
  19  -3  -1  179.28    9.90
 -19  -3   1  162.58   10.20
 -19  -3   1  181.28   11.00
  19  -3  -1  155.98    9.50
  19  -3  -1  174.68   11.20
  19   3  -1  164.58   11.50
 -19   3   1  170.28   10.80
  19   3  -1  172.38    9.90
 -19   3   1  157.58   10.80
  19   3  -1  171.48    9.60
 -19   3   1  161.38   10.20
  19   3  -1  162.08   10.50
  17  -3  -1  346.17   17.30
 -17  -3   1  296.17   18.20
  17  -3  -1  333.77   17.10
  17  -3  -1  300.67   17.00
  17  -3  -1  324.97   18.30
 -17  -3   1  326.17   18.00
 -17  -3   1  322.37   17.60
  17   3  -1  288.17   17.70
 -17   3   1  300.57   18.00
  17   3  -1  313.17   16.90
 -17   3   1  330.67   17.30
  17   3  -1  314.27   18.40
  17   3  -1  317.17   17.40
 -17   3   1  324.77   18.30
  15  -3  -1    4.40    2.00
  15  -3  -1    0.90    2.30
  15  -3  -1    3.50    1.70
  15  -3  -1    5.20    1.60
 -15  -3   1    5.50    2.00
 -15  -3   1    2.50    2.10
 -15  -3   1    5.70    2.00
 -15   3   1    3.90    1.70
  15   3  -1    2.30    2.70
  15   3  -1    2.00    1.50
 -15   3   1    2.30    2.00
  15   3  -1    5.70    1.40
  13  -3  -1  711.63   32.50
  13  -3  -1  587.34   32.10
 -13  -3   1  604.44   32.80
 -13  -3   1  554.94   33.10
  13  -3  -1  646.74   33.10
  13  -3  -1  667.63   32.20
 -13  -3   1  589.74   33.10
  13   3  -1  600.04   32.50
  13   3  -1  566.14   31.90
  13   3  -1  638.64   33.30
 -13   3   1  627.94   33.00
  11  -3  -1  155.08    9.10
  11  -3  -1  143.89    8.70
  11  -3  -1  179.78    8.80
 -11  -3   1  161.58    9.60
 -11  -3   1  160.18    9.50
 -11  -3   1  146.49    9.50
  11  -3  -1  161.68    9.80
  11   3  -1  161.78    9.80
 -11   3   1  156.18    9.60
  11   3  -1  151.98    9.20
  11   3  -1  147.39    8.60
   9  -3  -1  209.18   11.40
  -9  -3   1  208.28   11.60
   9  -3  -1  200.08   11.90
   9  -3  -1  201.58   11.00
  -9  -3   1  216.88   11.70
  -9  -3   1  192.48   11.70
   9  -3  -1  229.98   11.00
  -9   3   1  210.58   11.80
  -9   3   1  182.08   11.30
   9   3  -1  193.58   11.40
   9   3  -1  200.38   11.80
   9   3  -1  191.48   10.80
  -7  -3   1  563.74   29.10
   7  -3  -1  566.24   29.30
  -7  -3   1  566.64   29.30
  -7  -3   1  529.35   29.10
   7  -3  -1  616.24   29.20
   7  -3  -1  607.74   28.70
  -7  -3   1  516.25   28.60
   7   3  -1  541.75   29.50
   7   3  -1  512.35   28.60
   7   3  -1  534.95   29.10
  -7   3   1  588.34   29.10
  -7   3   1  487.05   29.20
  -5  -3   1 2671.83  153.08
  -5  -3   1 2873.31  152.68
  -5  -3   1 3074.39  153.18
   5  -3  -1 3258.37  153.18
   5  -3  -1 2996.50  153.38
   5  -3  -1 3163.18  152.68
   5   3  -1 2884.31  152.68
  -5   3   1 2812.32  153.18
   5   3  -1 3191.98  153.18
  -5   3   1 2599.14  152.98
   5   3  -1 3366.06  153.28
   1  -3  -1 2368.26  116.19
   1  -3  -1 2407.86  116.49
  -1  -3   1 2448.46  116.59
  -1  -3   1 2194.98  116.29
  -1  -3   1 1962.20  116.19
  -1   3   1 2339.17  116.59
   1   3  -1 2305.47  116.29
  -1   3   1 2361.86  117.09
   1   3  -1 2101.89  116.49
  -1   3   1 2268.77  116.39
   1   3  -1 2213.38  116.29
  -1  -3  -1 5057.59  247.18
   1  -3   1 5022.40  247.18
   1  -3   1 4844.12  247.28
  -1  -3  -1 5225.48  247.38
  -1  -3  -1 4712.63  247.18
   1   3   1 4689.73  247.28
   1   3   1 4337.57  247.08
  -1   3  -1 4821.62  246.98
   3  -3   1   99.39    6.40
   3  -3   1  107.39    6.50
   3   3   1  102.49    6.40
   3   3   1   98.69    6.50
  -3   3  -1   93.19    6.20
   3   3   1   92.99    6.20
  -3   3  -1  102.19    6.00
  -5  -3  -1    8.30    1.80
  -5  -3  -1    4.40    1.40
   5  -3   1    7.10    1.90
   5  -3   1    4.90    2.00
   5  -3   1    4.80    1.80
   5   3   1    5.50    1.70
   5   3   1    5.50    1.70
  -5   3  -1    3.90    1.60
   5   3   1    5.30    1.50
   5   3   1    5.60    1.70
  -7  -3  -1  493.95   27.40
   7  -3   1  489.85   27.30
  -7  -3  -1  529.25   27.40
   7  -3   1  547.55   27.70
  -7  -3  -1  513.95   27.60
  -7   3  -1  503.25   27.60
   7   3   1  542.15   27.50
   7   3   1  496.25   27.40
   7   3   1  506.25   27.10
   7   3   1  543.15   27.70
  -9  -3  -1 1123.59   59.79
  -9  -3  -1 1308.27   59.79
   9  -3   1 1194.68   59.89
   9  -3   1 1183.28   59.49
  -9  -3  -1 1239.98   59.69
   9  -3   1 1054.29   59.29
   9   3   1 1275.67   59.99
   9   3   1 1117.09   59.59
  -9   3  -1 1075.99   59.79
   9   3   1 1007.70   59.59
   9   3   1 1043.10   59.69
 -11  -3  -1  506.15   27.40
  11  -3   1  534.85   27.80
  11  -3   1  515.85   27.30
 -11  -3  -1  493.75   27.60
 -11  -3  -1  576.04   27.50
  11  -3   1  537.15   26.50
  11  -3   1  487.35   27.10
  11   3   1  476.75   27.40
  11   3   1  513.05   27.80
 -11   3  -1  507.55   27.70
  11   3   1  519.05   27.40
 -11   3  -1  469.55   27.50
 -13  -3  -1    8.40    2.10
  13  -3   1   10.20    2.30
 -13  -3  -1    7.40    2.30
  13  -3   1   11.00    2.50
  13  -3   1   10.30    1.70
 -13  -3  -1    9.30    2.50
  13  -3   1   11.50    3.10
  13   3   1   13.30    3.00
  13   3   1   10.00    2.10
 -13   3  -1   10.60    2.30
 -13   3  -1   10.60    2.20
  13   3   1    8.30    2.10
 -13   3  -1    9.80    2.30
  15  -3   1  864.81   43.60
  15  -3   1  891.41   44.40
  15  -3   1  823.02   44.20
 -15  -3  -1  836.32   44.90
 -15  -3  -1  914.61   44.60
  15  -3   1  879.41   45.00
 -15  -3  -1  859.91   44.70
 -15   3  -1  799.22   44.60
 -15   3  -1  894.11   44.40
  15   3   1  814.32   45.10
 -15   3  -1  791.32   44.70
  15   3   1  784.62   44.30
  15   3   1  826.82   44.70
  17  -3   1   21.20    4.70
  17  -3   1   16.80    2.70
  17  -3   1   21.90    2.80
 -17  -3  -1   17.70    4.30
 -17  -3  -1   13.20    3.30
  17  -3   1   19.20    3.80
 -17  -3  -1   19.50    4.10
  17   3   1   17.80    3.70
  17   3   1   14.30    3.80
  17   3   1   18.40    3.50
 -17   3  -1   21.00    3.70
 -17   3  -1   20.20    3.70
  17   3   1   22.80    3.10
 -17   3  -1   19.20    4.20
 -19  -3  -1    2.90    2.90
  19  -3   1    7.60    3.60
  19  -3   1   13.50    2.70
  19  -3   1   12.50    2.70
  19  -3   1   10.80    2.40
 -19  -3  -1    9.20    3.40
 -19  -3  -1    8.80    2.80
 -19   3  -1    5.50    2.80
  19   3   1   10.20    2.70
 -19   3  -1   13.90    2.90
  19   3   1    5.70    4.00
  19   3   1   15.90    2.90
  19   3   1   11.00    2.70
 -19   3  -1    7.80    2.30
  21  -3   1  125.49    8.50
  21  -3   1  128.79    7.80
  21  -3   1  125.19    8.10
 -21  -3  -1  143.89    9.00
 -21  -3  -1  111.79    9.30
 -21   3  -1  111.09    9.20
  21   3   1  116.39    9.00
 -21   3  -1  128.39    9.00
  21   3   1  132.99    8.10
 -21   3  -1  114.89    9.00
  21   3   1  124.49    8.50
 -23  -3  -1 1447.66   70.49
 -23  -3  -1 1356.66   71.59
  23  -3   1 1278.97   70.09
  23  -3   1 1356.76   69.69
  23  -3   1 1392.76   70.19
 -23   3  -1 1254.07   70.99
  23   3   1 1327.07   70.99
  23   3   1 1357.76   70.19
  23   3   1 1378.96   70.19
 -23   3  -1 1289.07   71.09
 -23   3  -1 1379.96   70.59
 -25  -3  -1   56.09    6.30
  25  -3   1   68.99    5.80
 -25  -3  -1   63.19    6.80
  25  -3   1   64.69    4.80
  25  -3   1   59.19    5.20
  25  -3   1   65.59    6.80
  25   3   1   65.49    6.20
  25   3   1   67.19    6.00
  25   3   1   57.69    4.90
 -25   3  -1   59.19    7.00
 -25   3  -1   65.39    6.30
 -25   3  -1   68.39    6.70
 -27  -3  -1  119.19    9.10
  27  -3   1  121.49    8.20
  27  -3   1  117.29    9.00
  27  -3   1  131.59    7.80
  27  -3   1  127.09    8.70
  27   3   1  123.79    8.90
  27   3   1  126.99    9.50
  27   3   1  116.19    7.70
 -27   3  -1  124.59    8.90
 -27   3  -1  121.29   10.50
 -29  -3  -1   23.90    3.90
  29  -3   1   13.20    2.90
  29  -3   1   21.40    3.10
  29  -3   1   21.90    4.20
  29   3   1   13.50    2.40
  29   3   1   14.60    2.90
 -29   3  -1   21.90    3.60
 -30  -4   1  147.59   10.60
  30  -4  -1  142.39    8.70
  30  -4  -1  149.88    8.70
  30  -4  -1  151.68   10.20
 -30   4   1  146.49   10.20
  30   4  -1  142.59    8.80
 -30   4   1  160.58   10.20
 -28  -4   1   34.90    7.90
 -28  -4   1   46.10    5.40
  28  -4  -1   48.80    5.90
  28  -4  -1   45.80    3.50
 -28   4   1   38.20    5.60
 -28   4   1   44.10    8.50
  28   4  -1   46.60    3.80
  26  -4  -1   47.80    5.50
  26  -4  -1   47.70    3.40
  26  -4  -1   39.90    5.00
 -26  -4   1   56.39    5.70
 -26  -4   1   49.50    5.60
 -26   4   1   47.30    5.40
 -26   4   1   36.00    4.80
 -26   4   1   36.70    5.50
  26   4  -1   42.30    5.70
  26   4  -1   49.30    3.30
  26   4  -1   41.80    3.70
 -24  -4   1   28.70    5.50
  24  -4  -1   33.50    4.90
  24  -4  -1   32.50    2.60
  24  -4  -1   23.30    4.40
 -24  -4   1   30.30    4.90
 -24   4   1   27.40    5.40
  24   4  -1   21.80    3.30
  24   4  -1   34.10    3.50
 -24   4   1   29.10    5.00
 -24   4   1   33.70    4.80
  24   4  -1   25.30    3.00
 -22  -4   1  137.39   10.30
  22  -4  -1  139.19    8.20
  22  -4  -1  144.19    8.90
 -22  -4   1  141.09    9.60
  22  -4  -1  141.89    9.10
 -22   4   1  137.89   10.10
 -22   4   1  130.49   10.00
  22   4  -1  143.39    8.30
  22   4  -1  132.89    8.70
  20  -4  -1   61.09    4.30
  20  -4  -1   64.79    5.60
  20  -4  -1   55.19    5.00
 -20  -4   1   61.09    6.10
  20  -4  -1   58.09    7.60
 -20  -4   1   59.09    6.30
 -20   4   1   59.89    6.30
  20   4  -1   63.29    4.60
 -20   4   1   60.09    6.50
  20   4  -1   59.59    4.90
  20   4  -1   63.19    4.70
  18  -4  -1    5.20    2.30
  18  -4  -1    0.40    3.30
 -18  -4   1   -5.10    2.30
  18  -4  -1   -1.90    1.00
 -18  -4   1   -0.10    2.80
 -18  -4   1   -1.70    2.40
  18  -4  -1   -1.60    2.20
  18   4  -1    0.60    1.60
  18   4  -1    0.40    1.60
  18   4  -1   -1.70    3.20
  18   4  -1    0.80    1.70
 -18   4   1   -1.60    2.60
 -16  -4   1   17.60    3.90
 -16  -4   1   27.90    4.40
  16  -4  -1   28.00    4.00
 -16  -4   1   26.70    4.30
  16  -4  -1   17.50    3.20
  16  -4  -1   21.10    4.90
  16  -4  -1   19.20    2.60
  16   4  -1   22.50    3.00
 -16   4   1   25.60    4.10
  16   4  -1   26.20    3.50
  16   4  -1   25.20    4.90
  14  -4  -1  103.29    7.90
 -14  -4   1  103.79    7.30
  14  -4  -1  102.89    7.10
 -14  -4   1   98.89    7.40
  14  -4  -1   97.69    6.40
 -14  -4   1  108.39    7.40
  14  -4  -1   90.89    7.30
  14   4  -1  105.39    6.20
 -14   4   1  101.39    7.40
  14   4  -1  103.29    8.00
  14   4  -1  100.99    6.80
 -12  -4   1 1606.44   81.99
  12  -4  -1 1674.93   81.19
  12  -4  -1 1699.63   81.89
 -12  -4   1 1445.26   82.09
 -12  -4   1 1712.63   81.99
  12  -4  -1 1585.84   81.29
  12  -4  -1 1573.04   82.29
  12   4  -1 1540.85   81.79
  12   4  -1 1523.75   81.09
 -12   4   1 1450.65   82.19
  12   4  -1 1580.94   82.29
  10  -4  -1   12.40    2.00
  10  -4  -1    9.60    2.70
  10  -4  -1   10.20    2.40
 -10  -4   1    8.40    2.40
 -10  -4   1   14.50    3.30
  10  -4  -1   10.70    2.50
 -10  -4   1    5.80    1.80
 -10   4   1    8.20    2.30
  10   4  -1   11.80    2.30
  10   4  -1    6.00    2.00
  10   4  -1    9.70    2.60
  -8  -4   1  117.79    7.90
  -8  -4   1  114.89    7.70
   8  -4  -1  127.99    7.00
  -8  -4   1  123.49    7.20
  -8  -4   1  118.29    7.80
   8  -4  -1  122.59    7.90
   8  -4  -1  129.29    8.30
  -8   4   1  122.99    7.70
   8   4  -1  117.59    7.20
   8   4  -1  135.99    8.20
   8   4  -1  122.99    7.80
  -8   4   1  113.49    7.90
   6  -4  -1  391.16   20.80
   6  -4  -1  431.76   20.10
   6  -4  -1  389.46   20.90
  -6  -4   1  338.27   20.60
  -6  -4   1  373.46   20.30
  -6  -4   1  438.76   21.00
  -6  -4   1  386.36   20.70
  -6   4   1  359.66   20.80
   6   4  -1  331.37   20.70
  -6   4   1  378.16   20.80
   6   4  -1  401.46   20.90
   6   4  -1  357.86   20.20
  -4  -4   1  116.89    7.40
  -4  -4   1  132.09    7.30
   4  -4  -1  121.39    6.80
   4  -4  -1  108.79    7.70
   4  -4  -1  119.59    7.80
  -4  -4   1  136.79    8.00
  -4   4   1  103.29    7.60
  -4   4   1  127.59    7.70
   4   4  -1  122.19    7.70
  -4   4   1  108.29    7.60
   4   4  -1  111.59    7.70
   2  -4  -1  189.48   11.00
  -2  -4   1  205.08   11.20
   2  -4  -1  185.58   10.10
   2  -4  -1  189.38   10.90
  -2  -4   1  192.38   10.60
  -2  -4   1  175.28   10.50
  -2   4   1  170.58   10.80
   2   4  -1  190.78   10.50
   2   4  -1  197.58   10.80
  -2   4   1  161.08   10.70
   2   4  -1  174.18   10.80
  -2   4   1  185.88   10.70
   0  -4  -1  262.87   14.90
   0  -4  -1  269.37   14.70
   0  -4   1  284.77   15.20
   0  -4  -1  294.57   15.10
   0  -4  -1  260.57   14.80
   0   4   1  256.17   14.90
   0   4   1  270.37   14.90
   0   4   1  237.78   14.90
  -2  -4  -1 2530.15  132.79
   2  -4   1 2976.20  132.89
   2  -4   1 2514.35  132.69
  -2  -4  -1 2890.41  132.89
   2  -4   1 2782.92  131.99
  -2  -4  -1 2506.15  132.89
  -2  -4  -1 2629.84  132.49
   2   4   1 2725.03  132.79
  -2   4  -1 2392.26  132.59
   2   4   1 2343.87  132.49
   2   4   1 2289.07  132.69
  -2   4  -1 2425.16  132.79
   4  -4   1 1863.81   90.19
  -4  -4  -1 1669.43   90.99
   4  -4   1 1745.33   90.99
  -4  -4  -1 1852.81   90.79
  -4  -4  -1 1763.12   90.69
   4  -4   1 1770.42   90.99
  -4  -4  -1 1815.62   91.09
   4   4   1 1682.93   90.69
   4   4   1 1604.34   90.99
  -4   4  -1 1884.31   90.89
   4   4   1 1945.31   91.19
  -4   4  -1 1549.54   90.89
   6  -4   1 2030.90  102.59
  -6  -4  -1 1919.51  102.49
  -6  -4  -1 2037.00  102.29
   6  -4   1 2141.59  102.59
  -6  -4  -1 1850.51  102.39
   6  -4   1 1875.91  102.09
   6  -4   1 2025.30  101.59
   6   4   1 2014.50  102.59
  -6   4  -1 1897.21  102.49
   6   4   1 1973.50  102.09
   6   4   1 2085.49  102.69
   8  -4   1   12.80    2.70
  -8  -4  -1   19.30    3.80
  -8  -4  -1   22.60    3.50
  -8  -4  -1   12.70    2.90
   8  -4   1   15.30    3.60
   8  -4   1   12.10    2.20
   8  -4   1   16.70    3.90
   8   4   1   17.90    2.80
   8   4   1   21.60    3.40
   8   4   1   18.80    2.90
   8   4   1   14.10    2.90
  -8   4  -1   16.60    3.40
  10  -4   1  560.34   28.40
  10  -4   1  558.34   29.80
  10  -4   1  529.95   29.40
 -10  -4  -1  476.55   29.40
  10  -4   1  579.84   29.10
 -10  -4  -1  540.35   29.40
 -10  -4  -1  585.04   29.60
  10   4   1  523.15   29.30
  10   4   1  577.14   29.90
 -10   4  -1  551.34   29.70
  10   4   1  530.65   29.40
  10   4   1  552.84   28.90
  12  -4   1  508.45   25.30
  12  -4   1  460.55   25.70
  12  -4   1  482.35   24.20
 -12  -4  -1  484.95   25.40
 -12  -4  -1  431.76   25.30
  12  -4   1  452.55   24.80
 -12  -4  -1  466.35   25.40
  12   4   1  429.86   25.20
  12   4   1  475.25   25.80
  12   4   1  477.15   25.30
 -12   4  -1  430.76   25.40
  12   4   1  454.55   24.60
  14  -4   1    3.30    1.50
 -14  -4  -1    1.90    2.50
 -14  -4  -1    3.80    2.20
 -14  -4  -1    1.60    2.60
  14  -4   1    2.70    3.10
  14  -4   1    2.90    2.40
  14  -4   1    4.70    1.70
 -14   4  -1    1.80    2.30
  14   4   1   -0.90    2.00
  14   4   1    1.20    2.00
  14   4   1    1.20    1.40
  14   4   1    4.80    3.00
  16  -4   1    2.00    1.40
 -16  -4  -1    0.50    2.70
 -16  -4  -1    1.50    2.80
  16  -4   1    3.20    3.50
 -16  -4  -1   -4.00    2.30
  16  -4   1    1.90    2.50
  16  -4   1    1.50    2.00
  16   4   1    1.60    1.40
  16   4   1   -0.80    1.90
 -16   4  -1    2.70    2.00
  16   4   1   -0.70    2.20
 -16   4  -1   -3.80    2.40
  16   4   1    0.60    3.30
 -18  -4  -1   -2.10    2.70
 -18  -4  -1   -1.90    2.30
  18  -4   1    1.40    1.30
  18  -4   1   -0.60    5.60
  18  -4   1    0.80    2.10
  18  -4   1   -2.90    2.50
  18   4   1   -1.50    2.10
  18   4   1   -1.50    1.80
 -18   4  -1    1.30    2.10
 -18   4  -1   -2.00    2.60
 -18   4  -1   -2.80    2.30
  20  -4   1 1060.99   56.69
 -20  -4  -1 1019.30   57.89
  20  -4   1 1091.69   56.19
  20  -4   1 1123.09   56.99
 -20  -4  -1 1108.99   57.29
 -20   4  -1 1076.29   57.79
 -20   4  -1 1036.40   57.59
  20   4   1 1080.59   57.09
  20   4   1 1039.80   57.59
  20   4   1 1180.28   56.79
 -20   4  -1 1116.99   56.99
 -22  -4  -1   -1.00    3.10
  22  -4   1    0.70    2.90
 -22  -4  -1   -3.40    2.80
  22  -4   1    3.00    2.70
  22  -4   1    3.10    1.60
 -22   4  -1    2.40    3.20
 -22   4  -1    2.80    2.90
  22   4   1    6.00    3.10
 -22   4  -1    1.40    2.50
  22   4   1    1.50    2.40
  22   4   1    1.60    1.90
 -24  -4  -1   -0.90    2.90
  24  -4   1    0.70    1.40
  24  -4   1   -2.00    2.70
 -24  -4  -1    1.70    2.90
  24  -4   1    2.00    2.60
 -24   4  -1   -1.70    2.90
  24   4   1   -0.60    1.80
 -24   4  -1   -1.60    2.30
  24   4   1    1.70    2.50
 -24   4  -1    2.70    2.40
  26  -4   1  157.68    9.60
 -26  -4  -1  142.19   10.40
 -26  -4  -1  152.18   10.80
  26  -4   1  146.29    9.60
  26  -4   1  157.98   10.90
 -26   4  -1  156.68   10.20
  26   4   1  147.09   10.30
  26   4   1  150.38    9.70
 -26   4  -1  148.19   10.20
 -26   4  -1  144.99   10.90
  26   4   1  144.09   11.10
  28  -4   1   78.99    5.60
 -28  -4  -1   72.79    6.30
  28  -4   1   70.39    5.50
  28  -4   1   79.89    6.80
 -28   4  -1   70.89    6.10
 -28   4  -1   79.89    6.40
  28   4   1   74.69    6.10
  28   4   1   71.49    6.20
  29  -5  -1    7.50    3.90
  29  -5  -1    0.50    1.30
 -29  -5   1    2.30    2.40
 -29   5   1    6.10    2.30
  29   5  -1    5.10    2.10
 -29   5   1   -1.10    2.50
 -27  -5   1   17.50    5.60
 -27  -5   1   12.80    2.60
  27  -5  -1   23.20    4.20
  27  -5  -1   16.40    2.20
  27   5  -1   17.40    3.20
 -27   5   1   11.50    2.70
 -27   5   1   15.70    2.90
 -25  -5   1    2.60    2.30
  25  -5  -1   -0.60    1.10
 -25  -5   1   -0.80    3.30
  25  -5  -1   -2.40    3.30
  25   5  -1    2.00    1.70
 -25   5   1   -1.60    2.40
  25   5  -1    4.40    2.10
 -25   5   1   -1.70    2.50
  23  -5  -1   30.50    4.80
  23  -5  -1   19.90    2.30
 -23  -5   1   14.70    4.40
 -23  -5   1   26.10    5.40
  23  -5  -1   22.70    3.70
  23   5  -1   23.90    3.00
 -23   5   1   24.50    4.60
  23   5  -1   21.30    4.50
  23   5  -1   21.30    3.40
 -23   5   1   21.90    4.80
  21  -5  -1   33.20    5.60
  21  -5  -1   30.40    4.60
  21  -5  -1   34.60    2.90
 -21  -5   1   30.60    5.40
 -21  -5   1   24.10    5.60
  21   5  -1   31.40    3.40
  21   5  -1   23.30    4.30
 -21   5   1   32.30    5.50
  21   5  -1   32.40    3.80
 -21   5   1   34.10    5.60
  19  -5  -1  722.83   37.10
 -19  -5   1  734.13   37.40
  19  -5  -1  671.93   36.20
 -19  -5   1  647.14   37.90
  19  -5  -1  718.93   36.40
 -19   5   1  646.24   37.70
  19   5  -1  701.73   37.10
  19   5  -1  688.53   36.10
  17  -5  -1  233.28   12.90
  17  -5  -1  222.38   18.10
 -17  -5   1  228.28   14.40
  17  -5  -1  244.38   13.80
  17  -5  -1  212.48   12.60
 -17  -5   1  234.48   14.10
  17   5  -1  229.18   12.70
 -17   5   1  215.48   14.20
  17   5  -1  233.58   13.60
  15  -5  -1  419.06   23.80
 -15  -5   1  439.26   23.30
 -15  -5   1  399.66   23.50
 -15  -5   1  392.36   23.20
  15  -5  -1  406.16   22.10
  15  -5  -1  421.86   22.20
  15  -5  -1  469.45   23.30
 -15   5   1  391.76   23.50
  15   5  -1  415.26   23.00
  15   5  -1  403.36   22.10
  15   5  -1  414.86   23.80
  13  -5  -1  501.05   25.30
 -13  -5   1  509.95   26.40
 -13  -5   1  462.75   26.20
  13  -5  -1  477.75   26.70
 -13  -5   1  497.35   26.60
  13  -5  -1  470.25   26.20
  13  -5  -1  458.25   25.30
  13   5  -1  483.75   26.20
 -13   5   1  463.25   26.60
  13   5  -1  499.65   26.80
  13   5  -1  446.26   25.30
  11  -5  -1  541.35   28.50
  11  -5  -1  523.85   28.00
 -11  -5   1  538.75   28.20
  11  -5  -1  489.15   27.20
 -11  -5   1  520.65   28.00
  11  -5  -1  557.34   27.20
 -11  -5   1  512.75   28.20
  11   5  -1  478.85   27.90
  11   5  -1  525.65   28.40
 -11   5   1  524.75   28.30
  11   5  -1  459.05   28.20
   9  -5  -1 1465.05   71.59
  -9  -5   1 1379.56   70.79
  -9  -5   1 1274.07   71.49
   9  -5  -1 1356.56   71.69
  -9  -5   1 1409.96   71.49
  -9  -5   1 1421.56   71.59
   9  -5  -1 1410.96   70.59
  -9   5   1 1335.67   71.69
   9   5  -1 1409.06   71.69
   9   5  -1 1311.27   70.79
   9   5  -1 1388.06   71.59
  -9   5   1 1311.27   71.39
  -7  -5   1 1083.99   60.09
  -7  -5   1 1167.68   59.59
  -7  -5   1 1163.28   60.29
   7  -5  -1 1266.97   60.39
   7  -5  -1 1188.48   60.39
   7  -5  -1 1203.08   59.39
  -7  -5   1 1129.19   59.99
  -7   5   1 1001.10   59.99
  -7   5   1 1271.27   60.29
   7   5  -1 1144.99   59.59
  -7   5   1 1118.89   60.29
   7   5  -1 1081.39   60.19
   7   5  -1 1149.19   60.29
   5  -5  -1 2615.34  126.79
   5  -5  -1 2597.44  127.69
  -5  -5   1 2697.13  127.59
   5  -5  -1 2703.93  127.89
  -5  -5   1 2476.75  127.69
  -5  -5   1 2166.38  127.69
  -5  -5   1 2322.77  127.49
   5   5  -1 2510.65  127.19
  -5   5   1 2705.83  127.69
   5   5  -1 2681.03  127.79
  -5   5   1 2114.19  127.49
   5   5  -1 2239.48  127.59
  -5   5   1 2374.46  127.69
   3  -5  -1  184.08   11.20
   3  -5  -1  183.68   10.20
  -3  -5   1  196.18   11.40
  -3  -5   1  201.68   11.00
  -3  -5   1  163.58   10.70
   3  -5  -1  173.78   11.10
  -3   5   1  174.28   11.00
  -3   5   1  170.88   11.10
  -3   5   1  177.98   11.00
   3   5  -1  196.18   10.80
   3   5  -1  172.58   11.10
   3   5  -1  180.18   11.00
   1  -5  -1  159.78   10.10
  -1  -5   1  143.49    9.30
   1  -5  -1  160.68   10.00
  -1  -5   1  178.28   10.00
  -1  -5   1  158.98   10.30
   1  -5  -1  166.78    9.50
   1   5  -1  162.88    9.80
  -1   5   1  161.18    9.90
   1   5  -1  142.99    9.90
  -1   5   1  160.38    9.80
  -1   5   1  143.09    9.80
   1   5  -1  161.28    9.60
  -1  -5  -1   -0.40    1.90
  -1  -5  -1    1.10    2.30
  -1  -5  -1   -0.10    1.90
   1  -5   1   -2.20    2.50
   1  -5   1   -2.00    2.50
   1   5   1    0.20    2.40
  -1   5  -1   -0.20    2.00
   1   5   1    2.20    2.00
  -1   5  -1   -2.00    2.10
  -1   5  -1    2.10    2.10
   1   5   1    3.40    2.10
   3  -5   1 1389.36   73.69
  -3  -5  -1 1345.07   73.69
  -3  -5  -1 1438.86   73.39
   3  -5   1 1451.45   73.79
  -3  -5  -1 1494.05   73.49
  -3  -5  -1 1459.45   73.79
   3  -5   1 1472.85   72.69
   3   5   1 1489.35   73.79
   3   5   1 1378.46   73.39
  -3   5  -1 1343.97   73.59
  -3   5  -1 1462.25   73.39
  -3   5  -1 1320.87   73.79
   3   5   1 1378.46   73.79
   5  -5   1 1965.50   95.69
   5  -5   1 1819.92   96.79
  -5  -5  -1 1850.01   96.79
  -5  -5  -1 1887.01   96.39
   5  -5   1 1941.31   96.79
  -5  -5  -1 1923.41   96.49
  -5  -5  -1 1628.34   96.59
  -5   5  -1 1757.72   96.69
  -5   5  -1 2078.39   96.59
   5   5   1 1714.43   96.79
   5   5   1 2014.80   96.99
   5   5   1 1851.81   96.39
   7  -5   1   82.39    4.90
  -7  -5  -1   78.19    6.50
  -7  -5  -1   81.99    6.10
   7  -5   1   82.39    6.50
  -7  -5  -1   73.19    6.00
   7  -5   1   69.19    5.40
   7  -5   1   82.99    6.80
   7   5   1   73.79    6.70
   7   5   1   77.29    6.40
   7   5   1   83.79    5.60
  -7   5  -1   70.99    6.00
  -7   5  -1   75.99    6.00
   9  -5   1   42.60    3.90
   9  -5   1   42.80    3.40
   9  -5   1   38.10    5.30
  -9  -5  -1   43.20    5.40
  -9  -5  -1   42.90    4.90
   9  -5   1   40.40    5.40
  -9  -5  -1   35.50    4.30
   9   5   1   39.70    5.20
   9   5   1   43.20    3.80
   9   5   1   41.30    4.70
  -9   5  -1   41.80    4.70
  11  -5   1    0.90    1.70
 -11  -5  -1    0.80    1.90
 -11  -5  -1   -1.00    2.30
  11  -5   1    1.80    1.50
 -11  -5  -1   -0.60    2.60
  11  -5   1   -4.30    2.80
  11   5   1    1.00    2.80
 -11   5  -1   -2.00    2.30
  11   5   1    0.50    1.40
  11   5   1   -0.80    2.20
  13  -5   1  408.76   24.10
 -13  -5  -1  492.55   24.00
 -13  -5  -1  395.36   23.70
  13  -5   1  429.76   22.30
 -13  -5  -1  400.46   23.50
  13  -5   1  426.96   22.90
  13  -5   1  437.46   23.60
  13   5   1  433.96   22.80
  13   5   1  418.56   24.10
 -13   5  -1  398.36   23.80
  13   5   1  402.86   23.60
  15  -5   1   15.60    2.60
  15  -5   1   17.90    2.50
 -15  -5  -1   12.00    3.50
 -15  -5  -1   12.30    3.20
  15  -5   1   10.70    3.20
  15   5   1   16.20    2.50
  15   5   1   17.30    3.90
 -15   5  -1   19.40    4.40
  17  -5   1   41.10    3.90
 -17  -5  -1   39.20    5.30
 -17  -5  -1   47.30    5.70
  17  -5   1   35.50    3.50
  17  -5   1   34.00    5.60
  17   5   1   43.40    5.20
  17   5   1   42.50    3.50
 -17   5  -1   33.70    5.30
 -19  -5  -1    1.30    3.30
  19  -5   1    3.10    1.60
 -19  -5  -1    6.70    3.10
  19  -5   1    6.30    2.60
  19  -5   1    4.80    3.30
  19   5   1    2.00    1.40
 -19   5  -1    3.20    3.30
  19   5   1    7.30    3.30
 -19   5  -1    7.00    3.10
 -21  -5  -1  114.79    9.50
 -21  -5  -1  131.99    9.90
  21  -5   1  116.29    8.00
  21  -5   1  127.39    9.30
  21  -5   1  128.69    7.90
 -21   5  -1  130.19    9.40
 -21   5  -1  124.99    9.00
  21   5   1  119.99    7.60
  21   5   1  127.39    9.40
  21   5   1  126.59    8.30
  23  -5   1   50.69    6.60
  23  -5   1   55.89    5.30
 -23  -5  -1   59.99    7.50
 -23  -5  -1   53.09    5.50
  23  -5   1   55.59    4.30
 -23   5  -1   59.99    5.80
  23   5   1   49.90    6.00
  23   5   1   59.29    5.80
  23   5   1   65.49    4.20
 -23   5  -1   49.70    5.50
  25  -5   1    7.80    3.20
 -25  -5  -1   -2.50    2.10
  25  -5   1    6.30    1.80
  25  -5   1   -2.80    4.70
 -25   5  -1    4.20    2.10
  25   5   1    7.10    1.60
  25   5   1    3.10    2.20
 -25   5  -1    1.90    2.20
  27  -5   1    7.60    3.20
 -27  -5  -1   -3.90    2.40
  27  -5   1    1.40    1.70
  27   5   1    4.30    1.80
  27   5   1   -0.70    2.00
 -27   5  -1    0.20    2.30
  26  -6  -1   15.40    2.20
  26  -6  -1    9.70    3.90
 -26  -6   1   19.10    3.90
 -26   6   1   19.60    3.70
  26   6  -1   18.90    3.40
 -26   6   1   10.10    2.70
  24  -6  -1  157.08   12.10
  24  -6  -1  150.78    9.50
 -24  -6   1  183.88   11.80
  24  -6  -1  182.38   10.70
  24   6  -1  162.38    9.70
 -24   6   1  182.88   11.80
  24   6  -1  180.68   10.90
 -24   6   1  149.59   14.00
 -22  -6   1  242.48   15.70
  22  -6  -1  230.78   13.30
  22  -6  -1  225.18   12.60
  22  -6  -1  228.28   14.30
 -22  -6   1  235.38   14.70
 -22   6   1  219.28   14.80
  22   6  -1  222.18   12.60
  22   6  -1  217.18   12.80
  22   6  -1  232.28   14.10
 -22   6   1  235.08   14.70
  20  -6  -1   38.50    6.10
 -20  -6   1   41.00    5.30
  20  -6  -1   44.30    3.20
 -20  -6   1   39.00    6.80
  20   6  -1   38.40    5.50
 -20   6   1   45.40    5.50
 -18  -6   1  124.49   10.20
  18  -6  -1  142.59   10.10
  18  -6  -1  130.89    8.70
  18  -6  -1  139.39    8.10
 -18  -6   1  146.19   10.40
  18   6  -1  131.09    9.80
 -18   6   1  138.79   10.40
  18   6  -1  143.69    8.20
  16  -6  -1  107.99    8.80
 -16  -6   1  131.39    9.50
 -16  -6   1  109.19    8.80
  16  -6  -1  115.69    7.00
  16  -6  -1  120.99    7.60
 -16   6   1  107.49    9.00
  16   6  -1  108.19    7.00
  16   6  -1  119.89    8.90
 -14  -6   1  194.28   12.60
  14  -6  -1  214.28   12.80
  14  -6  -1  199.28   11.40
 -14  -6   1  202.88   13.10
  14  -6  -1  194.88   11.20
  14   6  -1  195.08   11.00
  14   6  -1  189.38   12.50
 -14   6   1  187.08   12.70
  12  -6  -1   11.80    2.70
 -12  -6   1   11.40    3.50
  12  -6  -1   11.30    2.40
 -12  -6   1   12.10    3.30
  12  -6  -1   13.50    4.20
  12  -6  -1    9.90    3.50
 -12  -6   1    7.20    2.80
  12   6  -1   11.90    3.20
  12   6  -1   13.40    2.20
 -12   6   1    9.80    3.60
  12   6  -1    3.70    3.50
 -10  -6   1   47.40    5.80
 -10  -6   1   44.50    5.50
 -10  -6   1   49.10    5.50
  10  -6  -1   38.80    3.80
  10  -6  -1   41.80    6.20
  10  -6  -1   37.00    5.80
  10  -6  -1   46.90    4.20
  10   6  -1   45.80    5.30
 -10   6   1   53.59    5.90
  10   6  -1   50.59    3.90
 -10   6   1   42.60    5.70
 -10   6   1   50.19    5.20
  10   6  -1   49.30    5.90
  -8  -6   1  210.48   13.20
  -8  -6   1  201.68   12.10
   8  -6  -1  210.68   11.80
  -8  -6   1  215.18   12.70
   8  -6  -1  214.28   13.10
  -8  -6   1  210.48   12.80
   8  -6  -1  213.28   13.30
   8   6  -1  211.18   12.00
  -8   6   1  223.38   13.00
  -8   6   1  213.98   12.70
   8   6  -1  179.18   12.60
  -8   6   1  188.48   12.80
   8   6  -1  221.98   13.30
  -6  -6   1  330.67   18.30
   6  -6  -1  321.57   18.60
   6  -6  -1  345.37   17.50
   6  -6  -1  323.07   18.70
  -6  -6   1  305.67   18.20
  -6  -6   1  321.17   18.00
  -6  -6   1  321.87   18.70
   6   6  -1  330.47   18.60
  -6   6   1  344.57   18.60
  -6   6   1  309.07   18.50
   6   6  -1  305.67   18.50
   6   6  -1  330.87   17.80
  -6   6   1  299.37   18.40
  -4  -6   1    2.50    2.50
  -4  -6   1    7.00    3.10
  -4  -6   1    0.50    1.90
   4  -6  -1    5.10    3.30
  -4  -6   1    2.90    2.40
   4  -6  -1    5.60    2.90
   4  -6  -1    4.70    2.30
  -4   6   1    3.30    2.80
  -4   6   1    5.40    2.50
   4   6  -1    4.30    2.60
  -4   6   1    4.30    2.40
   4   6  -1    3.50    1.80
   4   6  -1    3.30    2.30
   2  -6  -1  323.87   18.10
  -2  -6   1  311.37   17.70
   2  -6  -1  321.17   16.90
   2  -6  -1  309.97   17.90
   2  -6  -1  326.17   17.30
  -2  -6   1  320.37   18.20
  -2  -6   1  295.87   17.40
   2   6  -1  337.27   17.90
   2   6  -1  307.47   17.40
  -2   6   1  294.07   17.90
  -2   6   1  317.37   17.90
  -2   6   1  305.07   17.70
   2   6  -1  276.27   17.90
   0  -6   1  300.67   16.80
   0  -6  -1  285.77   16.90
   0  -6  -1  311.07   16.40
   0  -6  -1  288.47   17.00
   0  -6   1  305.67   17.20
   0   6  -1  284.37   16.50
   0   6  -1  256.87   16.70
   0   6  -1  287.37   16.50
   0   6   1  284.77   16.50
   0   6   1  292.67   16.80
  -2  -6  -1  160.48   10.00
  -2  -6  -1  160.88   10.40
   2  -6   1  159.28   10.40
  -2  -6  -1  142.19    9.80
  -2  -6  -1  163.58    9.80
   2  -6   1  150.98   10.50
   2  -6   1  155.98    8.80
  -2   6  -1  136.29   10.00
  -2   6  -1  150.58    9.80
  -2   6  -1  161.88    9.90
   2   6   1  161.68   10.30
   2   6   1  140.59   10.20
   2   6   1  153.38    9.70
   4  -6   1  138.09    9.80
  -4  -6  -1  125.99    9.00
  -4  -6  -1  127.99    9.40
  -4  -6  -1  134.39    9.00
  -4  -6  -1  146.79    9.20
   4  -6   1  140.19    9.70
   4  -6   1  139.39    7.90
  -4   6  -1  131.49    9.10
   4   6   1  130.19    8.60
  -4   6  -1  140.39    9.00
   4   6   1  137.49    9.50
   4   6   1  139.29    9.40
   6  -6   1  309.47   16.50
   6  -6   1  319.57   18.20
  -6  -6  -1  282.77   17.90
   6  -6   1  308.87   18.10
  -6  -6  -1  308.77   17.40
  -6  -6  -1  327.27   17.60
  -6  -6  -1  289.27   17.70
  -6   6  -1  306.57   17.80
   6   6   1  303.27   17.20
  -6   6  -1  320.57   17.60
   6   6   1  298.97   17.90
   6   6   1  312.07   18.00
   8  -6   1   11.60    2.20
   8  -6   1   10.90    3.80
  -8  -6  -1   12.20    3.40
  -8  -6  -1   14.00    3.20
   8  -6   1   11.40    2.60
   8  -6   1    8.30    3.30
  -8  -6  -1   11.10    3.00
   8   6   1   19.30    3.00
   8   6   1   12.40    3.90
   8   6   1   11.70    3.20
  -8   6  -1   15.10    3.60
  -8   6  -1   15.80    3.30
  10  -6   1   73.19    5.60
 -10  -6  -1   79.29    7.00
 -10  -6  -1   74.29    7.20
  10  -6   1   86.39    7.30
 -10  -6  -1   80.69    7.00
  10  -6   1   57.89    7.60
  10  -6   1   84.89    5.40
  10   6   1   82.99    5.60
 -10   6  -1   69.49    6.90
  10   6   1   84.39    7.40
  10   6   1   76.49    7.60
 -10   6  -1   79.09    6.60
  12  -6   1  206.38   13.30
  12  -6   1  226.28   11.80
 -12  -6  -1  230.68   14.10
  12  -6   1  204.08   12.30
 -12  -6  -1  198.08   13.30
 -12   6  -1  206.08   13.40
  14  -6   1   35.00    3.80
  14  -6   1   37.20    3.90
 -14  -6  -1   47.80    6.60
 -14  -6  -1   41.30    5.30
  14  -6   1   34.40    6.00
  14   6   1   49.50    3.70
  14   6   1   46.60    6.20
 -14   6  -1   35.10    5.30
 -16  -6  -1  194.98   13.50
  16  -6   1  203.48   11.70
  16  -6   1  202.88   12.10
 -16  -6  -1  223.08   15.20
  16  -6   1  214.28   13.50
  16   6   1  211.68   13.70
  16   6   1  212.88   11.90
 -16   6  -1  194.28   13.60
 -18  -6  -1  426.26   25.70
  18  -6   1  452.05   25.50
  18  -6   1  440.56   24.00
  18  -6   1  456.05   24.50
 -18   6  -1  438.96   25.80
  18   6   1  480.05   24.40
  18   6   1  458.95   25.60
  20  -6   1    5.30    1.50
 -20  -6  -1    3.10    2.10
  20  -6   1    2.00    3.60
  20  -6   1    5.10    2.80
  20   6   1    3.00    2.60
  20   6   1    1.00    1.30
 -20   6  -1    5.20    2.50
 -20   6  -1    4.50    2.50
  22  -6   1    4.90    2.80
  22  -6   1    5.50    1.50
 -22   6  -1    4.10    2.50
  22   6   1    3.80    2.40
  22   6   1    2.70    1.60
 -22   6  -1    4.30    2.40
  24  -6   1   -1.90    3.30
  24  -6   1   -1.60    1.60
  24   6   1   -1.90    1.60
  24   6   1    1.70    2.20
 -24   6  -1   -3.20    2.50
 -25  -7   1   52.19    5.20
  23  -7  -1    9.60    3.60
 -23  -7   1    5.30    2.40
  23  -7  -1    5.80    1.30
  23   7  -1    8.60    2.70
  21  -7  -1   47.80    5.50
  21  -7  -1   43.70    3.40
 -21  -7   1   45.90    5.00
  21   7  -1   43.40    5.30
 -21   7   1   39.00    5.20
 -19  -7   1   -1.40    2.00
  19  -7  -1    2.00    3.20
  19   7  -1   -2.80    2.50
 -19   7   1   -1.50    2.20
  17  -7  -1    5.40    3.10
  17  -7  -1    4.20    1.10
 -17  -7   1    2.70    2.60
  17   7  -1    4.40    1.20
  17   7  -1    1.10    2.80
 -15  -7   1    0.60    2.90
  15  -7  -1    3.20    3.00
  15  -7  -1    1.70    1.10
  15   7  -1   -2.20    1.10
 -15   7   1   -1.00    2.60
  15   7  -1   -2.30    2.60
  13  -7  -1  142.59   12.30
  13  -7  -1  115.59    7.80
 -13  -7   1  117.89    9.00
  13  -7  -1  111.69    7.10
  13   7  -1  111.89    7.20
  13   7  -1  114.39    9.30
 -13   7   1  124.49    9.50
  11  -7  -1   44.60    4.00
  11  -7  -1   51.59    7.60
  11  -7  -1   52.49    5.10
 -11  -7   1   57.59    5.80
 -11   7   1   50.49    9.50
  11   7  -1   55.79    6.40
 -11   7   1   52.39    6.50
  11   7  -1   60.69    4.20
   9  -7  -1  151.78    9.20
   9  -7  -1  150.88   11.00
  -9  -7   1  145.59   10.20
  -9  -7   1  159.08    9.80
  -9   7   1  146.39   10.60
   9   7  -1  136.69   10.50
   9   7  -1  154.98    9.20
  -9   7   1  143.79   10.70
  -9   7   1  156.28   10.80
  -7  -7   1  528.65   29.50
  -7  -7   1  519.95   29.40
   7  -7  -1  522.15   30.00
   7  -7  -1  561.24   28.40
   7  -7  -1  549.15   29.80
  -7  -7   1  565.54   29.00
   7   7  -1  459.75   29.50
  -7   7   1  574.44   29.70
  -7   7   1  521.85   29.70
   7   7  -1  542.55   28.80
  -7   7   1  525.15   29.70
   7   7  -1  545.65   29.80
   5  -7  -1   -1.90    3.60
   5  -7  -1    3.80    2.30
  -5  -7   1    2.10    2.50
   5  -7  -1    4.90    2.70
  -5  -7   1    4.60    2.90
  -5  -7   1   -1.60    4.80
   5  -7  -1    1.60    3.90
  -5  -7   1    8.50    3.20
  -5   7   1   -0.70    3.20
   5   7  -1    2.20    3.10
  -5   7   1   -2.90    2.80
   5   7  -1    4.20    1.80
   5   7  -1    6.30    3.30
  -5   7   1    1.90    2.90
   3  -7  -1    3.60    2.60
  -3  -7   1    2.00    4.10
  -3  -7   1    0.30    3.00
  -3  -7   1   -1.70    2.50
   3  -7  -1   -1.00    3.50
   3  -7  -1    1.10    2.30
  -3  -7   1    3.10    2.40
   3  -7  -1    0.40    3.60
  -3   7   1    1.80    3.20
   3   7  -1   -0.70    1.90
  -3   7   1   -3.10    2.90
   3   7  -1   -1.50    3.00
   3   7  -1    0.30    3.00
  -3   7   1    2.80    3.20
   1  -7  -1  506.95   25.40
   1  -7  -1  465.95   24.80
  -1  -7   1  464.35   25.70
   1  -7  -1  417.66   26.00
  -1  -7   1  418.16   26.30
   1  -7  -1  476.85   26.00
  -1   7   1  466.35   25.70
   1   7  -1  502.15   25.90
  -1   7   1  429.36   26.10
   1   7  -1  493.05   25.60
   1   7  -1  434.06   26.00
  -1   7   1  472.55   25.90
   1  -7   1   67.29    6.90
   1  -7   1   69.29    5.20
   1  -7   1   55.69    7.40
  -1  -7  -1   67.39    6.90
  -1  -7  -1   71.49    6.20
  -1  -7  -1   60.19    7.90
  -1   7  -1   71.09    6.40
  -1   7  -1   71.39    6.80
   1   7   1   65.99    5.90
   1   7   1   60.79    6.80
  -1   7  -1   67.69    6.10
   1   7   1   63.99    6.90
   3  -7   1    3.70    3.80
   3  -7   1    1.50    4.30
   3  -7   1    0.30    2.30
   3   7   1   -0.20    2.90
  -3   7  -1    1.60    2.80
   3   7   1   -0.50    3.40
  -3   7  -1    4.10    2.90
   3   7   1    3.40    2.40
   5  -7   1  247.38   13.70
  -5  -7  -1  225.98   15.00
   5  -7   1  261.47   15.90
  -5  -7  -1  253.97   15.00
  -5  -7  -1  251.87   15.00
   5   7   1  244.08   15.50
   5   7   1  249.78   14.70
  -5   7  -1  233.48   15.10
  -5   7  -1  265.47   15.10
  -7  -7  -1 1338.47   70.69
   7  -7   1 1344.87   69.29
  -7  -7  -1 1322.17   70.79
  -7   7  -1 1352.86   70.79
  -7   7  -1 1414.56   70.39
   7   7   1 1263.57   70.89
   7   7   1 1366.76   70.19
  -9  -7  -1    5.50    3.00
   9  -7   1    3.60    2.00
   9  -7   1    6.10    2.60
  -9   7  -1    6.70    3.20
  -9   7  -1    3.10    3.40
   9   7   1    7.10    2.10
   9   7   1    5.60    3.50
  11  -7   1  269.27   15.00
  11  -7   1  259.27   15.50
 -11  -7  -1  246.78   16.50
 -11   7  -1  264.77   16.70
  11   7   1  283.97   17.00
 -11   7  -1  290.67   16.50
  11   7   1  291.07   15.60
  13  -7   1   22.70    3.30
  13  -7   1   28.00    3.90
 -13  -7  -1   33.40    5.30
 -13   7  -1   24.20    4.50
 -13   7  -1   19.50    4.30
  13   7   1   29.60    3.10
 -15  -7  -1    1.90    3.40
  15  -7   1    0.00    2.50
  15  -7   1    0.90    1.30
  15   7   1   -0.60    1.30
 -15   7  -1    0.10    3.40
  15   7   1   -4.20    2.70
 -17  -7  -1   54.89    5.60
  17  -7   1   62.79    5.20
  17  -7   1   61.99    4.50
  17   7   1   63.59    4.50
 -17   7  -1   60.19    5.90
  17   7   1   57.39    6.50
 -19  -7  -1    8.90    2.50
  19  -7   1   11.00    2.30
  19  -7   1    6.00    2.60
 -19   7  -1    6.30    2.50
  19   7   1    4.90    2.60
  19   7   1    3.70    1.60
 -21  -7  -1   -3.00    2.10
  21  -7   1   -1.40    2.70
  21  -7   1   -0.20    1.50
 -21   7  -1    0.00    2.10
 -21   7  -1    5.60    2.30
  21   7   1    3.00    1.60
 -23  -7  -1   -1.50    2.40
  23  -7   1   -7.50    2.60
  23   7   1    0.70    4.00
  23   7   1   -0.30    1.90
 -23   7  -1   -1.00    2.30
  20  -8  -1    9.90    2.20
  20  -8  -1    6.40    3.70
 -20  -8   1    6.00    2.40
 -20   8   1    7.90    2.40
  20   8  -1    4.40    2.30
  20   8  -1    3.10    2.10
  18  -8  -1   13.30    3.60
  18  -8  -1   12.00    2.20
 -18  -8   1    8.70    2.60
 -18   8   1   20.00    4.00
  18   8  -1   13.00    2.20
  18   8  -1   11.70    4.10
  16  -8  -1    2.90    1.30
  16  -8  -1    5.30    3.30
 -16  -8   1    3.90    2.30
  16   8  -1    9.80    2.80
  16   8  -1    4.60    1.30
 -16   8   1    0.30    2.30
  14  -8  -1   35.90    3.10
 -14  -8   1   31.00    5.10
  14  -8  -1   35.80    4.90
  14   8  -1   37.40    5.10
  14   8  -1   42.00    3.20
 -14   8   1   36.30    4.90
 -12  -8   1  125.49    9.40
  12  -8  -1  131.39    8.70
  12  -8  -1  140.79    8.20
  12   8  -1  120.49    9.80
 -12   8   1  129.19   12.00
  12   8  -1  146.59    8.20
  10  -8  -1   -1.90    1.30
  10  -8  -1   -2.10    2.90
 -10  -8   1    0.00    2.70
 -10   8   1    3.80    2.90
  10   8  -1   -1.20    1.30
  10   8  -1   -0.20    3.00
  -8  -8   1  164.08   11.00
   8  -8  -1  174.48   10.60
   8  -8  -1  171.48   10.40
  -8  -8   1  165.78   11.30
  -8   8   1  164.58   11.80
   8   8  -1  166.58   11.90
   8   8  -1  166.68   10.20
  -8   8   1  157.08   11.80
   6  -8  -1  262.07   15.00
  -6  -8   1  256.47   15.90
   6  -8  -1  272.17   15.30
  -6  -8   1  264.67   15.80
   6   8  -1  237.38   16.60
  -6   8   1  250.27   16.40
   6   8  -1  277.17   15.30
  -6   8   1  278.77   16.50
  -4  -8   1    6.30    3.40
   4  -8  -1    0.30    3.20
   4  -8  -1    1.30    2.50
  -4   8   1    6.70    3.20
   4   8  -1    8.40    3.70
   4   8  -1    7.40    2.30
  -4   8   1    3.00    3.40
   2  -8  -1    1.40    2.80
   2  -8  -1    1.70    3.20
  -2  -8   1   -2.50    3.20
  -2   8   1    1.00    2.60
  -2   8   1    7.10    3.30
   2   8  -1    0.60    3.30
   2   8  -1    2.70    2.70
   0  -8  -1   35.70    5.60
   0  -8   1   33.60    6.60
   0  -8  -1   31.00    6.80
   0  -8   1   46.40    4.90
   0  -8  -1   47.50    5.30
   0   8   1   36.90    5.60
   0   8  -1   43.20    5.50
   0   8  -1   35.00    6.00
   0   8   1   42.70    6.40
  -2  -8  -1    0.30    3.60
   2  -8   1    0.10    3.10
  -2  -8  -1    5.00    3.60
   2   8   1   -2.30    3.10
   2   8   1    2.70    2.90
  -2   8  -1    0.30    2.60
   4  -8   1   47.10    4.80
  -4  -8  -1   54.29    5.70
  -4  -8  -1   46.20    6.40
  -4   8  -1   46.10    5.80
   4   8   1   39.80    6.50
   4   8   1   40.50    5.60
  -6  -8  -1    5.10    2.90
  -6  -8  -1   11.00    3.50
   6  -8   1    9.20    2.80
   6   8   1    5.90    3.80
   6   8   1    8.90    2.60
  -6   8  -1   13.10    3.70
   8  -8   1   -0.10    2.50
   8  -8   1   -0.50    2.30
  -8  -8  -1    0.10    2.20
   8   8   1    2.30    3.20
   8   8   1    0.50    1.90
  -8   8  -1    0.40    3.00
 -10  -8  -1    2.70    3.20
  10  -8   1   -0.80    2.50
  10  -8   1   -0.30    2.10
 -10   8  -1    3.20    2.60
  10   8   1    1.20    1.80
  12  -8   1   29.70    4.00
  12  -8   1   29.70    4.20
 -12  -8  -1   22.70    3.90
  12   8   1   25.80    5.60
 -12   8  -1   20.40    4.60
  12   8   1   27.00    3.10
 -14  -8  -1   -1.80    2.20
  14  -8   1   -1.90    1.80
  14  -8   1   -4.00    2.70
  14   8   1   -1.00    1.50
  14   8   1    6.80    3.80
 -14   8  -1    1.50    2.20
  16  -8   1   43.00    4.40
 -16  -8  -1   39.40    4.60
  16  -8   1   35.00    4.40
  16   8   1   46.10    5.20
  16   8   1   35.90    3.40
 -16   8  -1   34.20    4.90
 -18  -8  -1    3.50    2.30
 -18   8  -1    1.80    2.30
  18   8   1    3.40    2.50
  18   8   1    2.80    1.70
  17  -9  -1    7.90    3.80
 -17  -9   1    3.40    2.40
  17  -9  -1    5.60    1.60
  17   9  -1    4.40    2.40
  15  -9  -1    8.10    1.60
 -15  -9   1    7.00    2.30
  15  -9  -1    1.70    3.60
 -15   9   1    4.30    2.50
  15   9  -1    9.90    2.80
  15   9  -1   12.90    2.50
 -13  -9   1   96.59    7.30
  13  -9  -1  103.79    7.60
  13  -9  -1   93.99    6.10
  13   9  -1   86.69    6.00
  13   9  -1   89.99    8.10
 -13   9   1   94.29    7.70
 -11  -9   1   19.80    3.50
  11  -9  -1   12.90    3.70
  11  -9  -1   13.40    3.10
  11  -9  -1   13.90    3.90
  11   9  -1   15.40    2.70
 -11   9   1   21.60    3.90
  11   9  -1   11.00    3.20
  -9  -9   1    3.90    2.10
   9  -9  -1    0.90    3.30
   9  -9  -1    4.00    3.30
  -9  -9   1   -0.20    3.40
   9   9  -1   -2.00    2.50
  -9   9   1   -2.70    2.00
   9   9  -1   -1.10    2.10
   7  -9  -1    0.80    3.20
  -7  -9   1    3.80    4.20
   7  -9  -1    1.50    3.30
  -7  -9   1    2.10    3.70
   7   9  -1    2.80    2.20
   7   9  -1   -0.40    2.50
  -7   9   1   -1.50    3.50
  -7   9   1   -1.70    2.20
   5  -9  -1    5.50    3.50
  -5  -9   1    4.80    4.60
   5  -9  -1    9.90    3.60
   5   9  -1    1.60    2.40
  -5   9   1    4.70    2.40
   5   9  -1   -0.90    2.00
  -5   9   1    3.90    2.50
   3  -9  -1   29.20    4.60
  -3   9   1   35.00    5.20
   3   9  -1   40.80    4.30
   3   9  -1   36.00    5.00
  -3   9   1   38.60    5.10
  -1  -9   1    2.50    3.40
   1  -9  -1    3.40    3.60
  -1   9   1    2.90    2.80
   1   9  -1    5.00    2.30
   1   9  -1    3.80    2.60
  -1   9   1    3.70    2.50
   1  -9   1   -2.50    3.10
  -1  -9  -1    0.80    3.80
   1   9   1   -2.20    2.30
  -1   9  -1   -0.70    2.20
   3  -9   1   -0.60    3.10
  -3   9  -1    0.40    2.60
   3   9   1   -3.80    2.10
   3   9   1   -3.40    2.30
   5  -9   1  182.98   11.20
   5   9   1  194.28   11.90
   5   9   1  168.58   12.50
  -5   9  -1  185.48   12.00
  -7  -9  -1   22.50    3.90
   7  -9   1   26.10    4.50
  -7   9  -1   28.60    4.60
   7   9   1   15.20    3.90
   7   9   1   21.70    3.70
   9  -9   1  249.08   15.20
   9  -9   1  271.17   15.80
  -9  -9  -1  270.57   16.60
   9   9   1  288.27   16.20
   9   9   1  262.87   17.20
  -9   9  -1  272.67   16.70
 -11  -9  -1  132.39    9.80
  11  -9   1  134.49    9.00
  11  -9   1  150.48    9.10
  11   9   1  151.98    9.50
 -11   9  -1  127.69    9.80
  11   9   1  122.09   10.30
 -13  -9  -1    8.40    2.30
  13  -9   1    9.20    3.20
  13   9   1   11.00    3.00
  15  -9   1   70.99    6.50
 -15  -9  -1   68.69    6.40
  15  -9   1   78.19    5.60
 -15   9  -1   83.39    6.90
  15   9   1   85.59    6.40
  15   9   1   95.19    7.50
   8 -10  -1    2.40    3.90
   8  10  -1    3.90    2.60
  -8  10   1    2.50    2.40
   6 -10  -1    1.80    3.90
   6  10  -1   -0.80    2.00
  -6  10   1   -1.10    2.20
   6  10  -1   -2.90    2.40
   4 -10  -1   15.50    4.50
  -4 -10   1   12.30    4.50
   4  10  -1   12.60    3.10
   4  10  -1   21.20    3.80
  -4  10   1   20.70    3.50
  -4  10   1   20.20    4.20
   2 -10  -1    7.80    4.20
  -2 -10   1   13.20    4.10
  -2  10   1    7.60    2.20
  -2  10   1   12.60    3.00
   2  10  -1    3.60    2.00
   0 -10   1    3.10    3.60
   0 -10  -1   10.10    4.30
   0  10   1    3.10    2.90
   0  10   1   -2.10    2.40
  -2 -10  -1    9.90    4.60
   2 -10   1   13.60    3.90
   2  10   1    7.60    2.60
  -2  10  -1   12.70    2.30
   2  10   1    9.50    2.80
   4 -10   1    5.40    3.50
  -4 -10  -1    5.50    4.70
  -4  10  -1    4.60    2.30
   4  10   1    0.90    2.10
   6 -10   1   35.30    5.40
   6  10   1   29.90    4.50
   6  10   1   32.60    5.00
  -6  10  -1   40.70    4.20
 -34   0   2    2.90    2.50
  34   0  -2    3.80    5.00
  32   0  -2    7.60    1.80
  32   0  -2   12.50    4.70
 -32   0   2    7.00    2.50
  32   0  -2   21.80    5.10
  30   0  -2  102.99    7.20
  30   0  -2  113.99    8.80
  30   0  -2   99.89    8.20
 -30   0   2   90.59    8.40
 -30   0   2  106.49    9.00
 -28   0   2   22.10    5.10
  28   0  -2   30.10    3.80
  28   0  -2   24.70    4.60
 -28   0   2   32.30    5.40
  28   0  -2   20.80    4.70
  26   0  -2  419.16   22.90
  26   0  -2  417.26   23.20
 -26   0   2  404.56   24.30
  26   0  -2  419.16   22.90
 -26   0   2  428.36   23.40
  24   0  -2 1683.63   88.79
  24   0  -2 1773.92   89.19
  24   0  -2 1704.63   88.99
 -24   0   2 1787.22   89.19
 -24   0   2 1638.04   90.09
 -24   0   2 1737.23   89.19
 -22   0   2  381.16   23.00
 -22   0   2  418.56   22.20
  22   0  -2  419.16   23.50
 -22   0   2  418.36   22.00
  22   0  -2  424.26   22.20
  22   0  -2  391.96   21.90
  22   0  -2  373.36   21.80
  20   0  -2  886.61   43.70
  20   0  -2  875.01   44.80
 -20   0   2  885.81   43.80
  20   0  -2  809.62   43.50
 -20   0   2  709.83   44.30
  20   0  -2  849.91   43.40
 -20   0   2  817.52   43.60
  18   0  -2  319.27   18.70
  18   0  -2  313.87   18.50
  18   0  -2  329.77   17.50
 -18   0   2  316.57   18.50
 -18   0   2  336.87   17.70
  18   0  -2  314.47   17.60
 -18   0   2  346.87   17.80
 -16   0   2   17.50    3.20
  16   0  -2   20.50    2.40
  16   0  -2   19.20    2.60
 -16   0   2   16.80    2.60
  16   0  -2   20.30    2.80
 -16   0   2   22.10    3.10
  16   0  -2   20.60    4.10
 -14   0   2  174.78    9.40
  14   0  -2  169.68    9.20
  14   0  -2  168.18   10.20
 -14   0   2  151.28    9.90
  14   0  -2  175.58    9.40
 -14   0   2  152.18    9.40
  12   0  -2  805.92   41.70
  12   0  -2  902.91   41.70
  12   0  -2  789.72   41.70
 -12   0   2  818.42   41.70
  12   0  -2  821.42   42.80
 -12   0   2  733.13   41.70
 -12   0   2  776.52   42.30
  10   0  -2 7572.14  388.96
  10   0  -2 7668.23  388.36
  -2   0   2  967.00   49.80
  -2   0  -2  943.51   55.19
   2   0   2 1150.58   55.29
  -2   0  -2 1145.29   55.49
   8   0   2 2838.42  157.68
   8   0   2 2943.81  157.58
   8   0   2 3357.66  157.78
  -8   0  -2 2975.20  157.68
   8   0   2 3291.97  157.68
  -8   0  -2 3068.89  157.68
  10   0   2 2808.52  148.99
  10   0   2 2985.20  149.09
  10   0   2 2649.03  148.89
  10   0   2 2926.21  149.09
 -10   0  -2 3099.99  149.09
 -10   0  -2 2966.20  149.09
  12   0   2  125.49    8.10
  12   0   2  129.19    8.40
  12   0   2  127.59    8.00
 -12   0  -2  127.19    8.10
 -12   0  -2  137.39    8.20
  12   0   2  124.79    7.90
  14   0   2   23.10    2.90
  14   0   2   15.40    2.80
 -14   0  -2   22.70    3.80
 -14   0  -2   22.10    2.90
  14   0   2   22.70    4.00
  14   0   2   21.80    3.70
  16   0   2    4.80    2.40
  16   0   2    3.20    1.60
 -16   0  -2    2.70    1.70
  16   0   2    0.60    1.60
 -16   0  -2   -0.50    2.30
  16   0   2    2.20    2.80
  18   0   2  186.18   11.80
 -18   0  -2  186.18   11.70
 -18   0  -2  194.18   11.90
  18   0   2  193.38   11.20
  18   0   2  204.38   12.60
  18   0   2  181.08   11.50
  20   0   2    0.80    3.50
  20   0   2    1.10    1.40
  20   0   2    0.20    2.10
 -20   0  -2    0.10    3.00
  20   0   2    1.40    2.90
 -20   0  -2    0.50    2.10
  22   0   2    0.80    4.30
  22   0   2    2.50    3.10
  22   0   2    2.90    2.60
  22   0   2    3.10    1.40
 -22   0  -2    2.40    2.80
 -22   0  -2    3.70    3.60
  24   0   2  633.54   36.00
  24   0   2  711.53   35.50
  24   0   2  656.53   36.40
 -24   0  -2  654.03   36.50
  26   0   2  318.67   18.10
  26   0   2  323.87   19.10
 -26   0  -2  340.37   19.70
  28   0   2  113.09    7.90
 -28   0  -2  108.89    8.70
  28   0   2  109.69    7.00
  30   0   2    6.10    1.90
 -30   0  -2    7.50    2.30
  30   0   2    4.20    1.60
  33  -1  -2   26.90    3.10
  33  -1  -2   29.90    5.60
 -33  -1   2   28.30    4.40
 -33   1   2   23.50    4.20
  33   1  -2   26.70    5.60
  31  -1  -2   20.80    3.20
  31  -1  -2   17.50    4.80
 -31  -1   2   17.90    3.80
  31   1  -2   25.20    5.60
 -31   1   2   13.10    4.10
  31   1  -2   23.60    3.40
 -31   1   2   18.00    3.70
  31   1  -2   19.70    5.00
  29  -1  -2    3.80    3.30
  29  -1  -2    2.30    4.10
  29  -1  -2    0.50    1.40
 -29   1   2    4.90    3.10
  29   1  -2    2.00    4.10
  29   1  -2    0.60    1.70
 -29   1   2    1.70    2.50
  29   1  -2    3.40    2.70
 -29   1   2    4.00    2.60
  27  -1  -2  224.58   14.00
  27  -1  -2  237.98   14.50
 -27  -1   2  226.98   15.40
 -27  -1   2  234.58   14.70
  27  -1  -2  243.08   13.60
 -27   1   2  218.88   15.10
 -27   1   2  260.87   14.40
 -27   1   2  236.18   14.10
  27   1  -2  224.68   14.10
  27   1  -2  228.58   14.10
  27   1  -2  253.67   14.00
  25  -1  -2 1647.04   86.09
 -25  -1   2 1728.93   86.69
  25  -1  -2 1647.64   86.09
 -25  -1   2 1636.84   87.59
  25  -1  -2 1711.13   86.69
  25   1  -2 1631.14   86.49
  25   1  -2 1713.23   86.19
 -25   1   2 1789.72   86.49
  25   1  -2 1637.34   86.19
 -25   1   2 1535.25   87.39
 -25   1   2 1648.83   86.59
  23  -1  -2  141.69    9.20
  23  -1  -2  160.08   10.10
  23  -1  -2  138.59    8.70
 -23  -1   2  154.18    9.90
 -23  -1   2  139.49   10.70
  23   1  -2  157.78   11.20
  23   1  -2  149.59    9.40
 -23   1   2  135.19   10.50
 -23   1   2  145.59    9.50
  23   1  -2  146.69    9.30
 -23   1   2  159.78    9.60
  23   1  -2  153.88    9.30
  21  -1  -2 2715.33  136.89
  21  -1  -2 2843.42  137.49
 -21  -1   2 2746.53  137.39
 -21  -1   2 2588.84  138.19
  21  -1  -2 2527.55  136.89
 -21   1   2 2566.24  138.09
 -21   1   2 2623.94  137.29
  21   1  -2 2821.52  138.29
  21   1  -2 2268.27  136.29
  21   1  -2 2655.43  136.99
  21   1  -2 2843.62  137.39
  21   1  -2 2605.14  137.49
 -21   1   2 2908.41  137.19
  19  -1  -2    0.20    1.10
 -19  -1   2   -2.00    2.00
  19  -1  -2    4.70    2.30
 -19  -1   2    2.10    2.10
 -19   1   2    2.80    2.20
  19   1  -2    1.40    1.00
  19   1  -2   -0.40    2.50
  19   1  -2    3.40    1.40
 -19   1   2    1.70    2.10
  19   1  -2    1.90    2.20
 -19   1   2    2.60    1.50
  19   1  -2    2.80    1.70
 -17  -1   2 1222.78   60.49
  17  -1  -2 1023.50   59.49
 -17  -1   2 1196.78   59.79
 -17  -1   2 1105.59   60.99
  17  -1  -2 1173.38   60.09
  17  -1  -2 1241.88   60.09
  17  -1  -2 1274.17   60.59
 -17   1   2 1268.77   60.19
 -17   1   2 1196.68   61.19
 -17   1   2 1140.19   60.49
  17   1  -2  985.60   59.59
  17   1  -2 1139.59   60.09
  17   1  -2 1166.78   59.99
  17   1  -2 1119.79   60.29
  17   1  -2 1226.38   61.29
  15  -1  -2   -0.90    2.30
 -15  -1   2    1.80    1.10
  15  -1  -2    2.60    0.80
 -15  -1   2    1.10    1.70
 -15  -1   2   -0.20    1.70
  15  -1  -2    2.50    1.30
  15  -1  -2    2.00    1.80
  15   1  -2   -0.50    2.30
 -15   1   2    0.90    1.30
  15   1  -2    0.00    1.60
 -15   1   2   -1.10    1.60
 -15   1   2   -1.20    1.50
  15   1  -2   -1.00    1.20
  15   1  -2    1.20    0.90
  15   1  -2    0.90    1.20
 -13  -1   2  970.60   47.70
  13  -1  -2  899.91   47.80
  13  -1  -2 1033.60   48.00
  13  -1  -2  952.80   48.30
 -13  -1   2  925.61   48.70
 -13  -1   2  962.20   48.20
  13  -1  -2  882.51   47.50
 -13  -1   2  902.81   47.80
  13   1  -2  960.30   48.70
  13   1  -2  988.10   48.00
  13   1  -2  902.61   47.70
 -13   1   2  929.21   48.70
 -13   1   2  882.41   48.20
 -13   1   2  932.01   47.80
  13   1  -2  805.22   47.60
  13   1  -2  940.81   48.20
 -11  -1   2    6.60    1.60
  11  -1  -2    7.40    1.10
  11  -1  -2    6.50    1.30
  11  -1  -2    9.70    1.40
 -11  -1   2    9.80    1.40
  11  -1  -2    6.70    1.60
 -11  -1   2    7.00    1.40
 -11  -1   2    9.50    1.90
  11   1  -2    8.70    1.90
 -11   1   2    5.70    1.90
  11   1  -2    9.10    1.30
  11   1  -2    8.20    1.30
 -11   1   2    8.00    1.50
 -11   1   2    5.40    1.70
  11   1  -2    8.50    1.40
  -9  -1   2 1430.46   76.09
  -9  -1   2 1538.65   76.19
   9  -1  -2 1686.73   76.69
   9  -1  -2 1354.06   76.09
   9  -1  -2 1693.93   76.99
   9  -1  -2 1494.15   76.09
  -9  -1   2 1458.45   76.49
   9   1  -2 1483.25   76.09
   9   1  -2 1560.24   76.29
  -9   1   2 1361.06   76.09
   9   1  -2 1426.46   76.19
  -9   1   2 1366.06   76.59
  -9   1   2 1370.66   76.09
   9   1  -2 1653.03   76.89
   5  -1  -2 1984.50  103.59
  -5  -1   2 2006.40  103.59
   5   1  -2 2004.60  103.49
  -5   1   2 2100.19  103.59
  -3  -1   2 1336.67   61.79
   3  -1  -2 1169.58   61.89
  -3  -1   2 1219.78   61.69
   3  -1  -2 1039.20   61.79
  -3   1   2 1342.87   61.59
  -3   1   2 1236.88   61.79
  -3   1   2 1096.09   61.89
   3  -1   2  447.36   23.60
   3  -1   2  439.86   23.60
  -3  -1  -2  474.15   23.60
  -3  -1  -2  457.15   23.50
  -3  -1  -2  442.96   23.50
  -3   1  -2  459.55   23.20
   3   1   2  440.66   23.50
  -3   1  -2  427.56   23.50
   3   1   2  429.86   23.60
   3   1   2  442.16   23.50
  -3   1  -2  471.65   23.50
   5  -1   2  438.16   21.80
  -5  -1  -2  422.36   21.70
  -5  -1  -2  367.06   21.60
   5  -1   2  404.86   21.70
  -5  -1  -2  396.56   21.60
  -5   1  -2  452.15   21.70
  -5   1  -2  407.56   21.40
   5   1   2  381.06   21.70
   5   1   2  390.66   22.50
   5   1   2  430.06   21.70
  -7  -1  -2 2948.70  147.49
  -7  -1  -2 2899.71  147.39
   7  -1   2 2963.90  147.59
   7  -1   2 2693.93  147.39
  -7  -1  -2 2660.03  147.39
  -7   1  -2 3018.80  147.39
  -7   1  -2 2728.83  147.49
  -7   1  -2 2957.50  147.39
   7   1   2 2995.80  147.49
   7   1   2 2883.31  147.49
   7   1   2 2921.71  147.49
  -9  -1  -2  878.51   42.80
  -9  -1  -2  765.02   42.60
   9  -1   2  841.92   42.70
   9  -1   2  812.72   42.60
  -9  -1  -2  791.92   42.70
   9  -1   2  832.62   42.80
  -9   1  -2  783.72   42.70
  -9   1  -2  821.52   43.10
  -9   1  -2  816.82   43.00
   9   1   2  792.52   42.70
   9   1   2  866.41   42.70
   9   1   2  808.12   43.40
  11  -1   2  281.87   17.70
 -11  -1  -2  366.16   18.00
 -11  -1  -2  364.86   17.80
  11  -1   2  334.07   18.10
  11  -1   2  319.67   17.00
  11  -1   2  280.07   18.50
 -11   1  -2  301.67   17.70
  11   1   2  341.77   17.80
 -11   1  -2  330.07   17.90
  11   1   2  319.47   18.10
  11   1   2  337.97   17.90
  11   1   2  352.86   18.10
 -11   1  -2  294.47   17.90
  13  -1   2   71.59    5.50
  13  -1   2   86.99    5.70
  13  -1   2   74.69    6.10
 -13  -1  -2   80.49    6.20
  13  -1   2   84.79    6.40
 -13  -1  -2   85.69    6.10
 -13  -1  -2   77.19    5.70
  13  -1   2   78.79    4.90
  13   1   2   86.49    6.00
 -13   1  -2   77.79    6.10
 -13   1  -2   75.99    5.60
  13   1   2   80.99    5.60
  13   1   2   78.99    6.30
  13   1   2   76.59    5.70
  15  -1   2   19.20    2.80
  15  -1   2   24.50    2.60
  15  -1   2   18.80    2.90
  15  -1   2   25.90    4.60
  15  -1   2   23.00    4.20
 -15  -1  -2   21.10    3.90
 -15  -1  -2   23.10    3.20
  15   1   2   18.50    3.10
  15   1   2   25.20    4.50
  15   1   2   19.50    2.90
 -15   1  -2   20.60    3.00
 -15   1  -2   21.90    4.10
  15   1   2   25.30    3.70
  17  -1   2   -0.90    1.70
  17  -1   2   -1.70    1.50
  17  -1   2    0.50    2.60
  17  -1   2    1.10    1.50
 -17  -1  -2    0.30    2.50
 -17  -1  -2   -2.70    1.60
  17   1   2   -1.50    2.20
  17   1   2   -0.10    2.80
 -17   1  -2    1.10    1.70
  17   1   2   -1.10    1.70
 -17   1  -2    0.20    2.50
  17   1   2    0.50    1.50
  19  -1   2   88.39    7.40
  19  -1   2   84.29    5.90
  19  -1   2   82.09    6.20
  19  -1   2   80.69    5.70
 -19  -1  -2   77.49    6.80
 -19  -1  -2   88.49    7.20
  19   1   2   88.49    5.90
  19   1   2   75.89    6.60
 -19   1  -2   83.19    6.50
  19   1   2   82.29    6.90
  19   1   2   88.69    7.80
 -19   1  -2   85.49    7.30
  21  -1   2   17.60    2.70
 -21  -1  -2   14.00    4.00
  21  -1   2   12.30    3.70
  21  -1   2   18.70    2.90
  21  -1   2   18.90    3.60
 -21  -1  -2   12.30    3.20
 -21   1  -2   16.10    3.30
  21   1   2   15.80    3.50
  21   1   2   11.20    3.00
 -21   1  -2   16.00    3.40
  21   1   2   21.90    2.70
  21   1   2   17.20    4.50
  23  -1   2   50.29    7.40
  23  -1   2   53.29    5.70
  23  -1   2   52.89    4.50
  23  -1   2   41.00    5.30
 -23  -1  -2   51.29    6.20
  23   1   2   49.90    6.30
 -23   1  -2   49.90    7.00
  23   1   2   57.29    5.80
  23   1   2   55.09    4.50
 -23   1  -2   44.90    5.90
 -25  -1  -2   97.69    8.30
  25  -1   2  105.89    7.70
  25  -1   2   96.29    6.60
  25   1   2   95.49    7.90
 -25   1  -2  102.69    8.10
  25   1   2   96.59    6.60
  25   1   2   98.39    8.70
  27  -1   2   16.60    3.60
  27  -1   2   15.10    2.60
  27   1   2   23.70    3.60
 -27   1  -2   10.50    2.50
  27   1   2   20.70    2.60
  29  -1   2    1.10    1.60
  29  -1   2   -1.90    1.80
 -29  -1  -2    3.50    2.10
  29   1   2    0.70    1.80
 -29   1  -2   -1.90    2.10
  29   1   2   -2.10    1.50
  32  -2  -2    0.60    4.50
 -32  -2   2    3.40    2.30
 -32   2   2    2.60    2.30
 -32   2   2    4.30    2.60
 -30  -2   2    9.60    2.60
  30  -2  -2    9.50    2.00
  30  -2  -2   11.30    4.30
 -30   2   2    7.80    2.60
 -30   2   2   13.30    3.40
  30   2  -2    7.30    3.10
 -30   2   2    9.10    2.60
  28  -2  -2  263.77   14.60
 -28  -2   2  258.87   17.40
  28  -2  -2  267.57   15.40
  28   2  -2  236.48   14.10
  28   2  -2  250.77   15.60
 -28   2   2  257.27   16.40
 -28   2   2  271.27   15.80
  28   2  -2  273.47   14.90
 -28   2   2  272.87   15.50
 -26  -2   2  191.88   13.00
  26  -2  -2  194.78   11.60
 -26  -2   2  172.28   12.70
  26  -2  -2  189.18   10.60
  26  -2  -2  186.88   12.50
  26   2  -2  163.18   10.30
 -26   2   2  187.88   12.00
  26   2  -2  167.28   11.60
 -26   2   2  186.88   12.80
  26   2  -2  191.28   11.00
 -26   2   2  190.28   11.50
  24  -2  -2  139.29    7.80
  24  -2  -2  118.79    7.40
 -24  -2   2  136.19    9.60
  24  -2  -2  130.39    9.60
 -24  -2   2  124.39    9.90
  24  -2  -2  128.39    7.30
  24  -2  -2  136.69    8.90
  24   2  -2  116.39    8.70
 -24   2   2  124.19    9.70
 -24   2   2  132.99    9.10
  24   2  -2  117.49    7.70
  24   2  -2  127.99    8.90
  24   2  -2  138.49    9.10
 -24   2   2  146.29    8.80
 -22  -2   2 1105.39   50.09
 -22  -2   2 1050.09   51.09
  22  -2  -2  985.40   50.29
  22  -2  -2  915.51   49.70
  22  -2  -2  968.80   50.19
 -22  -2   2  964.90   51.79
  22  -2  -2  969.30   49.80
  22  -2  -2  991.10   51.09
  22   2  -2  917.11   51.69
  22   2  -2  946.01   50.89
  22   2  -2  953.60   50.09
 -22   2   2 1001.40   50.39
  22   2  -2  890.81   49.90
  22   2  -2  937.11   50.39
 -22   2   2  952.30   50.99
 -22   2   2  905.31   51.59
 -20  -2   2   33.30    4.50
  20  -2  -2   31.40    2.80
  20  -2  -2   30.80    2.90
 -20  -2   2   29.80    4.70
  20  -2  -2   30.90    3.90
  20  -2  -2   31.00    4.80
 -20  -2   2   30.60    3.40
 -20   2   2   32.20    4.10
  20   2  -2   27.70    5.40
 -20   2   2   33.10    3.80
  20   2  -2   35.50    4.00
  20   2  -2   28.80    3.20
  20   2  -2   33.10    3.20
 -20   2   2   26.80    4.50
  18  -2  -2    0.00    2.10
  18  -2  -2    1.50    1.20
 -18  -2   2    2.40    2.20
 -18  -2   2    0.80    1.90
  18  -2  -2    1.60    2.30
 -18  -2   2    1.70    1.50
  18   2  -2    1.80    2.00
  18   2  -2    2.60    2.80
 -18   2   2    1.50    2.00
 -18   2   2    3.10    1.60
  18   2  -2    2.50    1.30
  18   2  -2    2.40    1.40
 -18   2   2    1.90    1.70
 -16  -2   2  393.26   22.50
  16  -2  -2  391.36   21.20
  16  -2  -2  413.36   21.50
 -16  -2   2  419.26   21.50
  16  -2  -2  420.36   22.20
  16  -2  -2  382.96   21.20
 -16  -2   2  434.96   22.00
 -16   2   2  423.06   22.50
 -16   2   2  391.16   22.00
  16   2  -2  390.96   21.30
  16   2  -2  405.06   21.50
 -16   2   2  405.86   21.30
  16   2  -2  405.76   22.60
  16   2  -2  392.26   21.10
  14  -2  -2 1535.55   82.49
  14  -2  -2 1572.84   82.39
 -14  -2   2 1674.83   83.09
 -14  -2   2 1557.74   83.49
  14  -2  -2 1814.02   82.69
  14  -2  -2 1775.12   83.39
 -14  -2   2 1659.83   82.69
  14   2  -2 1414.56   82.59
 -14   2   2 1617.34   83.19
 -14   2   2 1600.14   83.69
  14   2  -2 1652.53   82.69
  14   2  -2 1670.33   83.59
 -14   2   2 1516.15   82.49
  14   2  -2 1492.05   82.29
  12  -2  -2   53.19    3.50
  12  -2  -2   46.60    3.00
 -12  -2   2   45.20    3.90
 -12  -2   2   46.10    3.50
  12  -2  -2   44.00    4.40
 -12  -2   2   46.10    4.20
  12  -2  -2   46.60    3.40
  12   2  -2   44.20    3.50
  12   2  -2   49.70    3.60
 -12   2   2   50.79    3.10
  12   2  -2   46.90    2.70
 -10  -2   2  294.57   16.70
 -10  -2   2  302.87   17.10
  10  -2  -2  315.87   16.20
  10  -2  -2  320.77   16.80
  10  -2  -2  298.77   15.80
 -10  -2   2  293.67   16.20
  10  -2  -2  298.67   16.10
  10   2  -2  302.47   16.30
 -10   2   2  330.47   16.20
  10   2  -2  315.77   16.10
 -10   2   2  289.27   16.60
  10   2  -2  302.67   17.70
   8  -2  -2 3789.02  186.38
   8  -2  -2 3976.20  185.98
   8  -2  -2 3456.85  185.98
  -8  -2   2 3968.00  186.18
  -8  -2   2 3069.19  186.28
   8   2  -2 3814.22  186.08
  -8   2   2 3237.38  186.28
   8   2  -2 3695.23  185.88
   8   2  -2 3779.92  186.38
  -2  -2   2 3323.27  160.88
   2  -2  -2 2996.20  160.78
   2  -2  -2 3261.87  160.88
  -2   2   2 3000.70  160.78
  -2   2   2 3146.69  160.88
   0  -2  -2  375.36   18.10
   0  -2  -2  365.36   17.90
   0  -2  -2  328.07   18.10
   0  -2  -2  322.87   18.00
   0  -2   2  335.87   18.00
   0   2   2  322.97   18.10
   0   2   2  344.57   18.00
   0   2  -2  332.67   18.00
   0   2   2  333.47   17.80
   0   2  -2  330.57   17.60
  -4  -2  -2  101.89    6.40
  -4  -2  -2  112.29    6.40
   4  -2   2   95.09    6.60
  -4  -2  -2  122.09    6.70
   4  -2   2  110.49    6.60
   4   2   2   96.99    6.30
  -4   2  -2  115.69    6.50
  -4   2  -2   94.79    6.40
   4   2   2  109.19    6.50
   4   2   2   99.99    6.50
  -6  -2  -2   82.59    6.10
   6  -2   2   86.99    6.50
  -6  -2  -2   74.29    5.30
  -6  -2  -2   81.99    5.60
   6  -2   2   73.39    5.30
   6   2   2   85.49    5.50
  -6   2  -2   79.59    5.40
  -6   2  -2   84.99    5.40
   6   2   2   84.09    5.60
  -8  -2  -2  486.45   26.60
  -8  -2  -2  518.85   26.60
  -8  -2  -2  550.84   26.80
   8  -2   2  496.15   26.80
   8  -2   2  499.55   26.50
   8   2   2  478.65   26.50
  -8   2  -2  460.15   26.60
  -8   2  -2  478.05   26.40
   8   2   2  486.85   26.60
   8   2   2  510.05   26.80
  -8   2  -2  533.75   26.60
  10  -2   2 2313.17  113.19
 -10  -2  -2 2307.67  112.89
 -10  -2  -2 2295.37  113.09
  10  -2   2 2040.40  112.79
 -10  -2  -2 2238.28  113.09
  10   2   2 2070.89  112.99
  10   2   2 2052.09  112.89
 -10   2  -2 2003.80  112.79
 -10   2  -2 2120.09  113.09
 -10   2  -2 2353.46  112.89
  10   2   2 2349.56  113.19
 -12  -2  -2  479.45   25.70
 -12  -2  -2  471.05   25.90
 -12  -2  -2  499.95   25.90
  12  -2   2  486.35   26.10
  12  -2   2  462.65   25.60
  12  -2   2  481.15   24.80
  12   2   2  455.05   25.80
  12   2   2  444.16   25.70
 -12   2  -2  500.25   25.80
  12   2   2  529.05   26.20
 -12   2  -2  462.65   25.90
 -12   2  -2  475.55   25.70
 -14  -2  -2  183.28   10.80
 -14  -2  -2  185.18   10.90
  14  -2   2  175.98    9.70
  14  -2   2  188.88   11.30
  14  -2   2  166.58   10.40
 -14  -2  -2  170.58   11.00
  14   2   2  159.98   10.70
 -14   2  -2  178.48   10.70
 -14   2  -2  163.18   10.80
 -14   2  -2  191.68   10.90
  14   2   2  178.28   11.30
  14   2   2  193.98   10.70
 -16  -2  -2  184.48   10.40
 -16  -2  -2  165.78   10.40
  16  -2   2  160.48    9.80
  16  -2   2  153.78   10.50
 -16  -2  -2  149.59   10.20
  16  -2   2  164.28    9.10
 -16   2  -2  148.39   10.10
 -16   2  -2  152.38    9.90
 -16   2  -2  169.38   10.30
  16   2   2  178.18   10.10
  16   2   2  156.58    9.70
  16   2   2  147.99   10.10
  16   2   2  163.68   10.80
  18  -2   2   35.10    5.20
  18  -2   2   38.40    3.90
  18  -2   2   34.40    3.40
 -18  -2  -2   35.70    4.50
 -18  -2  -2   34.00    5.20
 -18  -2  -2   30.50    4.60
  18   2   2   33.10    4.70
 -18   2  -2   34.60    5.10
 -18   2  -2   33.70    4.00
  18   2   2   29.90    3.50
  18   2   2   29.80    5.90
  18   2   2   26.60    4.80
 -18   2  -2   29.30    4.10
 -20  -2  -2  165.78   12.00
  20  -2   2  172.08   10.50
  20  -2   2  178.18   10.60
  20  -2   2  180.88   10.00
 -20  -2  -2  164.28   11.40
  20  -2   2  161.28   11.80
  20   2   2  182.38   10.50
  20   2   2  177.38   11.10
  20   2   2  163.98   11.20
  20   2   2  170.48   12.20
 -20   2  -2  178.48   11.40
 -20   2  -2  168.78   11.00
  22  -2   2  296.27   17.00
  22  -2   2  290.37   16.20
 -22  -2  -2  286.57   17.60
  22  -2   2  301.87   16.70
 -22   2  -2  302.07   17.40
 -22   2  -2  265.97   17.20
  22   2   2  284.67   17.40
  22   2   2  311.07   16.70
  22   2   2  287.87   17.10
  24  -2   2  627.94   33.00
  24  -2   2  626.34   33.80
  24  -2   2  652.13   33.50
 -24  -2  -2  614.74   34.70
  24   2   2  625.24   33.40
 -24   2  -2  620.64   34.30
  24   2   2  657.13   34.00
 -24   2  -2  590.04   34.20
  24   2   2  597.94   34.20
  26  -2   2   24.60    3.90
  26  -2   2   24.00    3.50
 -26  -2  -2   16.00    5.60
  26  -2   2   26.40    3.00
 -26   2  -2   29.80    4.50
  26   2   2   36.70    6.10
  26   2   2   24.50    2.90
  26   2   2   29.50    5.20
  28  -2   2   61.49    5.40
  28  -2   2   70.89    6.50
  28  -2   2   50.29    4.70
 -28  -2  -2   69.69    5.70
  28   2   2   67.69    5.50
 -28   2  -2   48.80    7.00
  28   2   2   64.29    4.60
  31  -3  -2    9.00    1.60
  31  -3  -2   16.80    4.50
 -31  -3   2   13.00    2.60
  31   3  -2   14.10    2.20
 -31   3   2   10.60    3.20
 -31   3   2   20.50    3.60
  29  -3  -2   11.00    3.90
  29  -3  -2    5.10    1.90
 -29  -3   2    0.70    2.20
  29  -3  -2    4.70    1.10
  29  -3  -2    5.70    1.70
 -29   3   2    8.60    3.10
 -29   3   2   10.60    2.90
  29   3  -2    7.10    1.70
  29   3  -2    9.10    3.50
 -29   3   2    3.10    2.70
 -27  -3   2   96.29    9.70
  27  -3  -2  100.69    7.80
  27  -3  -2  101.09    6.50
  27  -3  -2   99.29    6.80
  27  -3  -2  105.79    6.40
 -27  -3   2  110.39    7.30
  27   3  -2  105.19    6.50
  27   3  -2  110.19    6.80
 -27   3   2  101.39    8.20
 -27   3   2  111.89    7.60
 -27   3   2  111.89    9.30
 -25  -3   2   53.79    6.80
  25  -3  -2   49.90    4.30
  25  -3  -2   47.10    5.60
  25  -3  -2   49.60    3.60
 -25  -3   2   50.89    5.10
  25   3  -2   52.49    4.30
  25   3  -2   47.70    3.90
 -25   3   2   45.80    6.10
 -25   3   2   37.70    5.30
 -25   3   2   50.69    5.20
  23  -3  -2   23.30    4.50
 -23  -3   2   14.20    3.60
  23  -3  -2   21.00    2.30
  23  -3  -2   17.90    3.80
 -23  -3   2   20.80    4.00
  23  -3  -2   26.80    3.60
 -23  -3   2   17.40    3.90
  23   3  -2   16.10    2.80
 -23   3   2   23.60    5.10
 -23   3   2   23.70    3.80
  23   3  -2   23.90    3.10
 -23   3   2   13.40    3.40
  21  -3  -2   49.00    3.70
  21  -3  -2   45.90    4.30
 -21  -3   2   50.89    4.80
  21  -3  -2   49.50    6.20
 -21  -3   2   51.69    5.60
  21  -3  -2   52.09    4.90
 -21  -3   2   41.60    6.00
  21   3  -2   38.10    6.50
  21   3  -2   43.80    4.00
 -21   3   2   50.79    6.10
 -21   3   2   56.29    4.60
 -21   3   2   50.19    5.40
  21   3  -2   49.99    3.80
  19  -3  -2 1135.89   58.79
 -19  -3   2 1175.58   58.59
  19  -3  -2 1147.69   57.69
 -19  -3   2 1064.59   58.99
  19  -3  -2 1044.00   57.89
 -19  -3   2 1219.58   58.09
  19  -3  -2 1085.09   57.59
 -19   3   2 1096.89   58.99
 -19   3   2 1170.68   57.59
  19   3  -2 1143.99   59.09
  19   3  -2 1089.49   57.79
 -19   3   2 1064.49   58.59
  19   3  -2 1060.09   57.19
  17  -3  -2  791.72   39.70
 -17  -3   2  814.82   40.50
  17  -3  -2  766.02   39.40
 -17  -3   2  752.62   40.90
 -17  -3   2  773.92   40.80
  17  -3  -2  736.73   39.70
  17  -3  -2  783.82   40.70
  17   3  -2  779.22   40.90
  17   3  -2  690.93   39.10
 -17   3   2  792.82   39.50
  17   3  -2  734.13   39.20
  17   3  -2  748.63   39.80
 -17   3   2  745.13   40.50
  15  -3  -2  163.38    9.60
  15  -3  -2  164.18    9.20
  15  -3  -2  179.48   10.60
  15  -3  -2  189.58    9.60
 -15  -3   2  176.18   10.30
 -15  -3   2  166.08   10.20
 -15  -3   2  176.38   10.60
  15   3  -2  162.28    8.90
 -15   3   2  159.08   10.30
  15   3  -2  162.08   10.70
  15   3  -2  169.18    9.70
  15   3  -2  152.08    8.90
  13  -3  -2  402.76   22.70
 -13  -3   2  400.96   23.80
 -13  -3   2  453.95   23.50
  13  -3  -2  467.45   23.10
  13  -3  -2  462.15   23.30
  13  -3  -2  462.05   24.00
 -13  -3   2  425.86   23.60
  13   3  -2  458.35   23.40
  13   3  -2  456.45   24.10
  13   3  -2  419.16   22.50
 -13   3   2  420.16   23.90
  11  -3  -2   44.40    3.40
  11  -3  -2   35.20    4.40
 -11  -3   2   38.70    3.80
 -11  -3   2   36.40    3.90
  11  -3  -2   47.40    3.90
  11  -3  -2   36.20    2.60
 -11   3   2   35.20    4.10
  11   3  -2   43.00    2.40
 -11   3   2   30.20    3.40
  11   3  -2   40.60    4.40
  11   3  -2   34.40    3.60
   9  -3  -2  510.75   24.10
  -9  -3   2  488.05   24.50
  -9  -3   2  447.36   24.60
   9  -3  -2  457.25   24.30
  -9  -3   2  450.85   24.60
   9  -3  -2  405.56   23.80
   9  -3  -2  488.65   24.80
  -9   3   2  438.86   24.70
   9   3  -2  474.75   24.70
   9   3  -2  460.85   24.40
  -9   3   2  465.35   24.40
   9   3  -2  433.16   23.70
  -7  -3   2 1476.95   71.99
   7  -3  -2 1462.25   72.19
   7  -3  -2 1443.76   71.89
  -7  -3   2 1286.57   71.99
   7  -3  -2 1492.35   71.49
  -7  -3   2 1345.17   71.39
   7   3  -2 1314.57   71.39
   7   3  -2 1436.46   71.99
   7   3  -2 1225.68   71.89
  -7   3   2 1455.45   71.89
  -7   3   2 1400.66   72.19
   5  -3  -2  366.36   19.00
  -5  -3   2  376.06   19.60
   5  -3  -2  364.76   19.10
  -5  -3   2  362.76   19.20
  -5  -3   2  353.66   19.50
   5  -3  -2  367.96   19.60
  -5   3   2  386.16   19.80
   5   3  -2  368.56   19.60
   5   3  -2  324.77   19.10
  -5   3   2  355.96   19.60
   5   3  -2  386.56   19.60
   3  -3  -2   20.80    2.10
   3  -3  -2   17.50    2.80
  -3  -3   2   18.00    2.60
   3  -3  -2   22.70    3.10
   3  -3  -2   23.40    2.20
  -3  -3   2   24.60    3.10
  -3   3   2   25.10    2.90
   3   3  -2   20.30    2.60
   1  -3  -2   62.99    4.70
  -1  -3   2   63.79    4.80
   1  -3  -2   67.09    4.70
   1  -3  -2   65.29    4.20
   1  -3  -2   59.09    4.50
  -1  -3   2   63.79    4.60
  -1  -3   2   68.59    4.40
   1   3  -2   72.09    4.30
   1   3  -2   64.59    4.60
  -1   3   2   63.39    4.70
  -1   3   2   67.99    4.80
  -1  -3  -2 1447.26   78.29
  -1  -3  -2 1665.53   78.29
   1  -3   2 1663.93   78.29
   1  -3   2 1432.96   79.09
  -1  -3  -2 1665.23   78.09
   1   3   2 1474.95   78.09
   1   3   2 1513.85   78.29
  -1   3  -2 1480.95   77.89
   1   3   2 1321.27   78.29
  -1   3  -2 1518.95   78.19
  -3  -3  -2  498.85   26.40
   3  -3   2  490.95   26.60
  -3  -3  -2  521.25   26.50
  -3  -3  -2  527.25   26.50
   3  -3   2  505.85   26.30
   3   3   2  464.15   26.40
   3   3   2  481.85   26.40
   3   3   2  451.05   26.20
   3   3   2  513.05   26.20
  -3   3  -2  505.35   26.30
   5  -3   2  926.01   46.70
  -5  -3  -2  830.92   46.70
   5  -3   2  936.01   46.80
  -5  -3  -2  917.51   46.70
   5  -3   2  902.41   46.90
  -5  -3  -2  845.02   46.80
   5   3   2  962.10   46.90
  -5   3  -2  865.31   46.80
   5   3   2  874.41   46.60
   5   3   2  893.01   46.80
   5   3   2  902.81   46.60
   7  -3   2 1932.61   96.49
  -7  -3  -2 2056.89   96.39
  -7  -3  -2 2003.00   96.19
  -7  -3  -2 1810.72   96.29
   7  -3   2 1897.91   96.09
   7   3   2 1678.93   95.99
  -7   3  -2 1761.42   96.29
   7   3   2 2095.99   96.49
   7   3   2 1669.93   96.19
   7   3   2 1756.12   95.99
   9  -3   2   72.29    6.00
  -9  -3  -2   74.89    5.40
  -9  -3  -2   70.69    5.60
   9  -3   2   72.29    5.20
  -9  -3  -2   74.79    5.50
  -9   3  -2   73.79    5.50
   9   3   2   73.59    5.90
  -9   3  -2   63.99    5.30
   9   3   2   65.79    5.30
   9   3   2   65.89    5.30
 -11  -3  -2    5.60    1.90
  11  -3   2    4.40    2.60
 -11  -3  -2    4.90    2.30
  11  -3   2    4.60    1.70
 -11  -3  -2    6.90    2.10
 -11   3  -2    6.30    2.20
 -11   3  -2    3.20    1.90
  11   3   2    5.50    1.90
  11   3   2    4.00    1.70
 -11   3  -2    4.70    1.80
  11   3   2    4.10    2.50
 -13  -3  -2  907.11   43.30
  13  -3   2  816.82   42.10
 -13  -3  -2  834.62   43.30
  13  -3   2  774.62   43.40
  13  -3   2  813.32   42.90
 -13  -3  -2  786.42   43.40
  13   3   2  838.52   43.20
 -13   3  -2  785.32   43.40
  13   3   2  784.92   43.30
 -13   3  -2  865.71   43.10
 -13   3  -2  797.72   43.00
  13   3   2  796.22   43.50
 -15  -3  -2    2.80    2.50
  15  -3   2    6.60    1.90
  15  -3   2    9.70    1.70
 -15  -3  -2    4.00    2.20
  15  -3   2    6.20    3.10
 -15  -3  -2    4.70    2.80
 -15   3  -2    8.60    2.60
  15   3   2    6.20    2.00
  15   3   2    7.60    3.30
 -15   3  -2    5.40    2.60
  15   3   2    5.50    2.30
 -15   3  -2    6.20    1.90
 -17  -3  -2   58.19    6.60
 -17  -3  -2   68.09    6.10
 -17  -3  -2   58.79    5.90
  17  -3   2   61.59    5.00
  17  -3   2   62.89    4.40
  17  -3   2   60.79    6.70
  17   3   2   62.19    5.90
  17   3   2   56.19    6.90
 -17   3  -2   63.69    6.20
 -17   3  -2   60.69    6.10
  17   3   2   67.39    5.30
 -17   3  -2   56.29    5.20
  19  -3   2   17.40    3.10
  19  -3   2   16.60    5.50
 -19  -3  -2   22.60    4.70
 -19  -3  -2   21.90    4.30
  19  -3   2   22.30    3.20
  19   3   2   24.30    4.60
  19   3   2   16.70    3.40
 -19   3  -2   16.00    3.20
  19   3   2   10.00    6.90
 -19   3  -2   17.30    3.40
 -21  -3  -2   28.40    5.70
  21  -3   2   37.50    4.20
 -21  -3  -2   35.70    5.80
  21  -3   2   34.30    4.10
  21   3   2   32.00    5.20
 -21   3  -2   34.20    5.20
  21   3   2   36.90    4.10
  21   3   2   30.90    5.40
 -21   3  -2   33.50    5.40
 -21   3  -2   34.30    5.60
 -23  -3  -2   10.20    3.40
  23  -3   2    4.70    2.40
 -23  -3  -2    6.20    3.50
  23  -3   2    6.60    2.10
  23  -3   2    7.70    3.00
 -23   3  -2    8.60    3.30
 -23   3  -2    5.50    3.60
  23   3   2    8.00    2.90
  23   3   2    5.00    1.90
 -23   3  -2    6.00    2.40
  23   3   2    6.20    2.90
  25  -3   2  148.99   10.00
 -25  -3  -2  152.78   11.10
  25  -3   2  153.58   10.50
  25  -3   2  175.98   10.00
  25  -3   2  160.48   10.50
  25   3   2  151.98   10.80
 -25   3  -2  159.38   16.20
 -25   3  -2  143.69   10.30
  25   3   2  164.08   10.90
  25   3   2  149.19    9.70
  27  -3   2  148.79    9.80
  27  -3   2  157.88    9.90
 -27  -3  -2  159.48   10.80
  27  -3   2  159.78    9.50
  27   3   2  144.39   10.40
  27   3   2  148.39    9.50
 -27   3  -2  157.38   10.20
  27   3   2  163.08   14.20
  29  -3   2   23.80    3.80
  29  -3   2   31.10    3.40
 -29  -3  -2   23.10    3.90
  29  -3   2   29.90    5.30
 -29   3  -2   20.30    3.80
  29   3   2   27.20    4.20
  29   3   2   20.00    3.80
  30  -4  -2    1.70    1.10
  30  -4  -2    5.20    4.20
 -30  -4   2    0.80    2.20
 -30   4   2    7.30    2.30
  30   4  -2    3.50    1.40
 -30   4   2    3.60    2.50
  28  -4  -2   -0.20    2.70
  28  -4  -2   -1.70    1.00
 -28  -4   2    1.60    2.10
 -28  -4   2    1.80    2.50
  28  -4  -2    2.20    3.70
 -28   4   2   -0.50    2.20
  28   4  -2    1.40    2.10
  28   4  -2    0.20    1.90
  28   4  -2    0.60    1.20
 -28   4   2   -4.00    2.80
 -26  -4   2   60.19    5.60
 -26  -4   2   40.40    7.50
  26  -4  -2   58.49    5.90
  26  -4  -2   48.00    3.60
  26  -4  -2   57.49    4.90
 -26   4   2   54.99    6.50
  26   4  -2   45.80    4.10
  26   4  -2   52.49    4.00
  26   4  -2   50.29    3.90
 -26   4   2   58.39    6.20
 -24  -4   2   -2.20    3.10
 -24  -4   2    4.30    2.90
  24  -4  -2    4.10    1.00
  24  -4  -2    4.50    3.30
  24  -4  -2    4.50    2.40
 -24   4   2    7.50    3.20
  24   4  -2    5.30    1.50
  24   4  -2    2.10    1.70
 -22  -4   2  139.69    9.10
 -22  -4   2  126.59    9.90
  22  -4  -2  135.49    8.60
  22  -4  -2  126.79    8.60
  22  -4  -2  134.49    7.60
 -22   4   2  136.19   10.10
 -22   4   2  118.79    9.50
  22   4  -2  126.39    7.50
  22   4  -2  137.49    8.30
  22   4  -2  129.89    7.30
  20  -4  -2  118.49    7.70
 -20  -4   2  131.19    8.40
  20  -4  -2  111.49    9.30
  20  -4  -2  111.79    7.90
 -20  -4   2  120.79    9.20
 -20  -4   2  117.79    9.00
 -20   4   2  117.19    9.30
  20   4  -2  115.49    6.50
  20   4  -2  113.39    6.60
 -20   4   2  109.19    8.80
  20   4  -2  114.29   12.20
  20   4  -2  120.19    7.50
  18  -4  -2  132.69    8.20
 -18  -4   2  127.99    8.60
  18  -4  -2  123.79    7.60
  18  -4  -2  134.99    9.50
 -18  -4   2  124.99    9.40
  18  -4  -2  142.59    8.40
 -18  -4   2  131.89    9.00
  18   4  -2  129.29    9.80
 -18   4   2  132.59    9.30
  18   4  -2  124.59    7.10
  18   4  -2  123.79    7.10
  18   4  -2  134.49    8.20
  16  -4  -2   -1.90    2.90
 -16  -4   2   -0.70    2.30
 -16  -4   2    1.60    2.20
  16  -4  -2   -1.90    2.20
  16  -4  -2   -1.30    2.00
 -16  -4   2    0.40    2.20
  16  -4  -2    0.20    1.30
  16   4  -2   -1.90    2.90
 -16   4   2    1.20    2.20
  16   4  -2    0.60    1.60
  16   4  -2    0.00    1.10
  16   4  -2    0.90    1.00
  14  -4  -2  160.78   10.20
  14  -4  -2  159.88    9.40
 -14  -4   2  152.28    9.60
 -14  -4   2  147.69    9.70
  14  -4  -2  149.39    8.90
 -14  -4   2  151.38    9.70
  14  -4  -2  145.09    8.50
 -14   4   2  137.09    9.80
  14   4  -2  146.59    8.20
  14   4  -2  157.28    9.30
  14   4  -2  174.48   10.40
 -12  -4   2  746.53   37.90
  12  -4  -2  742.43   37.20
  12  -4  -2  705.23   38.10
 -12  -4   2  719.23   37.80
  12  -4  -2  754.02   37.60
  12  -4  -2  671.63   36.90
 -12  -4   2  713.63   38.00
 -12   4   2  716.73   37.60
  12   4  -2  655.43   36.80
  12   4  -2  758.62   38.30
  12   4  -2  677.53   37.60
 -12   4   2  713.73   38.10
 -10  -4   2   28.60    3.60
 -10  -4   2   27.20    3.80
  10  -4  -2   26.30    2.80
  10  -4  -2   24.90    2.60
  10  -4  -2   29.50    3.80
  10  -4  -2   26.40    4.20
 -10  -4   2   27.10    3.20
  10   4  -2   23.60    2.50
 -10   4   2   18.60    3.40
  10   4  -2   20.10    3.20
  10   4  -2   21.00    4.00
 -10   4   2   19.60    3.20
  -8  -4   2  573.64   32.50
   8  -4  -2  650.83   33.50
  -8  -4   2  590.24   33.20
   8  -4  -2  668.83   32.60
   8  -4  -2  651.03   33.20
  -8  -4   2  651.93   33.30
  -8   4   2  620.74   33.50
   8   4  -2  683.23   33.50
   8   4  -2  601.74   33.20
  -8   4   2  590.74   33.10
   8   4  -2  614.74   32.50
   6  -4  -2  937.41   45.00
  -6  -4   2  929.61   45.20
  -6  -4   2  897.81   44.90
   6  -4  -2  924.61   44.40
   6  -4  -2  866.81   44.30
  -6  -4   2  833.02   44.40
   6  -4  -2  865.61   45.10
  -6   4   2  809.12   44.90
   6   4  -2  787.02   44.90
  -6   4   2  768.82   45.00
   6   4  -2  787.12   44.40
   6   4  -2  895.91   45.00
   4  -4  -2 1751.32   92.99
   4  -4  -2 1914.01   92.99
   4  -4  -2 1742.53   93.49
  -4  -4   2 1838.12   93.59
  -4  -4   2 1834.92   93.19
  -4  -4   2 1774.72   93.39
   4  -4  -2 1867.41   93.69
  -4   4   2 1889.01   93.59
   4   4  -2 1909.31   93.49
   4   4  -2 1806.92   93.69
  -4   4   2 1679.83   93.59
  -4   4   2 1756.22   93.59
  -2  -4   2  483.35   24.70
   2  -4  -2  463.65   23.90
   2  -4  -2  451.75   24.00
   2  -4  -2  437.56   24.50
   2  -4  -2  464.05   24.60
  -2  -4   2  483.75   24.30
  -2  -4   2  427.96   24.10
   2   4  -2  455.55   24.30
  -2   4   2  471.55   24.70
  -2   4   2  442.26   24.50
  -2   4   2  455.85   24.50
   2   4  -2  461.05   24.20
   2   4  -2  414.26   24.50
   0  -4  -2 1027.50   51.39
   0  -4   2 1003.00   51.09
   0  -4   2  967.50   51.29
   0  -4  -2  913.21   51.09
   0  -4  -2 1024.00   51.19
   0   4   2  951.00   51.39
   0   4   2 1000.60   51.19
   0   4  -2  964.90   50.79
   0   4  -2  928.01   50.99
   0   4   2 1029.70   51.29
  -2  -4  -2 2857.71  138.59
  -2  -4  -2 2355.86  138.69
  -2  -4  -2 2833.12  138.69
  -2  -4  -2 2887.71  138.99
   2  -4   2 2828.52  138.99
   2  -4   2 2752.92  138.79
   2   4   2 2704.03  138.89
  -2   4  -2 2966.90  138.49
  -2   4  -2 2712.53  138.79
   2   4   2 2462.65  138.59
   2   4   2 2351.56  138.79
  -4  -4  -2 1218.28   67.49
  -4  -4  -2 1298.37   67.69
   4  -4   2 1359.76   67.69
   4  -4   2 1197.38   67.39
  -4  -4  -2 1380.26   67.39
   4  -4   2 1319.97   67.69
   4   4   2 1349.27   67.79
  -4   4  -2 1231.38   67.49
   4   4   2 1296.97   67.39
   4   4   2 1306.27   67.39
   4   4   2 1307.37   67.79
  -4   4  -2 1349.47   67.19
   6  -4   2   -0.60    2.20
   6  -4   2   -0.10    2.40
  -6  -4  -2   -0.20    1.50
  -6  -4  -2    2.00    1.80
  -6  -4  -2   -0.60    2.30
   6  -4   2    1.00    1.50
   6   4   2    2.10    2.00
   6   4   2    1.80    1.50
   6   4   2    1.10    1.60
   6   4   2    1.70    2.10
  -6   4  -2    0.40    1.90
  -8  -4  -2   16.20    3.30
   8  -4   2   15.90    2.80
   8  -4   2   18.70    3.70
  -8  -4  -2   17.00    3.00
   8  -4   2   11.70    2.90
  -8  -4  -2   13.00    2.80
   8   4   2   19.40    4.00
   8   4   2   17.00    3.10
   8   4   2   13.50    2.80
   8   4   2   14.80    2.90
  -8   4  -2   13.60    2.60
  10  -4   2  555.04   29.30
 -10  -4  -2  554.94   29.70
  10  -4   2  557.54   28.60
 -10  -4  -2  531.45   29.70
  10  -4   2  558.34   29.90
  10  -4   2  602.34   29.70
 -10  -4  -2  589.34   29.60
  10   4   2  519.65   29.50
  10   4   2  528.15   29.50
 -10   4  -2  525.75   29.70
  10   4   2  530.05   29.10
  10   4   2  518.35   29.80
 -12  -4  -2   13.80    2.80
  12  -4   2   20.60    4.30
 -12  -4  -2   18.40    4.30
  12  -4   2   18.80    2.30
 -12  -4  -2   19.20    3.50
  12  -4   2   16.00    3.60
  12  -4   2   18.20    3.00
  12   4   2   17.00    3.40
  12   4   2   18.00    2.80
  12   4   2   21.00    3.70
  12   4   2   14.90    3.50
 -12   4  -2   12.70    2.90
 -14  -4  -2  588.04   31.80
  14  -4   2  647.44   31.70
  14  -4   2  562.64   32.10
 -14  -4  -2  579.74   31.70
  14  -4   2  622.54   30.40
  14  -4   2  564.44   31.20
 -14  -4  -2  539.05   31.80
  14   4   2  578.94   31.90
 -14   4  -2  543.45   31.40
  14   4   2  612.34   31.70
  14   4   2  603.14   32.30
  14   4   2  619.04   31.20
 -14   4  -2  536.25   31.80
 -16  -4  -2   23.70    4.90
  16  -4   2   15.70    4.30
 -16  -4  -2   23.00    4.50
  16  -4   2   25.60    4.70
  16  -4   2   21.10    3.10
  16  -4   2   17.80    2.40
 -16  -4  -2   15.50    4.00
  16   4   2   15.90    4.20
 -16   4  -2   22.50    4.70
 -16   4  -2   18.90    3.40
  16   4   2   27.10    4.10
  16   4   2   21.90    4.50
 -16   4  -2   16.50    3.50
  18  -4   2   17.60    2.90
  18  -4   2   16.20    3.40
 -18  -4  -2    9.20    3.10
 -18  -4  -2   10.70    3.40
 -18   4  -2    8.60    3.00
  18   4   2   13.70    3.40
 -18   4  -2   19.10    3.30
  18   4   2   15.40    3.30
 -18   4  -2   12.10    3.20
  20  -4   2  260.87   14.90
 -20  -4  -2  250.67   16.30
  20  -4   2  287.47   15.70
 -20  -4  -2  256.07   16.80
  20  -4   2  288.47   16.30
  20   4   2  270.97   16.00
  20   4   2  256.37   16.60
  20   4   2  269.97   15.90
 -20   4  -2  289.87   16.40
 -20   4  -2  283.57   17.00
 -20   4  -2  275.57   16.40
 -22  -4  -2    4.50    3.40
 -22  -4  -2    0.00    2.70
  22  -4   2    1.40    1.90
  22  -4   2    6.40    2.90
  22  -4   2   -1.90    2.60
  22   4   2    2.20    2.50
 -22   4  -2    2.70    2.60
  22   4   2   -0.30    2.50
  22   4   2    1.60    2.70
 -22   4  -2    1.80    2.10
 -22   4  -2    0.20    3.30
  24  -4   2   79.39    6.00
 -24  -4  -2   75.49    6.70
  24  -4   2   77.39    7.30
 -24  -4  -2   66.79    8.00
  24  -4   2   82.39    6.40
 -24   4  -2   70.19    8.10
 -24   4  -2   75.09    6.60
  24   4   2   80.59    7.20
  24   4   2   80.79    6.60
  24   4   2   85.19    6.80
 -24   4  -2   66.69    6.50
 -26  -4  -2   38.70    4.60
  26  -4   2   43.30    5.10
  26  -4   2   41.70    4.40
  26  -4   2   35.40    3.70
 -26   4  -2   39.40    4.60
  26   4   2   32.30    4.80
  26   4   2   35.50    4.50
  28  -4   2   62.99    5.20
  28  -4   2   72.49    6.20
  28  -4   2   68.09    6.00
 -28  -4  -2   63.49    5.90
 -28   4  -2   67.99    5.20
  28   4   2   59.39    5.20
  28   4   2   65.99    5.70
  29  -5  -2   24.90    4.70
  29  -5  -2   22.00    2.30
 -29  -5   2   16.20    3.10
 -29   5   2   26.80    4.10
  29   5  -2   28.90    2.80
 -29   5   2   21.10    3.90
  27  -5  -2   -0.80    3.50
 -27  -5   2    3.40    2.40
 -27  -5   2    0.70    3.60
  27  -5  -2   -1.30    1.00
 -27   5   2    5.00    2.00
 -27   5   2   -2.00    2.20
  27   5  -2    1.40    1.30
  25  -5  -2  147.69    9.80
  25  -5  -2  151.38    9.90
 -25  -5   2  150.18   10.40
  25  -5  -2  135.69    8.40
 -25  -5   2  155.28   10.60
 -25   5   2  148.69   11.40
  25   5  -2  153.48    9.30
 -25   5   2  165.18   11.10
 -23  -5   2   -1.40    2.60
 -23  -5   2    2.50    3.10
  23  -5  -2    1.70    3.20
  23  -5  -2    3.00    0.90
  23  -5  -2   -0.70    2.60
  23   5  -2    2.20    1.70
 -23   5   2    0.20    3.40
 -23   5   2    7.50    3.50
 -21  -5   2   35.10    5.80
 -21  -5   2   52.19    6.00
  21  -5  -2   43.80    3.50
  21  -5  -2   45.40    5.60
 -21   5   2   51.09    6.50
  21   5  -2   53.59    4.90
 -19  -5   2  186.68   11.10
 -19  -5   2  167.18   11.40
  19  -5  -2  171.88   10.70
  19  -5  -2  159.58   10.00
 -19   5   2  158.68   11.30
  19   5  -2  157.18    8.90
  19   5  -2  156.78   10.40
  17  -5  -2   84.69    8.20
  17  -5  -2   93.29    6.40
 -17  -5   2  101.59    7.50
  17  -5  -2  100.29    7.10
  17  -5  -2   82.79    5.70
 -17  -5   2   93.19    7.80
 -17  -5   2   85.59    7.60
  17   5  -2   90.49    8.50
  17   5  -2   91.79    6.70
  17   5  -2   79.59    5.30
 -17   5   2   88.59    7.70
  15  -5  -2  290.97   15.60
  15  -5  -2  268.57   16.90
 -15  -5   2  272.67   16.60
 -15  -5   2  286.87   16.50
  15  -5  -2  256.07   15.10
 -15  -5   2  299.27   16.50
  15  -5  -2  311.27   16.30
  15   5  -2  294.07   17.10
 -15   5   2  273.27   16.80
  15   5  -2  262.47   14.90
  15   5  -2  281.87   16.20
 -13  -5   2  108.79    7.70
  13  -5  -2  104.09    6.80
  13  -5  -2   95.49    6.40
  13  -5  -2  103.19    7.60
 -13  -5   2  117.19    8.10
  13  -5  -2   94.89    7.90
 -13  -5   2  107.99    7.60
  13   5  -2   98.49    6.20
  13   5  -2  102.89    7.40
 -13   5   2  104.59    7.90
  13   5  -2  104.19    8.40
 -13   5   2  105.79    7.20
 -11  -5   2  696.83   34.90
  11  -5  -2  679.33   35.10
 -11  -5   2  641.44   34.70
  11  -5  -2  681.63   33.90
  11  -5  -2  597.84   33.80
  11  -5  -2  651.83   34.60
 -11  -5   2  604.74   34.70
 -11   5   2  634.94   35.00
 -11   5   2  641.74   34.60
  11   5  -2  629.04   33.70
  11   5  -2  686.23   35.10
  11   5  -2  631.94   34.60
  -9  -5   2  267.07   14.50
   9  -5  -2  259.17   14.30
   9  -5  -2  244.58   14.60
   9  -5  -2  240.58   13.30
  -9  -5   2  236.88   14.20
  -9  -5   2  237.28   13.40
  -9  -5   2  215.18   13.90
  -9   5   2  252.67   14.20
   9   5  -2  241.98   14.20
  -9   5   2  234.08   14.40
   9   5  -2  253.87   14.50
  -7  -5   2    7.20    2.70
   7  -5  -2    4.80    2.10
   7  -5  -2    5.90    1.70
  -7  -5   2    5.00    2.10
  -7  -5   2    5.70    1.90
   7  -5  -2    5.60    2.60
   7  -5  -2    2.40    2.70
   7   5  -2    4.40    1.70
   7   5  -2    4.60    2.30
  -7   5   2    3.90    2.70
  -7   5   2    9.70    2.60
  -7   5   2    7.50    2.20
   7   5  -2    7.40    2.60
  -5  -5   2 2300.37  127.79
   5  -5  -2 2400.06  127.59
   5  -5  -2 2644.24  128.29
   5  -5  -2 2666.83  127.39
   5  -5  -2 2484.45  128.19
  -5  -5   2 2686.43  128.39
  -5   5   2 2599.34  128.19
   5   5  -2 2686.83  128.09
   5   5  -2 2250.67  128.09
  -5   5   2 2220.58  128.09
   5   5  -2 2432.66  127.59
  -5   5   2 2474.35  128.29
   3  -5  -2  704.33   35.70
  -3  -5   2  681.03   35.30
  -3  -5   2  659.23   35.70
   3  -5  -2  658.73   35.70
   3  -5  -2  675.73   35.00
  -3  -5   2  620.84   35.20
   3  -5  -2  679.43   34.80
  -3   5   2  672.03   35.60
   3   5  -2  629.24   35.60
  -3   5   2  658.83   35.60
   3   5  -2  710.73   35.20
   3   5  -2  691.83   35.40
  -3   5   2  632.24   35.50
  -1  -5   2  409.36   23.40
  -1  -5   2  410.16   23.10
   1  -5  -2  421.56   23.40
   1  -5  -2  446.26   22.80
   1  -5  -2  446.36   23.40
   1   5  -2  422.36   22.90
  -1   5   2  408.86   23.20
   1   5  -2  469.75   23.10
  -1   5   2  398.56   23.40
  -1   5   2  414.96   23.30
  -1  -5  -2 1472.55   73.29
   1  -5   2 1373.66   73.19
  -1  -5  -2 1506.05   72.79
  -1  -5  -2 1388.16   73.09
  -1  -5  -2 1400.66   72.99
   1  -5   2 1490.25   73.09
  -1   5  -2 1484.25   72.79
   1   5   2 1387.86   73.09
  -1   5  -2 1403.76   72.99
   1   5   2 1194.58   73.09
   1   5   2 1354.56   72.99
   3  -5   2 1390.96   70.59
   3  -5   2 1395.06   69.39
  -3  -5  -2 1362.96   70.29
  -3  -5  -2 1395.06   70.69
  -3  -5  -2 1407.36   70.29
  -3  -5  -2 1216.98   70.39
   3  -5   2 1331.27   70.59
   3   5   2 1380.36   70.59
   3   5   2 1292.07   70.69
  -3   5  -2 1496.25   70.19
  -3   5  -2 1277.77   70.39
   3   5   2 1297.27   70.29
  -5  -5  -2    4.00    2.10
   5  -5   2    4.20    1.70
   5  -5   2   -3.60    2.60
   5  -5   2    1.50    1.50
  -5  -5  -2    3.00    2.70
   5  -5   2   -2.50    2.70
  -5  -5  -2    1.60    1.90
  -5   5  -2   -2.20    1.80
   5   5   2    2.50    2.20
   5   5   2    2.30    2.70
   5   5   2    3.30    1.80
  -5   5  -2    0.40    1.90
   7  -5   2   50.69    4.10
  -7  -5  -2   40.60    5.10
  -7  -5  -2   38.40    4.70
  -7  -5  -2   32.10    4.00
  -7   5  -2   43.60    4.40
   7   5   2   36.60    3.80
  -7   5  -2   40.20    4.40
   7   5   2   35.90    5.00
   7   5   2   35.40    4.60
  -9  -5  -2  123.99    9.00
   9  -5   2  121.69    8.10
  -9  -5  -2  128.49    8.60
   9  -5   2  124.49    9.20
   9  -5   2  130.89    7.20
   9  -5   2  120.69    8.90
  -9  -5  -2  113.49    8.50
   9   5   2  129.29    8.90
  -9   5  -2  125.69    8.70
   9   5   2  141.89    9.30
   9   5   2  126.49    8.00
   9   5   2  123.39    8.40
 -11  -5  -2   33.40    5.70
  11  -5   2   40.40    5.80
 -11  -5  -2   33.60    4.80
 -11  -5  -2   35.20    5.00
  11  -5   2   41.80    3.90
  11  -5   2   35.60    5.40
  11  -5   2   38.90    3.10
  11   5   2   33.60    4.80
  11   5   2   35.60    5.60
 -11   5  -2   41.80    5.30
  11   5   2   33.10    3.50
  11   5   2   32.40    4.50
 -13  -5  -2   -0.40    2.90
 -13  -5  -2   -3.30    2.30
  13  -5   2   -1.10    3.70
  13  -5   2   -3.00    3.00
  13  -5   2    0.50    1.70
  13  -5   2   -0.70    1.60
 -13  -5  -2    0.40    3.20
 -13   5  -2   -3.30    2.60
  13   5   2    2.60    2.60
  13   5   2   -0.70    2.50
  13   5   2    1.90    1.40
  13   5   2   -2.10    3.30
  15  -5   2    7.00    3.30
  15  -5   2    6.90    2.00
  15  -5   2    5.40    1.80
 -15  -5  -2    4.70    3.40
 -15  -5  -2    4.80    2.80
  15   5   2    4.40    1.50
  15   5   2    3.70    2.50
 -15   5  -2    3.50    2.80
  15   5   2    5.40    3.00
 -17  -5  -2  108.09    9.30
  17  -5   2  126.99    9.10
  17  -5   2  132.39    7.90
  17  -5   2  116.39    7.10
 -17  -5  -2  111.49    9.10
 -17   5  -2  116.29    9.20
 -17   5  -2  103.09    8.10
  17   5   2  118.19    7.50
  17   5   2  114.79    8.90
  17   5   2  118.19    8.70
 -19  -5  -2   75.79    8.10
  19  -5   2   79.89    5.80
 -19  -5  -2   71.89    6.90
  19  -5   2   80.09    7.60
  19  -5   2   85.39    5.60
  19   5   2   79.19    7.40
 -19   5  -2   77.19    6.80
 -19   5  -2   77.59    7.10
  19   5   2   74.09    6.80
  19   5   2   81.19    5.60
 -21  -5  -2   48.10    6.00
  21  -5   2   55.09    4.90
  21  -5   2   51.79    4.50
  21  -5   2   61.39    6.80
 -21   5  -2   56.99    5.30
  21   5   2   54.59    5.60
  21   5   2   56.59    4.20
 -21   5  -2   50.89    6.40
  21   5   2   46.10    5.70
  21   5   2   54.49    5.90
  23  -5   2   57.19    5.10
 -23  -5  -2   64.19    5.70
  23  -5   2   51.19    8.00
  23  -5   2   57.79    5.00
 -23   5  -2   58.59    5.70
  23   5   2   60.19    5.60
  23   5   2   58.89    4.40
  23   5   2   53.39    5.70
 -23   5  -2   51.99    5.40
  23   5   2   66.49    7.20
 -25  -5  -2    0.90    2.30
  25  -5   2    3.20    1.80
  25  -5   2    7.50    2.90
  25   5   2    3.40    1.80
  25   5   2    5.60    2.20
  25   5   2    4.70    2.30
 -25   5  -2    8.00    2.40
 -25   5  -2    3.60    2.10
  28  -6  -2   -0.10    4.10
 -28  -6   2   -3.90    2.50
 -28   6   2    4.40    2.40
  28   6  -2    1.70    1.80
 -28   6   2    2.40    2.50
  26  -6  -2   16.40    1.90
  26  -6  -2   20.50    4.30
 -26  -6   2   17.30    3.80
 -26   6   2   16.70    3.60
  26   6  -2   19.00    3.50
  24  -6  -2   -4.50    3.40
  24  -6  -2   -5.10    3.20
 -24  -6   2   -0.20    3.90
  24  -6  -2    0.80    0.90
 -24  -6   2   -2.60    2.20
 -24   6   2    3.70    3.90
  24   6  -2   -0.10    2.10
 -24   6   2    3.30    2.30
  22  -6  -2   67.09    6.70
 -22  -6   2   60.09    7.10
  22  -6  -2   60.69    4.10
  22  -6  -2   60.59    6.10
 -22  -6   2   70.79    7.60
  22   6  -2   62.59    5.90
 -22   6   2   60.49    8.10
 -20  -6   2  166.68   11.10
 -20  -6   2  147.69   10.60
  20  -6  -2  153.08   10.40
  20  -6  -2  152.08    9.60
  20  -6  -2  141.49    8.50
 -20   6   2  148.59   10.80
  20   6  -2  141.99   10.10
  18  -6  -2   12.80    3.50
  18  -6  -2   17.60    2.40
 -18  -6   2   15.70    3.80
 -18  -6   2    8.20    3.10
 -18   6   2   13.50    3.90
  18   6  -2   14.70    2.60
  18   6  -2   11.90    3.20
  16  -6  -2  405.96   21.60
 -16  -6   2  408.36   22.80
 -16  -6   2  406.06   22.90
  16  -6  -2  401.56   21.20
  16  -6  -2  416.56   22.50
 -16   6   2  389.16   23.00
  16   6  -2  367.76   21.00
  16   6  -2  388.56   22.50
  14  -6  -2   99.99    7.90
 -14  -6   2  107.99    7.90
  14  -6  -2   82.39    5.90
  14  -6  -2   88.09    6.60
 -14   6   2   91.59    7.80
  14   6  -2  116.89    9.40
  12  -6  -2  855.61   42.90
  12  -6  -2  812.82   41.90
 -12  -6   2  793.02   43.00
  12  -6  -2  766.22   41.70
 -12  -6   2  819.22   43.00
  12  -6  -2  765.32   43.20
 -12  -6   2  759.52   42.80
  12   6  -2  843.92   43.40
 -12   6   2  810.62   43.30
  12   6  -2  797.72   42.90
 -12   6   2  815.22   42.80
  12   6  -2  786.22   41.70
 -10  -6   2  349.07   19.90
  10  -6  -2  348.87   18.70
  10  -6  -2  361.76   19.90
 -10  -6   2  350.26   19.70
  10  -6  -2  320.07   20.00
 -10  -6   2  337.57   19.60
  10   6  -2  382.36   20.10
 -10   6   2  318.27   19.90
 -10   6   2  349.67   19.70
  10   6  -2  333.07   19.70
  10   6  -2  348.47   18.60
   8  -6  -2  156.18   10.70
   8  -6  -2  152.48    9.20
   8  -6  -2  158.18    9.20
  -8  -6   2  152.48   10.50
  -8  -6   2  160.38   10.00
   8  -6  -2  167.58   10.40
  -8  -6   2  151.98    9.50
  -8  -6   2  156.98   10.10
   8   6  -2  143.09   10.20
   8   6  -2  148.49    9.20
  -8   6   2  177.28   10.60
   8   6  -2  160.98   10.40
  -8   6   2  140.39   10.30
  -8   6   2  158.18   10.00
   6  -6  -2  377.96   22.50
  -6  -6   2  407.66   21.80
  -6  -6   2  390.46   22.50
   6  -6  -2  414.26   22.50
   6  -6  -2  419.56   21.50
   6  -6  -2  410.96   21.30
  -6  -6   2  373.36   21.90
   6   6  -2  433.76   22.40
  -6   6   2  381.56   22.30
   6   6  -2  387.66   21.50
  -6   6   2  444.46   22.50
   6   6  -2  361.76   22.20
  -6   6   2  370.46   22.30
  -4  -6   2    0.50    1.70
   4  -6  -2    1.00    3.10
   4  -6  -2    1.70    2.80
  -4  -6   2    0.80    2.60
   4  -6  -2    1.60    1.90
   4  -6  -2    2.80    2.20
  -4  -6   2    0.70    2.50
  -4   6   2    6.80    2.60
   4   6  -2   -1.30    2.50
  -4   6   2    0.90    2.70
  -4   6   2    0.50    2.20
   4   6  -2    1.90    1.50
   4   6  -2    1.60    2.20
   2  -6  -2  128.19    8.80
  -2  -6   2  117.89    8.30
   2  -6  -2  109.69    8.50
   2  -6  -2  124.09    7.40
   2  -6  -2  123.09    7.70
  -2  -6   2  108.39    8.70
   2   6  -2  115.39    7.60
  -2   6   2  109.09    8.30
  -2   6   2  115.29    8.50
   2   6  -2  114.49    8.40
   2   6  -2  118.49    8.10
  -2   6   2  115.59    8.10
   0  -6   2    4.00    2.90
   0  -6  -2    6.40    2.30
   0  -6   2    4.20    3.20
   0  -6  -2    7.20    3.10
   0   6  -2    8.10    2.60
   0   6   2   12.30    3.20
   0   6   2    6.30    2.50
   0   6   2    6.40    2.80
   0   6  -2    6.60    2.30
  -2  -6  -2  208.08   12.50
   2  -6   2  210.68   11.30
   2  -6   2  209.58   12.80
  -2  -6  -2  191.38   12.40
  -2  -6  -2  212.08   12.90
  -2  -6  -2  219.68   12.30
   2  -6   2  196.58   12.80
   2   6   2  185.58   12.70
  -2   6  -2  212.58   12.30
  -2   6  -2  197.38   12.30
   2   6   2  199.78   12.30
   2   6   2  203.08   12.80
  -4  -6  -2  107.19    7.90
   4  -6   2   98.59    6.30
  -4  -6  -2  105.69    8.10
  -4  -6  -2  119.49    7.90
  -4  -6  -2  112.29    8.00
   4  -6   2  102.39    8.40
   4  -6   2  102.99    8.10
   4   6   2   94.19    8.00
   4   6   2  108.39    7.40
   4   6   2  107.29    8.10
  -4   6  -2   99.59    7.40
  -4   6  -2   99.49    7.50
   6  -6   2  187.78   11.80
   6  -6   2  182.68   12.00
  -6  -6  -2  181.08   11.80
  -6  -6  -2  173.78   11.40
   6  -6   2  152.48   10.70
  -6  -6  -2  185.68   11.20
   6  -6   2  182.98    9.90
   6   6   2  176.18   11.80
  -6   6  -2  166.98   11.30
   6   6   2  170.38   10.90
  -6   6  -2  197.38   11.10
   6   6   2  179.58   12.00
   8  -6   2  404.46   24.10
  -8  -6  -2  406.16   23.80
   8  -6   2  416.16   22.20
   8  -6   2  450.85   24.10
   8  -6   2  412.86   23.10
  -8  -6  -2  418.06   23.60
  -8  -6  -2  443.86   24.10
   8   6   2  386.86   23.90
   8   6   2  427.26   23.20
  -8   6  -2  411.16   23.80
   8   6   2  428.96   24.10
  -8   6  -2  453.35   23.30
  10  -6   2   37.80    3.50
 -10  -6  -2   36.00    6.50
 -10  -6  -2   35.50    5.00
  10  -6   2   37.40    4.20
  10  -6   2   38.50    8.30
  10  -6   2   45.40    6.40
 -10  -6  -2   33.00    5.80
  10   6   2   41.60    4.10
 -10   6  -2   41.10    5.30
 -10   6  -2   42.80    5.20
  10   6   2   35.80    5.90
 -12  -6  -2   35.70    6.70
  12  -6   2   33.00    6.40
  12  -6   2   28.40    3.90
  12  -6   2   36.20    3.40
 -12  -6  -2   37.50    5.00
  12   6   2   51.09    6.80
 -12   6  -2   43.10    5.50
  14  -6   2   -1.50    1.60
  14  -6   2   -1.60    2.00
  14  -6   2   -0.70    3.50
 -14  -6  -2    1.00    2.70
 -14   6  -2   -3.60    2.50
  14   6   2    2.00    1.50
  14   6   2    0.70    2.90
  16  -6   2    3.30    4.10
  16  -6   2    1.50    1.90
 -16  -6  -2    1.30    2.30
  16  -6   2   -0.50    1.30
  16   6   2    0.70    1.50
 -16   6  -2    0.60    2.50
  16   6   2    6.70    3.20
  18  -6   2   20.40    3.10
 -18  -6  -2    9.00    3.70
  18  -6   2   16.90    2.70
  18   6   2   13.40    2.50
  18   6   2   14.80    3.60
 -18   6  -2   11.60    2.70
 -18   6  -2   15.20    3.90
  20  -6   2  156.48    9.60
 -20  -6  -2  162.08   11.10
  20  -6   2  172.68   10.50
  20   6   2  170.88    9.80
  20   6   2  176.98   11.50
 -20   6  -2  150.18   11.10
 -20   6  -2  153.38   10.60
 -22  -6  -2    0.50    2.20
  22  -6   2    0.70    2.20
 -22   6  -2   -0.30    2.30
  22   6   2    0.00    1.70
 -22   6  -2    0.60    2.30
  24  -6   2   -0.90    3.20
 -24  -6  -2    5.30    2.40
  24  -6   2   -2.20    1.70
  24   6   2   -0.10    2.20
  24   6   2    1.40    1.90
 -24   6  -2    5.90    2.40
 -25  -7   2    4.80    2.60
  25  -7  -2    3.90    3.70
 -25   7   2   -0.10    2.40
 -25   7   2    0.80    2.30
  25   7  -2    4.70    2.20
  23  -7  -2  169.88   10.30
  23  -7  -2  182.28   11.80
 -23  -7   2  203.08   12.90
  23   7  -2  204.98   12.30
 -23   7   2  194.08   12.90
  21  -7  -2  157.88    9.00
 -21  -7   2  162.48   11.20
  21  -7  -2  159.78   10.30
  21   7  -2  166.48   10.80
 -21   7   2  160.88   11.30
 -19  -7   2   94.29    8.40
  19  -7  -2   94.89    5.70
  19  -7  -2  100.39    7.30
  19   7  -2   84.69    5.90
  19   7  -2   97.39    7.70
 -19   7   2  101.59    8.10
  17  -7  -2   -1.40    5.20
  17  -7  -2    3.00    3.30
 -17  -7   2   -0.10    2.10
 -17   7   2   -1.00    2.80
  17   7  -2   -2.20    2.40
  17   7  -2    3.40    1.50
  15  -7  -2   61.39    5.80
 -15  -7   2   77.99    7.00
  15  -7  -2   69.99    8.30
  15  -7  -2   65.19    4.50
 -15   7   2   81.89    7.70
  15   7  -2   65.09    4.40
  15   7  -2   58.89    6.60
  13  -7  -2   25.80    2.50
  13  -7  -2   20.70    3.60
  13  -7  -2   26.10    6.20
 -13  -7   2   28.30    4.50
  13   7  -2   23.60    2.50
 -13   7   2   26.10    5.40
  11  -7  -2   10.30    4.00
  11  -7  -2   18.70    3.50
 -11  -7   2   13.30    3.00
 -11  -7   2   14.20    2.90
  11   7  -2   12.50    3.50
 -11   7   2   13.60    3.50
  11   7  -2   15.40    2.20
 -11   7   2   14.50    3.70
  -9  -7   2   37.20    5.00
   9  -7  -2   27.30    4.60
  -9  -7   2   29.80    4.70
   9  -7  -2   36.40    4.20
   9  -7  -2   32.00    6.50
   9   7  -2   29.10    6.10
  -9   7   2   29.50    5.30
  -9   7   2   31.20    5.20
   9   7  -2   37.90    3.30
   9   7  -2   22.60    5.00
   7  -7  -2    5.50    3.90
  -7  -7   2    3.80    3.40
   7  -7  -2    5.40    2.30
   7  -7  -2    6.60    4.40
   7  -7  -2    9.30    3.60
  -7  -7   2    6.90    2.70
  -7  -7   2    2.40    2.90
  -7   7   2    5.20    3.20
  -7   7   2    5.70    3.20
   7   7  -2    6.20    3.40
   7   7  -2    0.90    3.00
  -7   7   2    5.80    3.80
   5  -7  -2  171.48   12.00
  -5  -7   2  188.18   11.30
   5  -7  -2  179.78   12.20
   5  -7  -2  149.39   11.80
   5  -7  -2  190.98   10.80
  -5  -7   2  168.08   11.10
   5   7  -2  180.98   11.60
  -5   7   2  189.78   12.10
  -5   7   2  161.28   11.80
   5   7  -2  185.28   10.70
  -5   7   2  170.18   11.70
   5   7  -2  167.08   11.80
  -3  -7   2  230.98   13.90
   3  -7  -2  203.78   14.50
   3  -7  -2  215.88   13.40
   3  -7  -2  230.58   14.50
   3  -7  -2  235.48   13.20
  -3  -7   2  226.08   18.40
   3   7  -2  242.18   13.90
  -3   7   2  223.48   14.10
   3   7  -2  216.58   14.20
  -3   7   2  224.58   14.20
   3   7  -2  225.18   13.20
  -3   7   2  207.08   14.10
  -1  -7   2   -3.70    3.10
   1  -7  -2    7.40    3.40
   1  -7  -2    4.10    2.80
   1  -7  -2    3.10    5.30
   1  -7  -2    2.40    2.40
  -1   7   2    4.50    2.80
  -1   7   2    1.30    2.90
  -1   7   2    2.20    3.50
   1   7  -2   -1.70    1.90
   1   7  -2   -1.30    2.60
   1  -7   2  122.19   10.00
  -1  -7  -2  158.68    9.30
   1  -7   2  126.19    8.20
  -1  -7  -2  150.58    9.80
   1   7   2  133.39    9.30
  -1   7  -2  129.89    9.10
  -1   7  -2  143.19    9.50
   1   7   2  126.59    9.80
   1   7   2  136.19   11.20
  -3  -7  -2  279.37   16.40
   3  -7   2  260.27   15.00
  -3  -7  -2  285.07   16.20
  -3  -7  -2  235.18   16.30
   3  -7   2  282.47   17.10
  -3   7  -2  288.37   16.30
   3   7   2  282.17   16.20
  -3   7  -2  273.47   16.50
   3   7   2  291.07   16.90
   5  -7   2 1771.62   89.59
   5  -7   2 1730.23   91.29
  -5  -7  -2 1634.34   90.99
  -5  -7  -2 1757.22   90.79
  -5   7  -2 1704.33   90.99
   5   7   2 1678.83   91.29
   5   7   2 1828.62   90.89
  -5   7  -2 1849.02   90.69
   7  -7   2  127.49    9.00
  -7  -7  -2  136.49   10.10
   7  -7   2  136.79    8.20
  -7   7  -2  127.29   10.00
  -7   7  -2  131.79    9.60
   7   7   2  157.48    9.50
   7   7   2  140.29   10.50
  -9  -7  -2    7.30    2.80
   9  -7   2   11.10    2.40
   9  -7   2    8.00    2.30
   9   7   2   10.30    2.40
  -9   7  -2    8.80    3.20
  -9   7  -2    7.70    3.10
   9   7   2    8.20    3.60
  11  -7   2   15.90    2.70
  11  -7   2   14.40    3.20
 -11  -7  -2   10.70    3.30
 -11   7  -2   14.10    3.70
 -11   7  -2   11.10    3.60
  11   7   2   13.80    4.40
  11   7   2   17.60    3.10
  13  -7   2   18.20    3.20
 -13  -7  -2   11.60    2.80
  13  -7   2   16.20    2.50
 -13   7  -2   12.10    3.80
 -13   7  -2    7.10    2.90
  13   7   2    8.90    3.80
 -15  -7  -2   32.10    4.60
  15  -7   2   35.60    4.30
  15  -7   2   33.80    3.80
 -15   7  -2   32.60    5.10
  15   7   2   30.00    6.10
  15   7   2   31.80    3.60
 -17  -7  -2  113.59    8.70
  17  -7   2  113.89    8.10
  17  -7   2  106.69    7.30
  17   7   2  125.99    7.70
 -17   7  -2  126.79    9.10
  17   7   2  119.49    9.20
  19  -7   2    5.90    2.20
 -19  -7  -2    5.70    2.30
  19   7   2    7.30    1.70
 -19   7  -2    4.80    2.40
 -19   7  -2    6.50    2.50
  19   7   2    4.70    2.90
  21  -7   2    6.80    1.90
 -21  -7  -2    9.30    2.50
  21   7   2    8.50    1.90
 -21   7  -2    8.80    2.30
  21   7   2   12.20    3.00
 -21   7  -2    9.40    2.40
  22  -8  -2   -0.50    3.70
 -22  -8   2   -4.30    2.50
  22   8  -2    1.70    2.00
 -22   8   2    1.90    2.60
  20  -8  -2    3.60    1.20
  20  -8  -2    5.80    3.60
 -20  -8   2    1.50    2.20
 -20   8   2    0.60    2.50
  20   8  -2    5.60    3.20
  18  -8  -2   16.90    4.00
  18  -8  -2   12.90    2.20
 -18  -8   2   17.20    3.80
  18   8  -2   26.10    4.40
 -18   8   2   18.60    3.80
  18   8  -2   18.10    2.10
  16  -8  -2    4.00    3.50
 -16  -8   2   -2.10    2.00
  16  -8  -2    2.80    1.20
  16  -8  -2   -2.60    2.40
  16   8  -2   -2.70    2.30
 -16   8   2   -1.00    2.50
  16   8  -2    0.50    1.10
  14  -8  -2    5.80    2.20
  14  -8  -2    2.60    3.40
 -14  -8   2    1.90    2.30
  14   8  -2    2.90    1.10
  14   8  -2   -1.40    2.30
 -14   8   2   -0.80    2.30
  12  -8  -2   31.10    4.70
 -12  -8   2   29.70    4.50
  12  -8  -2   22.70    3.80
  12  -8  -2   22.00    2.60
  12   8  -2   20.50    5.00
  12   8  -2   28.50    2.60
 -12   8   2   34.80    5.50
  10  -8  -2   -1.90    3.10
  10  -8  -2   -2.20    2.00
 -10  -8   2    0.50    2.80
 -10  -8   2   -2.10    2.50
  10   8  -2   -0.30    3.00
 -10   8   2   -2.80    2.70
  10   8  -2   -1.80    1.10
 -10   8   2   -1.80    3.10
  -8  -8   2   86.99    7.30
   8  -8  -2   92.69    6.90
   8  -8  -2   89.29    7.00
  -8  -8   2   91.69    7.60
   8   8  -2   91.39    6.20
  -8   8   2   87.29    8.00
  -8   8   2   84.89    8.00
   8   8  -2   86.89    8.10
   6  -8  -2   15.20    3.60
   6  -8  -2   10.00    2.70
  -6  -8   2   10.40    2.70
  -6  -8   2    6.80    3.40
  -6   8   2   12.80    3.60
  -6   8   2    7.10    3.60
   6   8  -2    7.00    3.50
   6   8  -2    9.00    1.90
   4  -8  -2   -3.50    3.10
   4  -8  -2    0.90    2.30
   4   8  -2    3.10    3.30
  -4   8   2   -4.50    2.80
   4   8  -2    6.10    2.20
  -4   8   2   -1.10    3.30
  -2  -8   2    0.20    3.60
   2  -8  -2    7.70    3.40
   2  -8  -2    4.90    2.80
   2   8  -2    9.70    5.10
  -2   8   2    7.60    3.50
   2   8  -2    3.70    2.70
  -2   8   2    9.00    3.20
   0  -8   2  171.58   12.60
   0  -8  -2  178.88   11.60
   0  -8   2  176.58   10.60
   0  -8  -2  171.58   11.10
   0   8  -2  187.88   11.90
   0   8   2  177.18   12.70
   0   8   2  187.38   12.00
   0   8  -2  181.28   12.10
  -2  -8  -2   -2.30    4.20
   2  -8   2    0.00    2.50
  -2  -8  -2   -3.20    3.70
   2   8   2    1.70    2.90
   2   8   2   -1.30    3.40
  -2   8  -2   -1.90    3.10
  -2   8  -2   -2.60    2.30
  -4  -8  -2   10.40    3.30
  -4  -8  -2   19.00    4.30
   4  -8   2   15.90    3.10
   4   8   2   20.70    4.60
  -4   8  -2   15.40    3.90
  -4   8  -2   15.40    3.50
   4   8   2   25.40    5.60
   6  -8   2   14.80    2.80
  -6  -8  -2    7.60    2.70
   6  -8   2    8.90    2.70
   6   8   2    7.80    3.00
   6   8   2    5.00    3.30
  -6   8  -2   12.10    3.50
  -6   8  -2   12.30    3.90
   8  -8   2   12.60    2.80
   8  -8   2   12.30    2.80
  -8  -8  -2   10.70    3.80
  -8   8  -2   12.80    3.40
   8   8   2    8.70    3.70
   8   8   2   10.40    3.10
  10  -8   2  179.28   10.60
 -10  -8  -2  188.18   12.30
  10  -8   2  169.48   11.60
  10   8   2  194.18   12.00
  12  -8   2    3.60    2.50
 -12  -8  -2   -2.80    2.00
  12  -8   2   -1.00    2.20
  12   8   2    2.40    3.40
 -12   8  -2   -0.10    2.10
  12   8   2    1.00    2.40
 -14  -8  -2    8.30    2.40
  14  -8   2    9.70    2.40
  14  -8   2    9.20    2.70
 -14   8  -2   17.40    3.80
  14   8   2   14.50    2.60
  14   8   2    8.40    2.80
  16  -8   2   64.29    5.50
 -16  -8  -2   64.99    6.10
  16   8   2   71.79    5.40
  16   8   2   87.49    6.90
 -16   8  -2   62.59    6.20
  18  -8   2    8.30    1.90
 -18  -8  -2    1.00    2.20
  18   8   2    4.60    2.40
 -18   8  -2   11.80    2.70
  18   8   2    5.60    2.10
  17  -9  -2    4.70    1.50
 -17  -9   2    6.90    2.40
  17  -9  -2    6.80    4.00
  17   9  -2    8.80    2.40
 -17   9   2   10.00    2.70
  15  -9  -2   18.70    4.30
 -15  -9   2   30.20    3.90
  15  -9  -2   22.80    2.70
 -15   9   2   18.30    3.90
  15   9  -2   27.10    4.40
  15   9  -2   24.00    2.70
 -13  -9   2   -0.80    2.10
  13  -9  -2   -1.30    3.50
  13  -9  -2    2.40    1.40
 -13   9   2    0.20    2.30
  13   9  -2    2.40    1.40
  13   9  -2   -1.20    2.40
  11  -9  -2   16.20    3.90
  11  -9  -2   17.70    2.60
 -11  -9   2   20.90    3.60
  11  -9  -2   17.60    4.00
  11   9  -2   20.50    4.60
 -11   9   2   20.00    4.00
  11   9  -2   15.30    2.40
  -9  -9   2   17.70    5.30
  -9  -9   2   27.50    5.50
   9  -9  -2   31.00    5.20
   9  -9  -2   24.30    5.40
   9   9  -2   22.60    4.60
  -9   9   2   29.10    4.30
  -9   9   2   25.10    4.60
   9   9  -2   28.40    3.20
   7  -9  -2   46.40    5.80
  -7  -9   2   53.79    5.00
   7  -9  -2   51.59    6.00
  -7  -9   2   53.19    6.70
   7   9  -2   37.20    5.40
  -7   9   2   48.20    5.50
   7   9  -2   45.60    4.70
  -7   9   2   46.80    6.40
  -5  -9   2    4.00    4.00
   5  -9  -2    1.90    3.70
   5  -9  -2   -0.40    2.90
  -5   9   2    3.40    2.40
   5   9  -2    1.90    2.10
  -5   9   2   -1.10    2.40
   3  -9  -2   18.20    4.30
  -3   9   2   16.90    3.30
  -3   9   2   18.90    4.30
   3   9  -2   11.90    2.50
  -1  -9   2   39.20    5.00
   1  -9  -2   31.80    5.50
   1   9  -2   43.90    4.70
  -1   9   2   40.40    5.60
  -1   9   2   37.30    5.60
  -1  -9  -2    1.70    4.00
   1  -9   2    5.00    3.20
   1   9   2    5.40    3.10
  -1   9  -2    2.10    2.60
   1   9   2    6.60    3.00
  -3  -9  -2   -0.90    4.10
   3  -9   2   -4.30    3.00
   3   9   2    2.30    2.60
   3   9   2    0.70    2.50
  -3   9  -2    1.10    2.20
   5  -9   2   64.09    6.20
  -5   9  -2   84.39    8.40
   5   9   2   78.79    6.60
   5   9   2   75.69    7.50
  -7  -9  -2  448.66   24.90
   7  -9   2  392.56   24.20
   7  -9   2  418.96   24.10
   7   9   2  414.16   25.20
  -7   9  -2  428.56   24.60
   7   9   2  460.25   24.30
   9  -9   2   43.80    5.10
  -9  -9  -2   60.79    5.60
   9  -9   2   35.80    5.40
   9   9   2   59.69    6.30
   9   9   2   52.99    5.10
  -9   9  -2   54.59    5.50
  11  -9   2    3.20    2.10
  11  -9   2    5.80    2.70
 -11  -9  -2    1.50    2.10
 -11   9  -2    2.00    2.30
  11   9   2    0.30    2.60
  11   9   2    4.50    2.20
 -13  -9  -2   99.79    8.30
  13  -9   2  110.59    8.30
  13  -9   2  110.79    7.90
  13   9   2  119.09    9.10
  13   9   2  123.99    7.70
 -13   9  -2  115.89    8.70
   8 -10  -2   16.10    4.60
  -8  10   2    9.40    2.60
   8  10  -2   15.30    3.10
   6 -10  -2   10.10    4.30
  -6  10   2   10.30    2.40
   6  10  -2    8.20    2.30
  -4 -10   2   -1.40    3.90
   4 -10  -2    3.30    4.40
   4  10  -2    3.20    2.10
  -4  10   2    4.20    2.50
  -4  10   2   -1.70    2.20
  -2 -10   2    6.20    3.70
   2 -10  -2    0.50    4.40
   2  10  -2   -0.90    1.90
  -2  10   2    4.60    2.60
  -2  10   2    4.60    2.30
   0 -10  -2   -1.80    4.30
   0 -10   2    2.40    3.50
   0  10   2    4.60    2.80
   0  10   2   -3.30    2.20
   0  10  -2    0.60    3.00
   2 -10   2   -1.20    3.50
  -2 -10  -2    1.00    4.50
   2  10   2    5.80    2.40
   2  10   2    2.20    2.80
  -2  10  -2    1.20    2.00
  -4 -10  -2   -1.30    4.60
   4 -10   2   -2.60    3.30
  -4  10  -2    2.10    2.20
   4  10   2   -1.60    2.60
  34   0  -3   -5.40    4.80
 -34   0   3   -5.10    2.50
 -32   0   3    3.10    6.40
  32   0  -3   -2.30    4.70
  32   0  -3   -2.10    3.80
 -32   0   3   -0.80    2.10
  30   0  -3    0.90    4.30
 -30   0   3    1.60    3.10
 -30   0   3   -4.60    3.30
  30   0  -3    1.20    2.80
  28   0  -3   -3.80    2.60
  28   0  -3   -1.90    3.90
 -28   0   3   -2.50    2.70
 -28   0   3   -4.00    3.00
  26   0  -3   -5.40    2.80
  26   0  -3   -1.60    1.60
 -26   0   3    1.10    3.10
 -26   0   3   -2.20    2.90
  26   0  -3    2.90    3.80
 -26   0   3    0.20    2.00
  24   0  -3   -1.40    3.20
  24   0  -3   -0.60    1.40
 -24   0   3    0.40    3.30
 -24   0   3    1.70    1.60
  24   0  -3   -0.50    2.50
 -24   0   3   -2.10    2.40
  22   0  -3    1.70    2.30
  22   0  -3    2.80    2.80
 -22   0   3    0.80    1.60
 -22   0   3    0.30    2.20
 -22   0   3   -0.60    2.40
  22   0  -3   -1.90    1.30
 -20   0   3   -1.00    1.90
  20   0  -3    0.20    1.20
 -20   0   3    1.30    1.40
 -20   0   3   -0.30    2.00
  20   0  -3    0.50    2.30
  20   0  -3    2.30    2.10
 -18   0   3    0.10    1.90
 -18   0   3    0.60    1.50
  18   0  -3   -2.50    2.60
  18   0  -3   -1.20    1.90
  18   0  -3    0.80    1.60
  16   0  -3    2.00    2.40
  16   0  -3   -4.30    1.80
 -16   0   3    0.70    1.40
 -16   0   3   -1.00    1.70
 -16   0   3   -2.70    2.00
  14   0  -3   -1.00    1.60
  14   0  -3    2.80    2.20
 -14   0   3    0.40    1.20
  14   0  -3   -1.40    1.40
 -14   0   3   -0.40    1.80
 -14   0   3   -1.50    1.40
  12   0  -3    1.40    1.20
 -12   0   3    0.20    1.40
 -12   0   3    0.20    1.00
 -12   0   3    0.60    1.10
  10   0  -3    0.50    1.00
 -10   0   3   -1.40    0.80
  10   0  -3   -0.30    1.10
 -10   0   3   -0.10    0.60
 -10   0   3   -0.60    1.40
  -8   0   3    1.10    1.00
   8   0  -3    1.10    0.90
  -8   0   3    1.30    1.40
  -8   0   3    0.20    0.80
  -6   0   3   10.30    1.60
  -4   0   3    0.30    1.00
  -4   0   3    1.30    1.00
  -2   0   3    1.10    1.20
  -2   0   3    0.00    1.10
   2   0  -3    0.20    1.00
   0   0   3   12.20    2.10
   0   0  -3   14.10    2.00
   0   0   3   11.70    2.30
   0   0   3   10.80    1.30
   2   0   3    1.60    0.80
  -2   0  -3    1.60    1.20
  -2   0  -3    1.80    0.80
   2   0   3    1.60    1.40
   2   0   3    1.30    1.30
   4   0   3    0.10    1.00
   4   0   3   -0.40    1.20
   4   0   3    1.20    1.50
  -4   0  -3    1.90    1.00
  -4   0  -3    1.10    1.30
   6   0   3   -1.40    1.20
   6   0   3   -0.30    1.30
   6   0   3    1.30    1.50
  -6   0  -3   -1.10    1.20
  -6   0  -3   -0.20    1.50
   8   0   3    2.40    1.50
   8   0   3    0.20    1.70
  -8   0  -3    0.30    1.70
  -8   0  -3    0.70    1.30
   8   0   3    0.40    1.40
   8   0   3    0.70    1.60
 -10   0  -3   -0.70    1.80
 -10   0  -3   -1.70    1.30
  10   0   3    0.90    1.60
  10   0   3    1.60    1.60
  10   0   3   -1.20    1.90
  10   0   3   -0.20    2.40
 -12   0  -3   -0.40    1.40
  12   0   3    1.20    1.70
  12   0   3    5.20    2.40
 -12   0  -3   -0.60    2.20
  12   0   3    0.40    2.20
  12   0   3   -2.50    1.60
  14   0   3   -0.90    1.60
  14   0   3    0.90    2.50
  14   0   3    0.70    2.40
 -14   0  -3   -1.80    1.20
 -14   0  -3   -1.60    2.30
  14   0   3   -2.00    1.50
 -16   0  -3   -2.10    2.60
  16   0   3   -1.10    1.50
 -16   0  -3   -0.80    1.50
  16   0   3   -0.90    2.90
  16   0   3    3.30    2.60
  16   0   3   -0.80    1.70
  18   0   3    0.10    1.50
 -18   0  -3    0.80    2.80
 -18   0  -3   -0.90    1.60
  18   0   3   -0.60    2.70
  18   0   3   -1.60    2.00
  18   0   3    1.70    3.40
  20   0   3    2.30    3.60
  20   0   3   -0.20    3.10
 -20   0  -3    2.20    2.60
  20   0   3    0.30    1.60
 -20   0  -3   -5.10    3.50
  22   0   3   -3.30    3.50
  22   0   3    0.20    1.70
 -22   0  -3   -1.20    2.40
  22   0   3    1.20    2.50
  22   0   3   -7.80    4.60
  24   0   3    1.00    1.60
 -24   0  -3   -1.00    2.10
  24   0   3    0.40    2.20
  26   0   3   -2.60    1.90
  26   0   3   -0.50    1.60
  28   0   3   -2.20    1.70
  28   0   3   -2.80    1.80
  33  -1  -3   -3.00    4.50
  33   1  -3    0.30    4.90
 -33   1   3   -6.20    6.80
 -33   1   3   -2.50    2.20
  31  -1  -3    8.70    4.60
  31  -1  -3    9.20    4.00
 -31   1   3    8.10    3.40
  31   1  -3    8.70    3.10
  31   1  -3   10.00    4.80
 -31   1   3   13.00    2.60
 -29  -1   3  188.28   12.70
  29  -1  -3  200.48   11.20
  29  -1  -3  192.08   12.30
  29  -1  -3  194.68   12.50
 -29  -1   3  181.38   13.10
  29   1  -3  193.68   11.60
  29   1  -3  180.58   12.30
 -29   1   3  184.78   13.00
 -29   1   3  192.28   12.10
 -29   1   3  206.08   12.10
 -27  -1   3  187.88   12.20
  27  -1  -3  200.08   12.30
  27  -1  -3  184.38   11.00
 -27  -1   3  194.88   13.30
  27  -1  -3  181.18   11.70
  27   1  -3  182.48   12.00
 -27   1   3  197.88   11.80
 -27   1   3  195.18   11.60
  27   1  -3  189.38   11.50
 -27   1   3  183.58   13.20
  25  -1  -3  101.29    7.80
 -25  -1   3  102.89    8.30
  25  -1  -3  109.49    8.40
  25  -1  -3  110.59    6.70
 -25  -1   3   95.99    8.90
 -25   1   3  105.49    7.40
  25   1  -3   94.79    7.90
 -25   1   3  106.39    9.00
 -25   1   3  114.09    7.70
  25   1  -3  111.99    7.40
  23  -1  -3   67.09    6.10
  23  -1  -3   56.59    4.40
 -23  -1   3   58.99    5.90
 -23  -1   3   57.49    6.40
  23  -1  -3   54.89    5.80
  23   1  -3   63.49    7.30
 -23   1   3   64.39    5.40
 -23   1   3   61.69    5.10
  23   1  -3   61.19    5.40
  23   1  -3   65.39    5.80
 -23   1   3   52.49    6.50
 -21  -1   3  806.12   46.30
  21  -1  -3  936.01   45.70
 -21  -1   3  916.11   45.60
  21  -1  -3  849.72   45.00
  21  -1  -3  835.52   45.20
 -21   1   3  822.22   45.50
  21   1  -3  897.41   46.50
 -21   1   3  814.32   46.40
  21   1  -3  878.41   45.30
 -21   1   3  889.01   45.40
  21   1  -3  891.31   45.10
  19  -1  -3  135.99    8.10
 -19  -1   3  144.89    8.50
 -19  -1   3  130.39    7.90
  19  -1  -3  138.09    7.70
  19  -1  -3  147.59    8.60
 -19  -1   3  120.19    8.90
 -19   1   3  126.09    9.10
  19   1  -3  144.59    9.40
 -19   1   3  132.99    8.00
 -19   1   3  130.99    8.30
  19   1  -3  133.39    8.20
  19   1  -3  135.59    7.90
  17  -1  -3   28.50    2.80
 -17  -1   3   30.40    2.90
 -17  -1   3   30.90    3.90
  17  -1  -3   32.60    3.70
 -17  -1   3   28.90    3.30
  17  -1  -3   31.70    3.30
 -17  -1   3   26.60    2.20
  17   1  -3   31.10    4.50
 -17   1   3   29.80    3.30
  17   1  -3   34.00    2.80
  17   1  -3   29.90    3.30
 -17   1   3   29.30    3.70
 -17   1   3   34.60    3.10
 -15  -1   3  232.78   11.90
  15  -1  -3  238.48   12.40
 -15  -1   3  228.88   13.00
 -15  -1   3  208.18   12.10
  15  -1  -3  220.28   12.80
 -15  -1   3  213.08   13.20
 -15   1   3  209.68   13.30
  15   1  -3  228.08   12.10
 -15   1   3  218.28   12.70
 -15   1   3  240.18   12.20
  15   1  -3  244.98   13.50
  15   1  -3  238.08   12.50
 -13  -1   3  446.36   25.30
 -13  -1   3  492.95   25.80
  13  -1  -3  545.65   26.00
  13  -1  -3  472.35   25.20
 -13  -1   3  464.65   25.30
  13  -1  -3  522.75   25.70
 -13   1   3  439.76   26.40
 -13   1   3  496.45   25.90
  13   1  -3  500.35   26.40
  13   1  -3  536.85   25.70
  13   1  -3  469.85   25.30
 -13   1   3  499.95   25.40
 -11  -1   3   25.90    2.00
  11  -1  -3   26.70    1.90
  11  -1  -3   25.10    2.80
  11  -1  -3   25.30    2.30
 -11  -1   3   27.20    3.10
 -11  -1   3   30.80    2.70
 -11  -1   3   25.50    1.80
  11   1  -3   27.30    2.30
 -11   1   3   23.80    1.90
  11   1  -3   23.80    1.90
 -11   1   3   28.40    3.10
  11   1  -3   26.90    3.30
 -11   1   3   23.00    1.80
   9  -1  -3 2814.02  128.39
  -9  -1   3 2644.64  128.79
   9  -1  -3 2285.97  128.29
   9  -1  -3 2497.05  128.59
  -9  -1   3 2348.76  128.29
   9   1  -3 2529.95  128.79
   9   1  -3 2602.84  128.29
  -9   1   3 2378.66  128.69
   7  -1  -3 2248.88  105.19
   7  -1  -3 2097.39  104.89
  -7  -1   3 2062.59  105.19
   7   1  -3 2103.79  105.19
  -7   1   3 1925.41  104.89
  -7   1   3 1874.91  105.09
   5  -1  -3 3437.66  171.38
  -5  -1   3 3354.26  171.18
  -5   1   3 3268.27  171.38
  -3  -1   3   36.80    2.40
   3  -1  -3   39.10    2.70
   3  -1  -3   40.90    3.10
   3   1  -3   43.60    2.50
  -3   1   3   36.90    3.00
  -3   1   3   39.30    2.70
  -3   1   3   36.60    3.20
   1  -1  -3 3692.53  169.68
   1  -1  -3 3412.36  169.38
  -1  -1   3 3214.38  169.58
  -1   1   3 3149.49  169.38
  -1   1   3 3121.69  169.38
   1  -1   3 1744.03   94.99
  -1  -1  -3 1787.12   94.99
  -1  -1  -3 1903.11   94.79
  -1  -1  -3 1804.02   94.79
   1  -1   3 1821.82   94.99
   1   1   3 1890.61   94.89
   1   1   3 1855.31   94.79
  -1   1  -3 2043.20   95.09
   1   1   3 1808.12   95.09
  -3  -1  -3   43.90    3.40
  -3  -1  -3   42.50    3.50
   3  -1   3   38.20    3.40
  -3  -1  -3   38.90    3.10
   3   1   3   39.60    4.70
   3   1   3   41.10    3.10
  -3   1  -3   39.90    2.60
  -3   1  -3   39.60    3.40
  -5  -1  -3    4.70    1.50
   5  -1   3    2.00    1.50
   5  -1   3    4.50    1.30
  -5  -1  -3    7.20    1.80
  -5  -1  -3    3.10    1.40
   5  -1   3    2.40    1.50
   5   1   3    2.70    1.50
   5   1   3    5.20    1.60
  -5   1  -3    3.60    1.10
  -5   1  -3    4.60    1.50
   5   1   3    4.70    1.40
  -7  -1  -3    2.70    1.50
   7  -1   3    2.30    1.50
  -7  -1  -3    1.70    1.70
  -7  -1  -3    1.10    1.60
   7  -1   3    0.00    1.70
   7  -1   3   -1.50    1.30
   7   1   3    2.00    1.60
  -7   1  -3    0.20    1.30
  -7   1  -3   -0.60    1.60
   7   1   3    1.10    1.60
   7   1   3   -0.40    1.50
   9  -1   3  108.89    7.20
   9  -1   3  115.69    6.80
  -9  -1  -3  109.19    7.00
   9  -1   3  103.59    6.90
  -9  -1  -3  113.29    7.10
  -9  -1  -3  102.29    6.60
   9   1   3   99.89    6.90
   9   1   3   94.49    6.90
  -9   1  -3   99.19    6.50
   9   1   3   99.79    6.90
  -9   1  -3  114.29    7.10
 -11  -1  -3 1273.07   65.29
  11  -1   3 1237.18   66.09
 -11  -1  -3 1236.78   65.19
  11  -1   3 1186.68   65.19
 -11  -1  -3 1290.17   65.19
  11  -1   3 1279.07   65.39
  11  -1   3 1185.98   65.19
  11   1   3 1281.27   65.29
 -11   1  -3 1317.87   65.09
  11   1   3 1185.98   65.29
 -11   1  -3 1298.37   65.29
  11   1   3 1290.77   65.29
  13  -1   3 1083.19   60.99
  13  -1   3 1181.88   61.09
 -13  -1  -3 1103.19   60.99
  13  -1   3 1192.88   61.29
  13  -1   3 1166.48   61.09
 -13  -1  -3 1173.78   61.19
  13   1   3 1130.69   61.19
  13   1   3 1185.68   61.09
 -13   1  -3 1207.08   61.19
  13   1   3 1217.08   61.29
 -13   1  -3 1131.09   60.89
  13   1   3 1284.17   61.19
  15  -1   3  208.08   12.20
  15  -1   3  207.78   12.80
  15  -1   3  206.48   12.30
  15  -1   3  204.68   12.70
 -15  -1  -3  183.28   12.10
 -15  -1  -3  210.48   12.70
  15   1   3  210.88   12.20
  15   1   3  204.98   12.40
  15   1   3  216.48   12.90
 -15   1  -3  211.08   12.20
 -15   1  -3  211.38   12.60
  15   1   3  209.58   12.50
 -17  -1  -3  347.77   19.80
  17  -1   3  372.06   19.60
  17  -1   3  362.96   20.20
  17  -1   3  349.17   19.70
 -17  -1  -3  352.96   20.00
 -17   1  -3  327.97   19.60
 -17   1  -3  349.17   20.00
  17   1   3  326.57   19.80
  17   1   3  345.27   20.30
  17   1   3  368.66   19.60
  17   1   3  352.66   19.80
 -19  -1  -3   60.19    6.80
  19  -1   3   57.19    6.60
  19  -1   3   69.19    5.40
 -19  -1  -3   69.59    6.50
  19  -1   3   60.09    6.00
 -19   1  -3   64.69    5.40
  19   1   3   68.49    7.60
  19   1   3   69.99    6.60
 -19   1  -3   59.59    6.60
  19   1   3   65.79    5.40
  19   1   3   59.29    6.20
 -21  -1  -3   52.89    5.70
  21  -1   3   53.49    8.10
  21  -1   3   53.99    5.70
  21  -1   3   54.39    4.90
  21   1   3   67.49    6.50
  21   1   3   55.09    7.70
 -21   1  -3   51.49    6.70
  21   1   3   57.79    5.00
  21   1   3   50.59    5.70
 -21   1  -3   50.19    5.90
  23  -1   3  168.58   11.50
 -23  -1  -3  181.48   12.20
  23  -1   3  177.38   11.10
 -23   1  -3  178.78   11.70
  23   1   3  178.98   12.50
  23   1   3  200.38   11.30
  23   1   3  173.88   11.90
  25  -1   3    1.90    2.30
 -25  -1  -3   -4.10    2.00
  25   1   3   -3.10    1.90
 -25   1  -3    3.20    2.30
  25   1   3   -0.60    1.50
  27  -1   3   57.49    5.20
  27  -1   3   71.09    4.70
 -27  -1  -3   54.59    5.30
 -27   1  -3   63.09    5.50
  27   1   3   61.49    5.20
  27   1   3   61.79    4.70
 -29  -1  -3   -4.70    2.20
  29  -1   3    1.00    1.90
 -29   1  -3   -1.40    2.20
  29   1   3   -1.10    2.00
  29   1   3    0.90    1.90
 -34  -2   3    2.20    2.60
  34  -2  -3    3.40    5.10
 -34   2   3   -3.90    2.40
  32  -2  -3   24.00    5.10
 -32  -2   3   17.40    4.00
  32  -2  -3   17.50    2.30
 -32   2   3   19.90    3.90
 -32   2   3   19.50    3.80
 -32   2   3   21.70    5.40
  32   2  -3   19.70    5.20
  30  -2  -3   19.70    2.10
 -30  -2   3   12.50    2.90
  30  -2  -3   18.90    4.60
  30   2  -3   17.50    4.00
  30   2  -3   23.60    5.00
 -30   2   3   21.60    3.80
 -30   2   3   20.60    4.60
 -30   2   3   23.80    4.70
  28  -2  -3  235.38   15.10
  28  -2  -3  227.28   14.10
 -28  -2   3  233.68   15.30
  28  -2  -3  239.88   13.00
  28   2  -3  232.58   14.10
 -28   2   3  241.38   13.80
 -28   2   3  220.58   14.40
 -28   2   3  234.78   15.40
  28   2  -3  235.78   14.20
 -26  -2   3    4.70    3.40
 -26  -2   3   13.40    3.60
  26  -2  -3   10.30    3.60
  26  -2  -3    7.40    3.80
  26  -2  -3    8.10    1.70
  26   2  -3    7.70    3.90
 -26   2   3    6.90    3.00
 -26   2   3    7.90    2.50
 -26   2   3    6.60    3.60
  26   2  -3    7.20    2.30
 -24  -2   3   24.40    5.20
  24  -2  -3   32.90    4.70
  24  -2  -3   23.80    4.40
 -24  -2   3   26.50    3.20
  24  -2  -3   34.10    2.80
  24   2  -3   24.90    4.30
 -24   2   3   34.20    5.60
 -24   2   3   21.50    4.30
 -24   2   3   37.00    4.30
  24   2  -3   28.00    3.50
  22  -2  -3    0.60    2.90
 -22  -2   3   -3.10    2.60
  22  -2  -3    1.20    1.30
  22  -2  -3   -2.80    2.70
 -22  -2   3   -0.30    2.70
  22   2  -3    1.00    1.60
  22   2  -3    0.50    3.20
  22   2  -3    1.90    3.00
 -22   2   3    1.40    1.90
 -22   2   3    1.40    2.10
 -22   2   3    1.70    3.10
  20  -2  -3  111.99    6.90
  20  -2  -3  112.49    8.30
 -20  -2   3  109.09    8.30
 -20  -2   3  125.69    7.00
  20  -2  -3  124.19    7.60
  20  -2  -3  113.69    6.40
 -20  -2   3  128.99    8.10
 -20   2   3  115.39    8.50
 -20   2   3  113.99    7.10
  20   2  -3  117.99    6.70
  20   2  -3  117.99    8.80
  20   2  -3  119.79    7.60
 -20   2   3  109.29    7.80
  20   2  -3  112.29    6.80
 -18  -2   3    8.90    2.50
  18  -2  -3    7.80    1.70
 -18  -2   3    7.90    2.20
  18  -2  -3    7.20    2.30
  18  -2  -3    7.20    1.40
 -18  -2   3   10.60    2.30
  18  -2  -3    7.10    2.60
 -18   2   3   10.40    2.20
  18   2  -3    5.90    3.00
  18   2  -3   11.70    2.50
  18   2  -3   11.90    2.20
 -18   2   3   11.30    2.80
  18   2  -3    9.00    1.70
 -18   2   3    8.10    2.00
 -16  -2   3  404.66   22.40
 -16  -2   3  427.26   21.90
  16  -2  -3  392.26   20.90
  16  -2  -3  415.86   21.40
  16  -2  -3  423.26   22.10
 -16  -2   3  406.96   21.30
  16  -2  -3  394.66   21.00
  16   2  -3  394.86   20.80
 -16   2   3  383.76   21.00
  16   2  -3  403.96   21.40
  16   2  -3  402.06   21.20
 -16   2   3  400.86   21.90
  16   2  -3  416.06   22.50
 -16   2   3  381.96   22.40
  14  -2  -3   33.20    2.20
  14  -2  -3   35.10    4.00
 -14  -2   3   29.10    3.90
 -14  -2   3   34.40    3.10
  14  -2  -3   30.80    3.20
 -14  -2   3   37.30    3.70
  14  -2  -3   31.70    2.70
  14   2  -3   27.30    4.40
  14   2  -3   30.20    3.20
 -14   2   3   30.90    2.80
 -14   2   3   36.90    3.70
 -14   2   3   33.70    2.40
 -12  -2   3 2281.07  122.99
  12  -2  -3 2218.18  122.29
 -12  -2   3 2412.16  122.49
  12  -2  -3 2617.44  122.49
  12  -2  -3 2444.46  122.89
 -12  -2   3 2377.76  122.79
 -12   2   3 2285.27  122.89
  12   2  -3 2495.35  123.09
  12   2  -3 2366.66  122.39
 -12   2   3 2425.86  122.39
  10  -2  -3  788.92   35.80
  10  -2  -3  702.43   36.40
  10  -2  -3  677.03   35.70
 -10  -2   3  669.23   35.80
 -10  -2   3  616.14   36.20
 -10   2   3  636.94   36.20
  10   2  -3  760.82   35.70
  10   2  -3  693.83   36.20
 -10   2   3  668.63   35.80
   8  -2  -3 1376.56   68.69
  -8  -2   3 1369.66   68.39
   8  -2  -3 1364.06   68.39
  -8  -2   3 1149.48   67.89
   8  -2  -3 1491.75   68.29
  -8  -2   3 1241.28   68.79
   8   2  -3 1383.16   68.19
  -8   2   3 1295.47   68.69
   8   2  -3 1350.16   68.59
  -8   2   3 1282.57   68.39
   6  -2  -3 5322.47  260.47
   6  -2  -3 5237.78  260.87
  -6  -2   3 5028.00  260.67
  -6   2   3 4799.92  260.87
   6   2  -3 5146.88  260.67
  -4  -2   3   53.49    3.20
   4  -2  -3   36.80    3.00
   4  -2  -3   36.40    3.60
   4  -2  -3   48.70    2.90
   4  -2  -3   47.70    3.70
  -4  -2   3   47.60    3.20
   4   2  -3   45.90    3.20
   4   2  -3   46.10    3.10
  -4   2   3   46.80    3.80
  -4   2   3   42.40    2.90
  -4   2   3   42.50    4.50
   0  -2  -3 1487.75   70.59
   0  -2   3 1428.76   70.39
   0  -2  -3 1205.78   70.59
   0  -2  -3 1464.85   70.19
   0  -2   3 1268.27   70.49
   0   2   3 1400.36   70.29
   0   2   3 1338.27   71.09
   0   2   3 1440.46   70.19
   0   2  -3 1262.97   70.29
   0   2  -3 1302.37   69.79
   0   2   3 1422.86   70.59
   2  -2   3 1637.94   81.69
  -2  -2  -3 1786.62   81.79
  -2  -2  -3 1543.55   81.49
   2  -2   3 1504.85   81.69
  -2  -2  -3 1693.63   81.49
   2   2   3 1436.86   81.39
  -2   2  -3 1491.25   81.59
   2   2   3 1477.95   81.69
   2   2   3 1690.43   81.59
  -4  -2  -3  933.21   48.90
   4  -2   3  915.21   48.30
  -4  -2  -3  868.21   48.10
   4  -2   3  902.91   48.70
  -4   2  -3  874.01   48.30
   4   2   3  917.81   48.20
  -4   2  -3 1023.10   48.40
   4   2   3  950.50   48.20
   4   2   3  961.80   48.40
  -6  -2  -3 4504.85  239.58
   6  -2   3 4579.84  239.58
  -6  -2  -3 4914.81  239.58
   6  -2   3 4534.15  239.78
  -6  -2  -3 5051.49  239.78
   6   2   3 5085.29  239.68
  -6   2  -3 4992.10  239.68
   6   2   3 4671.33  239.78
  -6   2  -3 4555.84  239.18
   6   2   3 4247.57  239.58
  -6   2  -3 4400.16  239.58
  -8  -2  -3  203.28   11.90
   8  -2   3  217.78   12.40
  -8  -2  -3  217.38   12.10
   8  -2   3  216.48   12.00
  -8  -2  -3  228.28   12.20
  -8   2  -3  208.28   12.10
  -8   2  -3  178.38   11.60
  -8   2  -3  216.48   12.10
   8   2   3  209.88   12.20
   8   2   3  195.58   12.00
   8   2   3  199.98   12.00
  10  -2   3  701.73   37.00
 -10  -2  -3  775.82   36.90
  10  -2   3  648.04   36.60
 -10  -2  -3  664.23   36.70
 -10  -2  -3  709.53   36.90
 -10   2  -3  692.83   36.70
  10   2   3  621.24   36.70
 -10   2  -3  694.43   36.40
 -10   2  -3  652.13   36.80
  10   2   3  747.43   36.90
  10   2   3  730.83   37.00
 -12  -2  -3   72.29    5.40
 -12  -2  -3   68.49    5.70
  12  -2   3   77.59    6.40
  12  -2   3   75.39    5.50
  12  -2   3   69.99    4.60
 -12  -2  -3   71.29    6.00
  12   2   3   73.59    6.40
  12   2   3   74.99    5.70
 -12   2  -3   81.69    5.90
  12   2   3   70.99    5.60
 -12   2  -3   62.59    5.50
 -12   2  -3   71.39    5.20
  14  -2   3   28.80    4.80
  14  -2   3   26.80    3.40
 -14  -2  -3   26.50    4.50
 -14  -2  -3   27.70    3.50
  14  -2   3   28.60    2.50
 -14  -2  -3   30.00    4.40
  14   2   3   25.50    3.60
 -14   2  -3   31.50    4.80
  14   2   3   23.90    3.60
 -14   2  -3   22.50    3.80
  14   2   3   33.40    5.10
 -14   2  -3   27.60    3.10
  16  -2   3    2.70    1.60
 -16  -2  -3    3.00    2.80
  16  -2   3    4.40    3.10
 -16  -2  -3    0.20    1.80
  16  -2   3   -0.50    1.80
 -16  -2  -3    1.70    2.70
 -16   2  -3    1.30    3.00
  16   2   3    0.40    1.80
 -16   2  -3   -0.70    1.40
  16   2   3    0.10    2.30
  16   2   3    6.70    3.30
  16   2   3    2.10    2.60
  18  -2   3   10.50    2.50
 -18  -2  -3   10.40    3.10
  18  -2   3   12.50    3.90
 -18  -2  -3    7.80    3.60
  18  -2   3   13.00    2.20
 -18  -2  -3    8.80    3.00
  18  -2   3    6.60    2.40
  18   2   3    5.60    3.00
  18   2   3   10.80    2.40
  18   2   3    8.70    3.90
 -18   2  -3   14.00    2.90
 -18   2  -3   10.40    3.40
  18   2   3   11.10    3.20
  20  -2   3   25.20    3.60
  20  -2   3   20.40    4.70
 -20  -2  -3   25.60    4.60
  20  -2   3   29.90    4.00
  20   2   3   33.00    5.50
  20   2   3   26.90    3.80
  20   2   3   19.40    3.80
 -20   2  -3   28.90    3.80
 -20   2  -3   19.70    4.20
  22  -2   3  357.06   20.60
  22  -2   3  404.86   20.60
 -22  -2  -3  350.06   21.20
 -22   2  -3  356.26   20.80
 -22   2  -3  357.96   22.20
  22   2   3  343.07   21.10
  22   2   3  367.86   20.40
  22   2   3  350.56   20.90
  24  -2   3  257.17   15.30
 -24  -2  -3  245.08   15.70
  24  -2   3  282.17   15.10
 -24   2  -3  234.78   15.30
  24   2   3  246.58   15.90
  24   2   3  244.58   15.70
  24   2   3  263.87   14.90
  26  -2   3   78.39    5.60
 -26  -2  -3   70.99    6.30
  26  -2   3   71.59    6.20
  26   2   3   74.29    6.30
  26   2   3   70.89    5.80
 -26   2  -3   80.39    6.40
 -28  -2  -3    3.60    2.30
  28  -2   3   -1.60    2.70
 -28   2  -3    0.20    2.50
  28   2   3   -1.20    1.90
  28   2   3   -1.50    1.90
  33  -3  -3   -0.90    1.30
  33  -3  -3   -2.80    4.40
 -33  -3   3   -1.10    2.40
 -33   3   3   -2.40    2.30
  31  -3  -3   -0.30    1.10
 -31  -3   3   -2.50    2.30
  31  -3  -3   -0.10    4.00
 -31   3   3    1.50    2.10
  29  -3  -3   13.10    4.30
 -29  -3   3   13.10    2.80
  29  -3  -3   11.40    1.80
 -29   3   3   14.30    2.80
 -29   3   3   13.70    4.10
 -29   3   3   16.60    3.10
  29   3  -3   15.20    3.10
 -27  -3   3    0.80    2.00
  27  -3  -3    2.10    1.00
  27  -3  -3    0.20    1.20
  27  -3  -3   -1.90    3.80
 -27  -3   3   -2.40    2.40
 -27   3   3    1.20    2.10
 -27   3   3    0.70    2.50
 -27   3   3   -3.30    3.10
  27   3  -3   -0.50    1.50
 -25  -3   3  301.57   15.40
  25  -3  -3  271.77   14.60
  25  -3  -3  267.57   16.90
  25  -3  -3  265.87   14.50
  25  -3  -3  274.17   15.50
 -25  -3   3  252.77   16.90
 -25   3   3  267.97   17.10
  25   3  -3  265.27   15.80
  25   3  -3  274.87   14.70
 -25   3   3  265.67   16.40
  25   3  -3  265.37   14.40
 -25   3   3  265.07   16.20
  23  -3  -3    0.50    3.50
 -23  -3   3    9.40    3.40
 -23  -3   3    5.30    2.40
 -23  -3   3   -2.90    2.80
  23  -3  -3    1.60    1.70
  23  -3  -3    0.00    3.60
  23   3  -3    0.90    1.20
 -23   3   3    2.30    1.90
 -23   3   3   -3.50    3.00
 -23   3   3    0.50    3.00
  23   3  -3    1.70    1.20
  23   3  -3   -1.80    3.60
  21  -3  -3  112.69    7.50
  21  -3  -3  111.19    6.80
 -21  -3   3  118.89    7.70
  21  -3  -3  109.99    8.80
 -21  -3   3  100.79    8.60
 -21  -3   3  120.59    8.20
  21  -3  -3  107.19    6.50
  21   3  -3  116.49    6.80
 -21   3   3  112.59    8.10
 -21   3   3  109.49    8.90
 -21   3   3  112.29    6.80
  21   3  -3  108.99    9.30
  21   3  -3  105.79    7.70
  19  -3  -3   15.00    2.20
 -19  -3   3   18.10    4.20
 -19  -3   3   15.20    3.40
  19  -3  -3   13.10    2.70
  19  -3  -3   24.80    3.40
  19  -3  -3   11.60    3.50
 -19  -3   3   19.00    4.00
 -19   3   3   11.40    2.80
  19   3  -3   14.20    3.00
 -19   3   3   19.10    4.30
  19   3  -3   14.80    3.50
 -19   3   3   18.20    2.40
  19   3  -3   14.90    2.50
  17  -3  -3   23.20    4.70
 -17  -3   3   22.70    3.40
 -17  -3   3   23.80    4.00
 -17  -3   3   27.40    3.90
  17  -3  -3   25.60    2.90
  17  -3  -3   24.00    2.00
  17  -3  -3   27.20    3.40
 -17   3   3   21.10    3.50
  17   3  -3   32.60    4.80
  17   3  -3   23.10    3.50
  17   3  -3   22.70    2.70
 -15  -3   3 1114.19   57.09
 -15  -3   3 1148.99   56.69
  15  -3  -3 1100.29   56.49
  15  -3  -3 1163.58   57.39
  15  -3  -3  981.10   55.89
 -15  -3   3 1089.89   57.39
  15  -3  -3 1137.09   56.49
  15   3  -3 1061.89   56.49
  15   3  -3 1113.59   57.39
  15   3  -3 1110.29   56.69
 -15   3   3 1013.40   57.19
 -13  -3   3   55.29    4.70
 -13  -3   3   57.89    4.40
  13  -3  -3   41.00    4.00
 -13  -3   3   51.79    4.60
  13  -3  -3   53.09    4.10
  13  -3  -3   45.10    5.10
 -13   3   3   38.40    4.10
  13   3  -3   55.89    5.30
 -13   3   3   40.70    4.70
  13   3  -3   49.20    3.90
  13   3  -3   52.09    3.90
 -11  -3   3 3116.29  172.28
  11  -3  -3 3616.74  172.48
 -11  -3   3 3342.77  172.08
  11  -3  -3 3543.95  171.78
  11  -3  -3 3452.35  171.98
  11   3  -3 3645.24  171.78
  11   3  -3 3588.24  172.48
 -11   3   3 3112.39  171.98
  11   3  -3 3150.78  171.98
 -11   3   3 3043.70  172.38
  -9  -3   3 1098.89   56.59
  -9  -3   3 1124.29   56.49
   9  -3  -3 1157.38   56.19
   9  -3  -3 1135.99   56.89
   9  -3  -3 1008.60   55.69
   9  -3  -3 1124.89   56.49
  -9  -3   3 1029.30   55.79
   9   3  -3 1038.10   55.79
   9   3  -3 1113.29   56.79
  -9   3   3 1170.98   56.59
  -9   3   3  996.60   56.69
   7  -3  -3  944.41   42.80
   7  -3  -3  890.61   43.10
   7  -3  -3  819.22   43.30
   7  -3  -3  821.82   42.40
  -7  -3   3  833.12   42.50
  -7  -3   3  867.61   43.60
  -7  -3   3  743.23   43.00
  -7   3   3  811.52   43.10
   7   3  -3  755.72   42.50
  -7   3   3  709.53   43.20
   7   3  -3  899.91   43.20
  -5  -3   3  602.34   34.20
   5  -3  -3  718.83   34.70
  -5  -3   3  651.03   34.50
   5  -3  -3  693.53   34.20
   5  -3  -3  697.53   35.00
   5  -3  -3  648.64   34.10
  -5   3   3  680.43   34.90
   5   3  -3  662.03   34.50
  -5   3   3  663.03   34.70
   5   3  -3  591.24   34.20
  -3  -3   3  189.48   12.40
  -3  -3   3  198.78   12.00
  -3  -3   3  193.28   11.90
   3  -3  -3  209.98   12.60
   3  -3  -3  230.48   11.80
   3  -3  -3  220.38   11.80
  -3   3   3  240.88   12.50
   3   3  -3  214.98   11.90
  -3   3   3  246.98   11.90
  -3   3   3  231.48   12.40
  -3   3   3  240.68   12.60
   1  -3  -3 3671.53  179.58
  -1  -3   3 3246.38  179.38
   1  -3  -3 3428.26  179.88
  -1  -3   3 3477.85  179.78
  -1  -3   3 3577.64  179.98
   1  -3  -3 3650.43  179.98
  -1   3   3 3210.98  179.78
   1   3  -3 3918.21  179.58
   1   3  -3 3558.54  179.78
  -1   3   3 3595.94  179.88
  -1   3   3 3230.68  179.98
  -1   3   3 3604.14  180.08
   1  -3   3 1797.12   91.89
  -1  -3  -3 1934.11   91.79
  -1  -3  -3 1737.93   91.59
  -1  -3  -3 1896.61   91.39
   1   3   3 1732.63   91.69
   1   3   3 1714.63   91.29
  -1   3  -3 1675.83   91.39
  -1   3  -3 1793.22   90.99
   1   3   3 1651.43   91.59
   1   3   3 1841.12   91.59
   3  -3   3  362.96   18.90
  -3  -3  -3  359.26   18.70
  -3  -3  -3  329.77   19.00
   3  -3   3  335.37   18.90
  -3  -3  -3  362.76   18.90
   3   3   3  365.86   18.90
  -3   3  -3  334.47   18.80
   3   3   3  347.27   18.80
   3   3   3  317.37   19.00
   3   3   3  342.07   18.70
  -5  -3  -3 1206.88   66.79
  -5  -3  -3 1384.36   66.89
   5  -3   3 1193.58   66.79
   5  -3   3 1335.97   67.09
  -5  -3  -3 1263.67   66.99
  -5   3  -3 1240.58   66.89
   5   3   3 1281.87   66.79
   5   3   3 1221.48   66.79
   5   3   3 1407.96   67.09
   5   3   3 1358.16   66.99
  -7  -3  -3    0.70    2.00
   7  -3   3    1.90    1.70
  -7  -3  -3    0.00    2.10
   7  -3   3    2.90    2.40
  -7  -3  -3    0.40    1.60
   7   3   3    0.20    1.70
   7   3   3    1.90    1.60
   7   3   3    0.60    2.30
  -7   3  -3   -0.70    1.60
  -9  -3  -3 1531.65   74.79
   9  -3   3 1424.66   74.89
   9  -3   3 1362.76   74.49
  -9  -3  -3 1493.65   74.69
  -9  -3  -3 1443.86   74.79
   9   3   3 1378.56   74.79
  -9   3  -3 1372.76   74.79
   9   3   3 1564.74   74.99
  -9   3  -3 1336.57   74.19
   9   3   3 1400.76   74.69
  -9   3  -3 1514.05   74.69
 -11  -3  -3  477.75   24.30
 -11  -3  -3  407.96   24.00
  11  -3   3  462.05   24.50
 -11  -3  -3  448.16   24.20
  11  -3   3  435.06   23.90
 -11   3  -3  480.65   24.20
 -11   3  -3  415.06   24.20
  11   3   3  413.66   24.10
  11   3   3  421.16   24.10
  11   3   3  462.15   24.50
 -11   3  -3  422.36   23.60
 -13  -3  -3   20.80    3.40
  13  -3   3   21.50    2.30
 -13  -3  -3   19.30    4.60
  13  -3   3   16.80    3.50
  13  -3   3   17.80    3.20
 -13  -3  -3   17.50    4.00
  13   3   3   22.50    3.60
  13   3   3   20.90    4.80
 -13   3  -3   22.00    2.80
  13   3   3   23.60    3.80
 -13   3  -3   17.70    3.50
 -13   3  -3   23.40    4.50
 -15  -3  -3  251.67   15.40
  15  -3   3  255.97   15.90
 -15  -3  -3  251.17   15.40
  15  -3   3  263.87   15.00
 -15  -3  -3  304.97   15.60
  15  -3   3  254.67   13.80
 -15   3  -3  270.97   15.40
  15   3   3  225.18   15.20
 -15   3  -3  243.98   15.40
 -15   3  -3  268.57   14.90
  15   3   3  277.47   16.00
  15   3   3  246.18   15.10
 -17  -3  -3   12.40    3.30
  17  -3   3   16.60    3.20
  17  -3   3   11.30    4.30
 -17  -3  -3   13.70    3.20
  17  -3   3   12.70    2.10
 -17   3  -3   11.10    3.10
 -17   3  -3   10.80    2.10
 -17   3  -3   11.20    3.40
  17   3   3   11.90    4.20
  17   3   3   10.40    2.80
  17   3   3    8.40    2.50
  19  -3   3    9.40    2.50
 -19  -3  -3    4.30    2.60
  19  -3   3   13.10    2.40
 -19  -3  -3   10.80    3.30
 -19   3  -3    6.20    3.10
  19   3   3    5.90    2.90
  19   3   3    9.70    3.30
 -19   3  -3    6.90    1.90
 -19   3  -3    8.50    3.20
  19   3   3    6.80    2.30
  21  -3   3    0.20    2.40
 -21  -3  -3   -0.50    3.10
  21  -3   3    3.10    2.40
  21   3   3    1.70    3.00
  21   3   3   -1.80    2.80
  21   3   3   -1.40    2.00
 -21   3  -3    1.00    3.50
 -21   3  -3    2.30    2.40
 -23  -3  -3    1.90    2.30
  23  -3   3    2.70    2.10
  23  -3   3    0.20    1.80
  23  -3   3    4.60    2.70
  23   3   3    4.10    3.70
  23   3   3   -1.10    2.50
 -23   3  -3   -0.20    1.80
  23   3   3    1.80    3.30
 -25  -3  -3   18.30    3.40
  25  -3   3   15.60    3.60
  25  -3   3   19.70    3.30
  25  -3   3   17.70    3.90
  25   3   3   18.80    4.90
  25   3   3   21.10    3.60
  25   3   3   15.30    3.80
 -25   3  -3   22.10    3.70
  27  -3   3    4.70    1.90
  27  -3   3    8.00    2.40
 -27  -3  -3    3.80    2.30
  27   3   3    7.10    2.20
 -27   3  -3    1.90    2.10
  27   3   3    1.80    2.00
  32  -4  -3    2.40    4.50
 -32  -4   3    0.50    2.50
 -32   4   3   -4.60    2.70
  30  -4  -3   65.29    5.20
 -30  -4   3   74.29    6.40
  30  -4  -3   62.29    4.30
  30  -4  -3   74.29    7.10
 -30   4   3   72.29    6.60
 -30   4   3   72.69    6.50
  28  -4  -3    6.00    2.20
  28  -4  -3    4.90    4.10
 -28  -4   3    6.20    2.30
 -28  -4   3    4.20    2.50
  28   4  -3    5.80    1.30
 -28   4   3    5.20    2.20
 -28   4   3    5.60    3.20
 -26  -4   3  169.48   12.00
  26  -4  -3  140.99    9.80
  26  -4  -3  170.78   10.60
 -26  -4   3  172.18   10.20
  26  -4  -3  150.28    8.90
  26   4  -3  160.88    9.30
 -26   4   3  161.58   11.10
 -26   4   3  149.88   11.50
  24  -4  -3  468.45   24.80
 -24  -4   3  485.55   25.10
  24  -4  -3  475.95   25.00
  24  -4  -3  449.56   24.00
 -24  -4   3  460.85   26.50
  24   4  -3  465.55   24.60
 -24   4   3  441.86   25.90
 -24   4   3  413.76   26.40
  22  -4  -3  264.67   16.60
  22  -4  -3  228.68   13.10
  22  -4  -3  250.97   13.90
 -22  -4   3  235.58   15.50
  22  -4  -3  250.87   14.20
 -22  -4   3  259.97   14.40
 -22   4   3  214.98   15.40
 -22   4   3  243.88   15.20
  22   4  -3  248.08   13.80
 -20  -4   3 1005.90   52.59
 -20  -4   3  950.20   52.99
  20  -4  -3  965.80   50.99
 -20  -4   3 1066.39   52.09
  20  -4  -3 1001.30   52.89
  20  -4  -3 1032.40   51.69
  20  -4  -3 1007.90   51.69
 -20   4   3  974.60   52.79
  20   4  -3  977.00   51.79
  20   4  -3  944.41   53.09
  18  -4  -3    1.30    1.00
 -18  -4   3   -4.30    2.40
 -18  -4   3   -1.60    2.20
  18  -4  -3   -1.60    3.00
 -18  -4   3    0.10    2.30
  18  -4  -3    1.20    2.60
  18  -4  -3   -1.00    1.90
  18   4  -3   -0.40    2.90
  18   4  -3    0.50    1.40
 -18   4   3    0.40    2.50
 -16  -4   3   87.99    6.90
  16  -4  -3   91.49    6.20
  16  -4  -3   93.39    6.40
  16  -4  -3   84.69    7.40
  16  -4  -3   84.19    5.00
 -16  -4   3   86.79    6.80
 -16  -4   3  100.39    6.70
 -16   4   3   87.69    6.80
  16   4  -3   93.49    6.20
  16   4  -3   93.39    7.40
 -14  -4   3   32.00    4.10
 -14  -4   3   32.60    4.30
  14  -4  -3   30.60    2.30
  14  -4  -3   38.10    3.70
  14  -4  -3   26.30    4.80
 -14  -4   3   33.90    4.40
  14  -4  -3   34.00    3.90
  14   4  -3   34.30    4.70
  14   4  -3   33.10    3.60
 -14   4   3   34.20    4.20
 -14   4   3   34.30    3.60
 -12  -4   3   45.50    4.40
 -12  -4   3   51.09    4.80
  12  -4  -3   49.90    3.10
  12  -4  -3   54.19    4.10
  12  -4  -3   48.80    3.10
 -12  -4   3   49.50    4.70
  12  -4  -3   56.19    4.60
  12  -4  -3   52.69    5.30
  12   4  -3   48.30    3.00
  12   4  -3   43.00    4.30
 -12   4   3   46.30    4.80
 -12   4   3   58.09    4.40
  12   4  -3   51.59    5.10
 -10  -4   3   22.50    2.30
  10  -4  -3   15.40    2.00
  10  -4  -3   24.30    3.00
 -10  -4   3   26.20    4.10
  10  -4  -3   21.40    4.20
  10  -4  -3   19.60    3.30
 -10   4   3   20.20    3.60
  10   4  -3   24.30    3.10
  10   4  -3   21.20    2.20
  10   4  -3   17.90    4.10
 -10   4   3   19.10    3.30
   8  -4  -3  508.25   25.20
  -8  -4   3  462.15   25.70
   8  -4  -3  517.75   25.80
  -8  -4   3  484.15   25.80
   8  -4  -3  492.15   26.10
  -8  -4   3  474.05   25.10
   8  -4  -3  462.75   24.90
   8   4  -3  439.06   25.00
  -8   4   3  464.15   25.70
   8   4  -3  499.25   25.80
  -8   4   3  475.85   26.10
  -6  -4   3   55.19    4.90
   6  -4  -3   40.20    3.80
   6  -4  -3   50.09    4.50
   6  -4  -3   42.00    4.80
   6  -4  -3   46.60    3.50
  -6  -4   3   52.89    4.10
   6   4  -3   56.39    3.90
   6   4  -3   53.09    4.50
  -6   4   3   43.60    4.50
  -6   4   3   41.40    4.40
  -6   4   3   39.00    4.70
   4  -4  -3 7022.90  372.06
  -4  -4   3 7852.91  372.26
   4  -4  -3 7377.46  372.26
   4  -4  -3 7632.14  371.56
  -4  -4   3 7239.48  371.76
  -4   4   3 6325.07  372.06
  -4   4   3 6526.35  372.16
  -4   4   3 7851.61  372.26
   4   4  -3 7735.53  371.86
  -2  -4   3  466.65   27.30
   2  -4  -3  525.65   27.90
   2  -4  -3  581.34   27.30
  -2  -4   3  493.15   28.30
  -2  -4   3  526.65   28.00
   2  -4  -3  509.15   27.90
   2  -4  -3  547.95   27.40
  -2   4   3  517.95   28.00
   2   4  -3  485.75   27.50
  -2   4   3  543.35   28.00
  -2   4   3  514.55   27.90
   2   4  -3  531.35   27.50
   0  -4   3 2902.21  139.49
   0  -4  -3 2469.75  139.49
   0  -4   3 2740.33  139.69
   0  -4  -3 2882.11  139.19
   0  -4  -3 2833.42  139.59
   0  -4  -3 2849.31  139.69
   0   4   3 2552.44  139.69
   0   4   3 2555.84  139.19
   0   4   3 2449.05  139.39
   0   4   3 2908.71  139.69
   0   4  -3 2584.24  139.39
   0   4  -3 2859.51  139.09
  -2  -4  -3 5898.51  307.17
  -2  -4  -3 6199.08  306.77
  -2  -4  -3 6322.47  307.27
   2  -4   3 6240.18  307.27
   2  -4   3 6186.68  307.07
   2   4   3 6360.86  307.27
   2   4   3 5861.51  307.07
  -2   4  -3 5898.91  306.47
   2   4   3 5724.53  306.77
   2   4   3 5913.81  307.27
  -2   4  -3 5457.05  306.87
   4  -4   3  196.18   11.30
  -4  -4  -3  183.48   10.90
  -4  -4  -3  199.08   10.80
   4  -4   3  179.48   11.10
  -4  -4  -3  177.38   11.10
   4  -4   3  164.68   10.70
   4   4   3  178.28   11.10
   4   4   3  181.88   10.80
  -4   4  -3  188.88   10.30
   4   4   3  190.98   10.80
   4   4   3  170.28   11.00
  -4   4  -3  167.68   10.70
  -6  -4  -3   53.39    5.10
   6  -4   3   46.50    5.00
   6  -4   3   42.70    4.10
   6  -4   3   46.80    5.20
  -6  -4  -3   48.60    4.50
  -6  -4  -3   46.90    4.20
   6   4   3   45.50    4.20
  -6   4  -3   43.10    4.30
   6   4   3   43.20    4.30
   6   4   3   48.40    4.70
   8  -4   3   28.90    3.50
  -8  -4  -3   27.90    4.00
   8  -4   3   30.30    4.40
  -8  -4  -3   28.60    4.40
   8  -4   3   22.40    4.50
  -8  -4  -3   24.40    3.50
   8   4   3   26.00    4.40
   8   4   3   28.00    3.90
   8   4   3   22.20    3.40
   8   4   3   27.00    3.30
  -8   4  -3   21.50    3.70
 -10  -4  -3  750.22   38.90
  10  -4   3  746.83   38.60
 -10  -4  -3  738.93   38.80
  10  -4   3  702.43   39.10
 -10  -4  -3  718.43   38.80
  10   4   3  720.33   39.10
 -10   4  -3  705.73   38.90
  10   4   3  745.03   38.90
  10   4   3  710.23   38.40
  10   4   3  724.73   38.70
 -12  -4  -3   80.29    7.10
 -12  -4  -3   79.29    6.40
  12  -4   3   72.59    7.10
  12  -4   3   74.79    5.80
 -12  -4  -3   77.39    6.60
 -12   4  -3   72.99    6.70
  12   4   3   77.19    5.70
  12   4   3   70.49    6.30
  12   4   3   72.69    6.30
  12   4   3   76.79    7.10
 -12   4  -3   79.59    5.50
 -14  -4  -3  443.96   22.80
  14  -4   3  405.86   22.10
 -14  -4  -3  393.76   22.70
 -14  -4  -3  379.96   22.60
  14  -4   3  378.66   23.00
  14  -4   3  402.56   20.90
  14   4   3  377.16   22.40
  14   4   3  397.56   23.10
 -14   4  -3  408.36   22.90
 -14   4  -3  411.56   22.00
  14   4   3  390.76   22.60
 -16  -4  -3   20.60    4.30
  16  -4   3   16.30    3.30
 -16  -4  -3   31.70    5.60
  16  -4   3   27.80    2.70
  16   4   3   21.20    4.50
  16   4   3   23.20    4.40
 -16   4  -3   25.10    4.70
 -16   4  -3   21.70    3.20
 -16   4  -3   28.60    5.40
  18  -4   3   37.90    5.50
  18   4   3   23.50    4.90
 -18   4  -3   26.90    5.30
 -18   4  -3   26.90    3.20
 -18   4  -3   25.00    4.90
  18   4   3   22.00    5.00
  20  -4   3  597.94   32.30
  20  -4   3  578.24   32.00
 -20  -4  -3  577.44   32.80
 -20  -4  -3  558.34   32.40
  20  -4   3  586.14   30.70
  20   4   3  582.94   32.30
 -20   4  -3  603.44   32.20
  20   4   3  632.74   32.10
 -20   4  -3  567.24   32.60
 -20   4  -3  617.74   32.40
  20   4   3  556.04   32.50
  22  -4   3  324.17   18.40
 -22  -4  -3  271.47   20.40
  22  -4   3  326.47   18.90
 -22  -4  -3  334.07   19.70
  22  -4   3  340.97   17.40
  22   4   3  308.97   19.00
 -22   4  -3  300.77   19.20
  22   4   3  328.77   18.80
 -22   4  -3  326.27   18.60
  22   4   3  329.47   18.90
  24  -4   3   13.70    2.80
  24  -4   3   11.40    2.40
  24  -4   3   17.10    4.70
 -24  -4  -3    9.10    2.40
  24   4   3   13.90    4.60
  24   4   3   14.70    3.30
  24   4   3   13.90    3.30
  26  -4   3   36.60    4.40
  26  -4   3   42.40    4.50
  26  -4   3   42.70    4.80
  26   4   3   32.90    4.30
 -26   4  -3   42.60    4.00
  26   4   3   33.80    4.50
 -29  -5   3   44.50    5.30
  29  -5  -3   43.60    6.40
  29   5  -3   48.40    3.90
 -29   5   3   47.00    5.20
 -29   5   3   48.50    5.50
 -27  -5   3   18.30    3.80
  27  -5  -3   12.40    4.10
 -27  -5   3   22.70    4.90
  27  -5  -3   15.10    3.70
  27  -5  -3   15.90    2.70
 -27   5   3   14.00    3.10
  27   5  -3   18.70    2.60
 -27   5   3   20.70    3.70
 -25  -5   3    5.40    2.80
  25  -5  -3    5.30    1.60
 -25  -5   3    3.40    3.30
  25  -5  -3   10.00    3.70
  25  -5  -3    4.10    2.60
 -25   5   3   -0.10    2.40
 -25   5   3    5.30    2.90
  25   5  -3    6.50    1.70
  23  -5  -3  430.06   23.70
 -23  -5   3  451.85   26.20
 -23  -5   3  491.25   25.40
  23  -5  -3  465.95   24.80
  23  -5  -3  454.95   24.70
 -23   5   3  401.56   26.30
  23   5  -3  480.45   24.90
 -23   5   3  465.05   26.10
  21  -5  -3   58.89    4.20
  21  -5  -3   68.79    6.10
 -21  -5   3   70.69    6.60
  21  -5  -3   73.19    6.20
 -21  -5   3   64.89    6.90
 -21   5   3   59.49    6.80
  21   5  -3   72.29    5.60
  19  -5  -3   34.80    5.20
 -19  -5   3   37.30    5.40
  19  -5  -3   33.70    2.90
 -19  -5   3   35.60    5.10
  19  -5  -3   37.00    5.10
 -19   5   3   37.40    5.40
  19   5  -3   32.20    4.10
  17  -5  -3   56.59    3.80
 -17  -5   3   48.60    6.10
  17  -5  -3   51.29    6.90
  17  -5  -3   66.19    5.30
 -17  -5   3   64.09    6.10
  17  -5  -3   60.79    5.80
 -17  -5   3   60.89    6.00
 -17   5   3   54.99    6.30
  17   5  -3   67.29    6.90
  17   5  -3   56.59    5.10
  15  -5  -3  252.27   14.60
  15  -5  -3  290.97   15.90
 -15  -5   3  294.67   16.30
 -15  -5   3  272.77   16.20
  15  -5  -3  297.87   15.50
 -15  -5   3  277.57   16.40
  15  -5  -3  273.17   16.70
 -15   5   3  272.87   15.70
  15   5  -3  285.37   16.60
  15   5  -3  270.07   15.80
 -15   5   3  259.67   16.50
  13  -5  -3   16.60    3.00
  13  -5  -3   21.60    3.40
 -13  -5   3   13.90    3.20
  13  -5  -3   17.10    2.40
  13  -5  -3   17.90    2.10
 -13  -5   3   11.10    2.80
 -13  -5   3   14.80    3.30
  13  -5  -3   14.80    3.60
  13   5  -3   16.70    2.20
  13   5  -3   17.90    3.50
  13   5  -3   13.20    2.60
 -13   5   3   24.30    3.50
 -13   5   3   18.30    4.10
  11  -5  -3  142.79    8.40
 -11  -5   3  132.79    8.00
  11  -5  -3  148.89    9.20
 -11  -5   3  138.49    9.20
  11  -5  -3  145.39    9.80
 -11  -5   3  143.59    8.90
  11  -5  -3  136.79    7.80
 -11  -5   3  140.69    9.50
 -11   5   3  133.29    8.90
  11   5  -3  149.19    9.60
  11   5  -3  132.29    7.90
  11   5  -3  136.39    9.00
 -11   5   3  134.79    9.40
   9  -5  -3   57.29    5.30
   9  -5  -3   62.89    5.50
  -9  -5   3   45.10    4.30
   9  -5  -3   52.29    4.20
   9  -5  -3   55.19    3.70
  -9  -5   3   44.10    5.40
  -9  -5   3   49.30    4.10
   9   5  -3   42.30    4.00
   9   5  -3   54.69    5.20
   9   5  -3   46.40    4.70
  -7  -5   3   99.89    7.60
  -7  -5   3  100.89    6.60
  -7  -5   3   98.39    6.60
   7  -5  -3  101.29    6.10
   7  -5  -3  102.29    6.40
   7  -5  -3   94.59    7.50
   7  -5  -3  113.99    7.30
  -7   5   3  100.89    7.10
  -7   5   3   97.29    7.50
   7   5  -3  104.49    7.30
   7   5  -3   88.19    6.20
   5  -5  -3   49.30    4.10
   5  -5  -3   49.50    5.40
   5  -5  -3   48.00    5.00
   5  -5  -3   48.40    4.10
  -5   5   3   45.00    4.80
   5   5  -3   56.99    5.00
  -5   5   3   49.50    4.90
  -5   5   3   51.69    5.30
   5   5  -3   46.10    4.00
   3  -5  -3   23.00    3.10
  -1  -5   3 1163.58   58.99
  -1  -5   3 1172.48   59.39
   1  -5  -3 1185.98   58.59
   1  -5  -3 1147.29   59.09
   1  -5  -3 1167.68   58.49
   1  -5  -3 1086.69   59.19
  -1   5   3 1021.80   59.29
   1   5  -3 1087.19   58.79
   1   5  -3 1217.08   58.79
  -1   5   3 1120.49   59.19
  -1   5   3 1058.79   59.09
   1  -5   3  239.68   13.00
  -1  -5  -3  262.07   13.90
  -1  -5  -3  222.78   14.10
  -1  -5  -3  245.58   14.40
   1  -5   3  226.48   14.50
   1  -5   3  252.37   14.50
  -1  -5  -3  246.18   14.50
  -1   5  -3  245.98   14.00
  -1   5  -3  260.37   13.80
   1   5   3  257.27   14.50
   1   5   3  228.18   14.40
   1   5   3  248.58   14.20
   3  -5   3   55.29    3.80
  -3  -5  -3   54.29    5.00
   3  -5   3   50.39    5.80
  -3  -5  -3   52.89    5.10
  -3  -5  -3   56.39    5.00
   3  -5   3   56.19    6.00
  -3   5  -3   49.00    4.70
  -3   5  -3   68.99    4.80
   3   5   3   62.59    5.60
   3   5   3   57.19    4.90
   3   5   3   49.20    5.20
  -5  -5  -3   97.19    7.60
  -5  -5  -3  100.39    6.90
   5  -5   3   94.29    6.80
  -5  -5  -3   87.49    6.80
   5  -5   3   95.99    7.80
   5  -5   3  102.69    7.60
   5   5   3   98.99    6.80
   5   5   3   92.99    6.70
   5   5   3  101.79    7.40
  -5   5  -3   88.69    6.80
   5   5   3   95.99    7.40
  -5   5  -3   98.89    6.50
   7  -5   3  259.57   14.40
   7  -5   3  217.38   13.60
   7  -5   3  254.47   14.50
  -7  -5  -3  245.28   14.40
  -7  -5  -3  233.28   13.80
  -7  -5  -3  217.98   13.80
  -7   5  -3  218.78   13.80
   7   5   3  206.48   13.50
   7   5   3  230.68   13.60
   7   5   3  225.18   14.10
   7   5   3  240.08   14.30
  -7   5  -3  253.57   13.40
   9  -5   3  158.98   10.90
  -9  -5  -3  163.68   10.80
  -9  -5  -3  147.19   10.40
   9  -5   3  161.48   10.60
  -9  -5  -3  153.08   10.20
   9  -5   3  161.88    9.90
   9   5   3  155.18    9.80
   9   5   3  158.58   10.70
   9   5   3  157.98   10.20
   9   5   3  150.18   10.40
  -9   5  -3  149.79   10.40
 -11  -5  -3   41.90    6.20
  11  -5   3   54.59    4.80
 -11  -5  -3   47.60    5.40
 -11  -5  -3   41.50    5.70
  11  -5   3   44.30    3.40
  11  -5   3   49.30    5.80
  11  -5   3   45.60    6.40
  11   5   3   46.00    5.50
  11   5   3   39.60    6.40
  11   5   3   54.39    4.70
 -11   5  -3   43.20    5.40
  11   5   3   45.90    5.70
 -13  -5  -3   76.69    6.70
  13  -5   3   77.39    5.00
 -13  -5  -3   83.59    8.20
  13  -5   3   93.79    7.60
  13  -5   3   79.09    6.30
  13   5   3   79.49    7.30
  13   5   3   86.59    7.10
  13   5   3   83.89    6.10
 -13   5  -3   80.79    7.10
  15  -5   3    3.30    1.80
  15  -5   3    2.50    3.30
 -15  -5  -3    0.20    2.40
 -15  -5  -3    2.40    3.60
  15  -5   3    6.30    2.10
  15   5   3    3.10    3.10
 -15   5  -3    3.80    1.70
 -15   5  -3    0.70    2.80
  15   5   3    2.50    1.80
  15   5   3    0.30    2.70
  17  -5   3   40.60    6.70
 -17  -5  -3   46.10    5.90
  17  -5   3   47.30    3.90
 -17  -5  -3   43.90    9.10
  17  -5   3   49.99    5.00
 -17   5  -3   50.99    4.60
  17   5   3   53.69    6.10
  17   5   3   53.19    4.50
  17   5   3   46.70    5.90
 -17   5  -3   45.00    5.90
  19  -5   3   39.90    6.60
  19  -5   3   35.50    4.70
 -19  -5  -3   35.00    5.00
  19  -5   3   36.90    3.50
  19   5   3   36.50    3.60
  19   5   3   37.60    5.30
 -19   5  -3   29.00    4.30
  19   5   3   38.00    7.40
  21  -5   3    7.70    3.60
  21  -5   3    4.00    1.90
  21   5   3    7.80    1.90
  21   5   3    8.50    2.40
 -21   5  -3    9.60    2.10
  21   5   3    6.40    2.60
  23  -5   3    0.90    3.50
 -23  -5  -3    7.30    2.30
  23  -5   3    6.80    2.00
 -23   5  -3   10.90    2.30
  23   5   3    6.30    2.50
  23   5   3    1.40    2.30
 -23   5  -3   10.50    2.80
  23   5   3    8.30    2.20
  25  -5   3   17.60    3.80
 -25  -5  -3   28.70    4.10
  25   5   3   29.90    4.60
  25   5   3   15.70    3.70
 -25   5  -3   18.90    4.10
 -25   5  -3   25.00    3.80
  25   5   3   22.70    3.70
 -28  -6   3   32.10    4.90
  28  -6  -3   55.99    6.50
 -28   6   3   48.50    4.90
  28   6  -3   52.99    4.50
 -28   6   3   36.30    4.70
 -26  -6   3    7.70    2.50
 -26  -6   3   11.80    5.50
  26  -6  -3    6.80    3.90
  26   6  -3   15.40    3.50
 -26   6   3   13.20    2.90
 -26   6   3   17.90    3.60
 -24  -6   3    0.60    2.30
  24  -6  -3    4.00    3.10
 -24  -6   3    2.30    3.50
  24  -6  -3    9.50    3.60
  24   6  -3    2.90    2.20
 -24   6   3    2.00    2.20
  22  -6  -3    0.90    3.40
  22  -6  -3    2.00    2.70
  22  -6  -3    2.50    1.40
 -22  -6   3    3.10    2.60
 -22  -6   3    0.90    3.40
  22   6  -3   -0.10    2.10
 -22   6   3   -4.60    2.80
  20  -6  -3    4.30    1.50
  20  -6  -3    8.20    3.40
 -20  -6   3    2.80    3.10
 -20  -6   3    0.70    3.20
  20  -6  -3    2.50    2.80
  20   6  -3    1.00    2.50
 -20   6   3   -0.50    3.10
  18  -6  -3    2.90    3.00
  18  -6  -3    7.10    3.20
 -18  -6   3    4.90    2.90
  18  -6  -3    4.00    1.50
 -18  -6   3    0.50    2.90
  18   6  -3   -2.20    2.60
 -18   6   3    3.70    3.00
  16  -6  -3   36.10    3.30
  16  -6  -3   34.30    3.00
  16  -6  -3   33.70    5.50
 -16  -6   3   30.00    4.40
  16  -6  -3   35.60    5.30
 -16  -6   3   35.30    5.70
 -16   6   3   35.30    5.50
  16   6  -3   27.10    5.00
  16   6  -3   28.70    2.90
  14  -6  -3   34.20    4.10
 -14  -6   3   28.80    5.70
  14  -6  -3   26.30    5.10
  14  -6  -3   27.80    3.40
  14  -6  -3   29.10    2.90
 -14  -6   3   26.30    4.70
 -14   6   3   29.20    5.00
 -14   6   3   26.30    4.10
  14   6  -3   29.30    6.10
  14   6  -3   22.70    4.60
  14   6  -3   25.20    3.10
  12  -6  -3    0.90    2.60
  12  -6  -3    2.90    2.90
 -12  -6   3    1.10    2.90
 -12  -6   3    0.20    1.80
 -12  -6   3   -2.50    3.10
  12  -6  -3    3.10    1.60
 -12  -6   3   -0.10    2.10
  12  -6  -3   -0.90    1.10
  12  -6  -3   -3.40    3.50
 -12   6   3    0.40    3.10
  12   6  -3   -1.00    2.80
 -12   6   3   -1.80    2.00
  12   6  -3   -2.90    1.40
  12   6  -3   -2.50    2.40
 -10  -6   3   33.80    4.10
  10  -6  -3   41.50    5.90
  10  -6  -3   47.80    5.60
 -10  -6   3   37.20    5.50
  10  -6  -3   42.10    4.30
 -10  -6   3   36.40    5.30
  10  -6  -3   41.10    3.70
 -10  -6   3   42.90    4.20
  10   6  -3   40.00    3.30
 -10   6   3   44.00    4.70
 -10   6   3   39.10    5.40
  10   6  -3   38.60    5.30
  10   6  -3   37.10    5.00
 -10   6   3   40.40    5.70
  -8  -6   3    5.00    3.30
   8  -6  -3    4.10    1.70
  -8  -6   3    4.20    2.30
   8  -6  -3    6.00    2.60
   8  -6  -3    4.50    3.10
   8  -6  -3    6.10    3.00
  -8  -6   3    3.40    1.90
   8   6  -3    6.70    2.90
  -8   6   3    4.90    2.30
   8   6  -3    5.00    1.50
   8   6  -3    3.40    2.70
  -8   6   3    1.00    2.90
  -8   6   3    8.30    3.30
  -6  -6   3  399.76   22.90
  -6  -6   3  415.06   22.10
   6  -6  -3  412.26   22.70
   6  -6  -3  408.86   22.90
   6  -6  -3  400.26   21.60
   6  -6  -3  398.76   21.70
  -6  -6   3  366.36   22.00
  -6   6   3  376.76   22.60
   6   6  -3  431.36   22.60
   6   6  -3  415.66   21.80
  -6   6   3  414.16   22.80
  -6   6   3  401.36   22.60
   4  -6  -3    0.60    2.80
   4  -6  -3    1.80    3.20
  -4  -6   3    3.70    2.70
  -4  -6   3    1.90    2.60
  -4  -6   3   -0.50    1.60
   4  -6  -3   -1.40    2.30
   4  -6  -3    2.00    1.90
  -4   6   3   -0.50    2.20
  -4   6   3   -1.10    2.80
   4   6  -3    2.30    2.50
  -4   6   3   -0.10    2.40
   2  -6  -3  816.02   43.60
   2  -6  -3  884.41   43.00
  -2  -6   3  839.42   43.40
  -2  -6   3  799.22   43.70
   2  -6  -3  774.22   42.70
   2  -6  -3  834.82   43.80
   2   6  -3  869.71   43.30
  -2   6   3  809.92   43.70
  -2   6   3  814.12   43.70
   2   6  -3  794.82   43.10
  -2   6   3  765.52   43.70
   0  -6  -3  624.04   36.60
   0  -6   3  685.43   36.50
   0  -6  -3  723.53   36.10
   0  -6  -3  695.23   36.60
   0  -6   3  699.13   36.80
   0   6   3  668.43   36.50
   0   6   3  669.53   36.60
   0   6   3  639.34   36.80
   0   6  -3  650.63   36.20
   0   6  -3  730.13   36.20
  -2  -6  -3  202.28   12.80
  -2  -6  -3  207.08   12.70
  -2  -6  -3  187.08   12.60
   2  -6   3  199.88   11.00
   2  -6   3  219.48   12.90
  -2  -6  -3  209.68   12.20
   2  -6   3  201.48   12.90
  -2   6  -3  208.78   12.10
   2   6   3  204.08   12.90
   2   6   3  191.98   12.90
   2   6   3  201.18   12.40
  -2   6  -3  189.38   12.10
   4  -6   3  269.17   14.30
   4  -6   3  267.47   16.30
   4  -6   3  275.27   16.20
  -4  -6  -3  279.17   15.70
   4  -6   3  255.57   15.60
  -4  -6  -3  285.97   16.40
  -4  -6  -3  246.28   15.80
   4   6   3  250.57   16.30
   4   6   3  270.47   15.70
  -4   6  -3  274.07   15.90
   4   6   3  255.27   16.20
  -4   6  -3  297.27   15.50
  -6  -6  -3  387.76   23.40
   6  -6   3  424.26   23.80
   6  -6   3  404.86   23.70
  -6  -6  -3  421.16   23.10
   6  -6   3  394.16   23.00
  -6  -6  -3  405.76   23.70
   6  -6   3  420.86   21.70
   6   6   3  387.06   23.60
  -6   6  -3  460.15   22.80
   6   6   3  427.76   23.90
  -6   6  -3  415.36   23.50
   6   6   3  429.56   23.10
  -8  -6  -3    1.60    3.60
   8  -6   3   -2.80    4.00
   8  -6   3    0.60    3.60
  -8  -6  -3    3.00    3.10
  -8  -6  -3    0.00    2.30
   8  -6   3    0.90    2.00
   8  -6   3   -0.80    1.60
   8   6   3    4.00    2.10
  -8   6  -3   -0.20    2.80
   8   6   3    0.60    3.40
  -8   6  -3    1.10    2.40
  10  -6   3   59.59    4.30
  10  -6   3   56.69    7.20
  10  -6   3   67.39    5.60
 -10  -6  -3   67.59    6.20
 -10   6  -3   71.09    6.00
 -10   6  -3   66.69    6.60
  10   6   3   73.19    5.70
  10   6   3   64.09    7.10
  12  -6   3  111.49    7.80
 -12  -6  -3  114.59    8.60
  12  -6   3  120.99   10.30
  12  -6   3   98.19    6.40
  12   6   3  106.69    9.00
  12   6   3   93.49    8.40
 -12   6  -3  105.79    8.50
  12   6   3  113.49    7.70
  14  -6   3    5.30    2.20
  14  -6   3    1.60    1.80
 -14  -6  -3    1.30    2.90
  14   6   3    0.40    1.80
 -14   6  -3   -2.90    2.80
  14   6   3    8.60    3.50
  14   6   3   -1.30    2.80
  16  -6   3  177.38   11.30
 -16  -6  -3  165.78   12.40
  16   6   3  161.38   12.50
  16   6   3  190.08   11.00
 -16   6  -3  168.38   11.40
  16   6   3  202.18   12.70
 -18  -6  -3   33.50    4.30
  18  -6   3   38.10    4.60
  18   6   3   37.90    3.80
  18   6   3   33.80    4.60
 -18   6  -3   30.50    4.60
  18   6   3   40.70    5.90
 -18   6  -3   40.30    4.70
 -20  -6  -3   -2.10    2.10
  20   6   3    0.40    2.60
 -20   6  -3    2.10    2.40
 -20   6  -3   -3.30    2.00
  20   6   3    2.20    1.80
  20   6   3    0.70    2.20
 -22  -6  -3   89.89    7.30
  22  -6   3   83.59    6.50
  22   6   3   80.69    7.10
  22   6   3  103.29    6.70
 -22   6  -3  109.69    7.00
 -22   6  -3   91.79    7.40
  22   6   3   76.99    7.20
 -25  -7   3   41.60    5.10
  25  -7  -3   43.10    6.20
 -25   7   3   59.89    5.90
  25   7  -3   59.99    5.20
  23  -7  -3   -1.20    5.30
 -23  -7   3   -2.20    2.30
  23  -7  -3    2.50    3.80
  23   7  -3   -0.60    2.30
 -23   7   3   -1.90    2.20
  21  -7  -3   29.10    3.00
  21  -7  -3   26.90    3.10
 -21  -7   3   16.90    3.60
  21  -7  -3   28.70    5.10
  21  -7  -3   22.50    5.60
  21   7  -3   27.80    4.20
 -21   7   3   28.80    4.40
  19  -7  -3  133.79    8.50
  19  -7  -3  141.99   11.60
 -19  -7   3  152.88   10.90
  19  -7  -3  146.99    8.40
  19  -7  -3  156.18    9.90
  19   7  -3  160.48   10.30
 -19   7   3  148.79   10.90
  17  -7  -3   83.59    8.30
  17  -7  -3   87.79    5.60
 -17  -7   3  101.89    7.80
  17  -7  -3   84.69    7.10
  17  -7  -3   88.99    5.90
 -17   7   3   87.49    7.80
  17   7  -3   95.89    7.60
  17   7  -3   80.99    5.60
  15  -7  -3   27.30    6.30
 -15  -7   3   36.70    5.10
  15  -7  -3   40.00    3.50
  15  -7  -3   34.50    2.90
  15  -7  -3   43.30    5.10
  15   7  -3   36.00    5.40
 -15   7   3   34.30    5.70
  15   7  -3   33.90    3.20
 -15   7   3   37.00    6.20
  13  -7  -3   47.20    3.50
  13  -7  -3   47.10    6.70
  13  -7  -3   49.40    4.30
 -13  -7   3   51.99    5.30
  13  -7  -3   51.19    5.30
  13   7  -3   50.89    3.60
 -13   7   3   45.80    6.10
  13   7  -3   45.00    6.00
 -13   7   3   45.60    6.20
 -11  -7   3   49.99    4.90
  11  -7  -3   48.90    4.30
  11  -7  -3   45.10    6.70
 -11  -7   3   47.70    5.30
  11  -7  -3   48.00    4.90
 -11   7   3   47.40    5.90
  11   7  -3   40.20    5.60
 -11   7   3   45.80    6.00
  11   7  -3   42.20    3.50
  11   7  -3   50.59    7.00
   9  -7  -3   47.20    5.10
  -9  -7   3   49.00    5.30
   9  -7  -3   52.29    4.50
   9  -7  -3   47.10    6.50
  -9  -7   3   51.39    5.30
   9   7  -3   54.59    6.50
   9   7  -3   47.00    3.70
   9   7  -3   32.80    5.50
  -9   7   3   45.30    6.00
  -9   7   3   45.60    6.00
   7  -7  -3   16.60    3.30
   7  -7  -3    7.90    4.00
  -7  -7   3    9.40    2.70
  -7  -7   3    9.20    3.00
   7  -7  -3   12.20    2.50
   7   7  -3   17.30    3.50
   7   7  -3   11.30    2.00
  -7   7   3    9.20    3.40
  -7   7   3   12.80    3.70
   5  -7  -3  127.89    8.30
   5  -7  -3  133.99   12.70
   5  -7  -3  113.79    9.80
  -5  -7   3  129.99    8.60
  -5  -7   3  128.79    8.90
   5  -7  -3  120.29    8.20
  -5   7   3  129.79    9.60
   5   7  -3  125.69    9.00
   5   7  -3  124.59    8.10
  -5   7   3  114.79    9.30
   3  -7  -3  177.88   11.20
   3  -7  -3  185.58   11.10
  -3  -7   3  183.78   12.00
   3  -7  -3  188.98   12.70
  -3   7   3  192.28   12.40
  -3   7   3  172.48   12.10
   3   7  -3  190.28   11.80
   3   7  -3  180.28   11.20
   1  -7  -3   33.80    5.80
   1  -7  -3   20.90    3.60
  -1  -7   3   16.70    4.10
   1  -7  -3   28.90    4.50
  -1   7   3   27.20    5.30
   1   7  -3   13.50    3.30
   1   7  -3   19.10    3.50
  -1   7   3   26.30    5.20
   1  -7   3   15.60    4.10
   1  -7   3   14.50    2.60
  -1   7  -3   16.10    3.30
   1   7   3   14.80    3.80
   1   7   3   16.90    3.70
  -1   7  -3   18.80    3.90
  -3  -7  -3   14.00    3.10
  -3  -7  -3   11.80    3.30
   3  -7   3   18.30    3.00
   3  -7   3   11.60    4.50
  -3   7  -3   15.30    3.20
   3   7   3   13.30    3.30
   3   7   3   14.80    3.80
  -3   7  -3   14.00    3.30
   5  -7   3  112.29    8.30
   5  -7   3  108.99    6.60
  -5  -7  -3   95.69    8.40
   5  -7   3   95.39   14.40
  -5  -7  -3  108.99    8.50
   5   7   3  102.59    9.30
  -5   7  -3  112.79    8.20
  -5   7  -3  114.49    8.50
   5   7   3  108.59    8.20
   7  -7   3   60.19    6.40
   7  -7   3   66.39    4.60
  -7  -7  -3   69.39    6.60
   7   7   3   58.89    7.20
  -7   7  -3   65.39    6.40
  -7   7  -3   61.69    6.50
   7   7   3   76.49    6.20
  -9  -7  -3   31.30    5.10
   9  -7   3   23.00    3.00
   9  -7   3   24.00    4.60
  -9   7  -3   31.10    5.00
  -9   7  -3   25.20    4.90
   9   7   3   22.30    3.80
   9   7   3   29.10    6.20
 -11  -7  -3    5.60    2.50
  11  -7   3    2.50    2.50
  11  -7   3    8.40    2.10
 -11   7  -3    6.00    3.00
  11   7   3    6.60    2.40
 -11   7  -3   10.50    3.10
  11   7   3    3.30    3.60
  13  -7   3   30.20    4.30
 -13  -7  -3   25.20    4.60
  13   7   3   25.30    3.80
 -13   7  -3   19.90    5.30
  13   7   3   30.00    5.70
 -13   7  -3   21.60    4.10
  15  -7   3   79.39    6.40
 -15  -7  -3   72.49    6.60
 -15   7  -3   90.69    7.10
  15   7   3   86.19    6.60
  15   7   3   79.19    7.70
 -17  -7  -3   65.69    5.80
  17  -7   3   57.19    5.10
  17   7   3   64.39    5.80
  17   7   3   69.29    9.20
 -17   7  -3   63.79    5.40
 -17   7  -3   61.19    6.00
 -19  -7  -3    8.20    2.50
  19  -7   3    7.50    2.00
  19   7   3    6.50    2.60
 -19   7  -3   10.10    2.30
  22  -8  -3    3.60    3.90
  22   8  -3    6.10    2.60
  20  -8  -3   17.00    4.10
 -20  -8   3    8.10    2.30
 -20   8   3    9.50    2.90
  20   8  -3   23.20    5.50
  18  -8  -3   69.99    6.80
  18  -8  -3   67.69    4.40
 -18  -8   3   73.09    6.10
 -18   8   3   78.49    6.90
  18   8  -3   76.69    6.50
  18   8  -3   65.89    5.20
  16  -8  -3   15.00    2.10
 -16  -8   3   18.50    4.50
  16  -8  -3   17.40    4.10
  16  -8  -3   19.30    3.60
  16   8  -3   21.40    2.00
 -16   8   3   20.20    4.10
  16   8  -3   25.70    4.10
  14  -8  -3  189.38   11.50
  14  -8  -3  203.88   11.30
  14  -8  -3  198.18   12.30
 -14  -8   3  213.68   13.00
  14   8  -3  203.18   11.20
 -14   8   3  197.28   13.40
  14   8  -3  204.88   13.10
 -14   8   3  200.58   13.40
 -12  -8   3   84.79    7.00
  12  -8  -3   99.69    7.50
  12  -8  -3   95.89    6.60
 -12  -8   3   97.49    8.00
 -12   8   3   97.39    8.60
  12   8  -3   91.59    8.10
 -12   8   3  108.89   10.10
  12   8  -3  100.89    6.10
  10  -8  -3   61.69    5.40
 -10  -8   3   63.29    6.20
 -10  -8   3   67.49    6.30
  10  -8  -3   65.09    6.10
 -10   8   3   70.09    7.10
  10   8  -3   69.79    4.70
 -10   8   3   67.39    6.70
  -8  -8   3   44.80    5.90
   8  -8  -3   34.50    5.40
   8  -8  -3   42.30    4.70
  -8  -8   3   45.20    5.20
  -8   8   3   36.80    6.00
   8   8  -3   47.00    3.80
  -8   8   3   41.50    6.10
  -6  -8   3    4.10    2.20
   6  -8  -3   -1.50    3.40
  -6  -8   3    5.60    3.20
   6  -8  -3    0.10    2.30
  -6   8   3    3.50    3.00
  -6   8   3   -0.60    3.10
   6   8  -3   -1.80    1.30
   4  -8  -3   45.80    5.60
  -4  -8   3   58.99    6.50
   4  -8  -3   50.89    5.60
   4   8  -3   55.09    4.90
   4   8  -3   45.00    6.70
  -4   8   3   43.20    6.90
  -4   8   3   56.19    6.20
  -2  -8   3  143.69   10.60
   2  -8  -3  144.89    9.70
   2  -8  -3  124.49    9.20
  -2   8   3  127.89   10.60
   2   8  -3  148.29   10.40
   2   8  -3  145.29    9.60
  -2   8   3  143.89   10.40
   0  -8  -3  215.88   13.50
   0  -8  -3  230.68   13.90
   0  -8   3  219.98   14.80
   0  -8   3  225.38   12.80
   0   8  -3  220.28   13.80
   0   8  -3  236.08   14.30
   0   8   3  234.68   14.40
   0   8   3  217.98   14.90
  -2  -8  -3   86.49    7.60
   2  -8   3   93.49    6.40
  -2   8  -3   95.49    8.10
   2   8   3   93.49    7.80
  -2   8  -3  104.89    7.60
   2   8   3   87.99    8.20
  -4  -8  -3   24.80    4.20
   4  -8   3   15.70    2.80
   4   8   3   16.90    4.10
  -4   8  -3   14.50    3.40
   4   8   3   20.00    4.60
  -4   8  -3   18.30    3.90
   6  -8   3  190.38   11.10
   6  -8   3  198.18   12.50
  -6  -8  -3  186.38   15.00
  -6   8  -3  211.98   13.20
   6   8   3  197.48   14.10
   6   8   3  205.68   12.90
  -6   8  -3  188.98   12.80
   8  -8   3  119.99    7.40
  -8  -8  -3  123.59    9.10
   8  -8   3  119.99    8.60
   8   8   3  126.29    9.10
  -8   8  -3  121.49    9.00
   8   8   3  106.79   11.70
  -8   8  -3  114.69    9.30
 -10  -8  -3  522.85   30.90
  10  -8   3  527.25   28.80
  10  -8   3  529.45   30.10
  10   8   3  599.14   30.50
 -10   8  -3  601.24   31.80
 -10   8  -3  525.95   30.80
  10   8   3  540.05   31.30
 -12  -8  -3   21.50    3.90
  12  -8   3   15.30    4.90
  12  -8   3   20.00    3.70
  12   8   3   28.10    5.00
  12   8   3   25.90    4.30
 -12   8  -3   22.40    4.00
 -14  -8  -3  109.49    8.50
  14  -8   3  111.29    8.10
 -14   8  -3  113.39    8.70
  14   8   3  120.19    8.40
  14   8   3  134.29    9.60
 -16  -8  -3    3.80    2.20
  16  -8   3    0.20    2.00
 -16   8  -3    4.50    2.40
  16   8   3    3.30    2.20
  16   8   3    2.00    2.60
  17  -9  -3   11.60    4.20
 -17  -9   3    9.20    2.50
  17  -9  -3   17.20    3.60
 -17   9   3    7.40    2.60
  15  -9  -3   52.49    6.30
  15  -9  -3   44.10    3.40
 -15  -9   3   45.00    4.60
  15   9  -3   39.90    3.30
 -15   9   3   41.60    5.10
  13  -9  -3    2.40    3.90
 -13  -9   3    2.10    2.10
  13  -9  -3    0.40    1.40
 -13   9   3    4.40    2.30
 -13   9   3    0.30    2.40
  11  -9  -3   15.10    4.20
 -11  -9   3    8.90    5.00
 -11  -9   3    8.40    3.20
 -11   9   3   12.20    2.90
  11   9  -3    7.10    1.50
 -11   9   3   11.90    2.90
  -9  -9   3    4.20    2.40
   9  -9  -3    6.50    3.30
  -9  -9   3    8.00    3.50
   9  -9  -3    5.20    4.00
  -9   9   3   10.10    2.80
  -9   9   3    1.90    2.70
   9   9  -3   12.20    2.50
   7  -9  -3    4.50    4.00
  -7  -9   3    0.10    3.60
   7  -9  -3   -5.90    2.90
   7   9  -3   -1.10    1.80
  -7   9   3   -2.60    2.20
  -7   9   3   -3.00    2.50
   5  -9  -3    5.50    3.20
   5  -9  -3    4.20    4.10
  -5  -9   3    6.90    4.40
  -5   9   3    1.30    2.60
  -3  -9   3    6.40    3.40
   3  -9  -3    7.80    4.20
  -3   9   3    9.60    3.00
  -3   9   3    5.90    3.30
  -1  -9   3  156.08    9.80
   1  -9  -3  146.99   10.70
   1   9  -3  165.98   10.50
  -1   9   3  157.38   10.70
  -1   9   3  147.19   11.20
   1  -9   3  347.07   18.60
  -1  -9  -3  304.77   19.30
  -1   9  -3  345.97   19.90
   1   9   3  382.76   20.40
   1   9   3  300.87   20.50
   3  -9   3    3.70    2.80
  -3  -9  -3   -0.80    4.30
  -3   9  -3    7.60    2.30
   3   9   3    6.40    3.10
   3   9   3    6.10    2.80
  -5   9  -3   22.80    4.50
   5   9   3   28.60    4.40
   5   9   3   24.00    5.00
   7  -9   3    2.00    2.40
  -7  -9  -3    4.80    2.20
   7  -9   3    5.80    2.50
   7   9   3   -1.20    2.40
   7   9   3    2.40    3.00
  -7   9  -3    1.70    2.10
  -9  -9  -3    9.60    2.60
   9  -9   3    1.30    2.30
  -9   9  -3    7.00    2.30
   9   9   3   10.70    3.10
   9   9   3    7.00    2.70
 -11  -9  -3  241.48   16.10
  11  -9   3  272.07   15.60
  11   9   3  275.07   15.70
 -11   9  -3  251.77   16.10
  11   9   3  259.97   16.80
   8 -10  -3   -0.40    4.20
   8  10  -3   -2.50    1.80
  -8  10   3    0.80    2.40
  -8  10   3    4.30    2.60
   6 -10  -3   -4.80    4.30
  -6  10   3    4.10    2.40
  -6  10   3    2.50    2.60
   6  10  -3    1.90    2.00
   4 -10  -3   78.19    8.10
  -4 -10   3   86.79    7.30
   4  10  -3   90.49    6.60
  -4  10   3   84.89    7.50
  -4  10   3   85.09    6.80
  -2 -10   3   -0.60    3.50
   2 -10  -3   -1.10    4.60
   2  10  -3    6.80    2.10
  -2  10   3    2.60    2.30
  -2  10   3    5.90    2.80
   0 -10  -3   24.90    5.40
   0 -10   3   23.00    4.20
   0  10   3   33.20    4.90
   0  10   3   33.20    4.10
   0  10  -3   36.70    4.40
  -2 -10  -3    6.10    4.80
   2 -10   3    9.40    3.50
  -2  10  -3    8.60    2.20
   2  10   3   17.10    4.10
   2  10   3    9.30    2.40
  34   0  -4    1.50    5.10
 -34   0   4   -0.90    2.40
  32   0  -4    1.10    4.60
 -32   0   4    1.20    3.40
  32   0  -4    0.00    3.30
 -32   0   4   -0.40    2.20
 -30   0   4  239.68   14.60
 -30   0   4  256.27   14.00
  30   0  -4  230.88   14.70
  30   0  -4  243.58   14.40
  28   0  -4   83.39    7.70
 -28   0   4  102.69    6.60
 -28   0   4   93.89    7.70
 -28   0   4   82.99    8.60
  28   0  -4  110.89    7.70
 -26   0   4 3495.85  165.68
 -26   0   4 3260.07  165.48
  26   0  -4 3294.47  165.48
  26   0  -4 3033.40  165.38
 -26   0   4 3031.00  166.88
  24   0  -4  744.83   40.50
 -24   0   4  723.03   41.80
  24   0  -4  796.92   40.50
 -24   0   4  807.32   40.60
 -24   0   4  769.52   40.40
  22   0  -4   50.49    4.70
 -22   0   4   48.10    4.00
  22   0  -4   56.39    4.80
 -22   0   4   51.19    4.70
 -22   0   4   44.40    5.50
 -20   0   4  438.36   22.20
 -20   0   4  395.06   22.00
  20   0  -4  417.96   22.20
 -20   0   4  404.76   23.20
  20   0  -4  412.16   22.20
 -18   0   4  658.03   31.80
  18   0  -4  627.24   31.80
  18   0  -4  588.44   31.80
 -18   0   4  574.24   32.70
 -18   0   4  582.14   31.70
 -16   0   4 1596.34   89.69
  16   0  -4 1845.72   89.79
 -16   0   4 1721.33   90.69
  16   0  -4 1783.52   89.79
 -16   0   4 1792.82   89.69
 -14   0   4 4409.06  238.18
 -14   0   4 4478.75  237.48
  14   0  -4 4967.00  237.48
 -14   0   4 4655.53  237.38
  14   0  -4 4743.53  237.48
  12   0  -4  510.65   26.20
  12   0  -4  548.85   26.20
 -12   0   4  486.55   26.80
 -12   0   4  502.75   25.90
 -12   0   4  459.55   26.20
  10   0  -4  160.48    8.40
  10   0  -4  160.48    8.50
 -10   0   4  152.28    9.00
 -10   0   4  143.99    8.30
 -10   0   4  149.19    8.50
  -8   0   4  473.95   24.90
   8   0  -4  490.25   24.80
  -8   0   4  450.85   24.70
  -8   0   4  472.75   24.60
  -6   0   4 1182.58   59.79
  -6   0   4 1143.49   59.89
  -2   0   4 3611.44  185.78
   2   0  -4 3801.72  185.78
  -2   0   4 3491.35  185.88
   0   0  -4 3122.99  144.79
   0   0   4 2697.93  144.29
   0   0   4 2661.93  144.99
   2   0   4   68.19    5.00
   2   0   4   66.49    4.90
   2   0   4   77.89    4.40
  -2   0  -4   76.29    5.00
   4   0   4  618.04   33.80
  -4   0  -4  638.84   33.30
   4   0   4  636.54   33.90
   4   0   4  659.73   33.40
  -4   0  -4  663.93   33.80
  -6   0  -4  408.46   21.00
   6   0   4  375.76   21.00
  -6   0  -4  392.46   20.50
   6   0   4  367.66   20.50
   6   0   4  388.86   21.00
   8   0   4  275.97   14.60
  -8   0  -4  256.97   14.30
   8   0   4  260.27   14.90
   8   0   4  253.97   14.80
   8   0   4  255.67   14.80
  -8   0  -4  270.87   14.90
  10   0   4  154.78    9.50
 -10   0  -4  156.88    9.70
 -10   0  -4  145.99    9.00
  10   0   4  148.89    9.50
  10   0   4  149.19    9.40
  10   0   4  156.68    9.70
  12   0   4 1453.95   79.89
  12   0   4 1585.54   80.09
  12   0   4 1563.84   80.09
 -12   0  -4 1506.45   79.99
  12   0   4 1584.34   79.89
 -12   0  -4 1541.65   79.69
 -14   0  -4  153.98   10.10
  14   0   4  154.58    9.70
  14   0   4  161.28   10.10
  14   0   4  147.19   10.00
 -14   0  -4  143.89    9.20
  14   0   4  142.69    9.60
  16   0   4   12.50    3.00
 -16   0  -4   10.60    3.20
  16   0   4   15.90    3.50
  16   0   4   19.00    3.60
 -16   0  -4   16.10    3.00
  16   0   4   13.40    3.60
  18   0   4   60.19    6.40
 -18   0  -4   45.80    6.70
  18   0   4   58.09    6.80
  18   0   4   43.70    5.90
 -18   0  -4   53.79    4.80
  18   0   4   55.99    5.40
  20   0   4  482.65   28.20
  20   0   4  490.15   28.60
 -20   0  -4  496.75   27.80
  20   0   4  463.25   27.70
  20   0   4  571.54   27.90
 -22   0  -4  299.97   17.80
  22   0   4  307.27   17.60
  22   0   4  302.97   18.20
  24   0   4  194.38   11.80
  24   0   4  193.48   12.20
 -24   0  -4  175.68   12.00
 -26   0  -4   17.90    3.40
  26   0   4   26.10    4.10
  26   0   4   19.20    3.00
 -28   0  -4    8.20    2.30
  28   0   4    9.80    2.50
  28   0   4    6.20    2.00
 -35  -1   4   35.20    4.60
  35  -1  -4   33.40    6.30
  35   1  -4   27.60    6.00
 -35   1   4   26.80    4.50
 -33  -1   4   12.00    2.70
  33  -1  -4   16.60    4.90
  33  -1  -4    8.30    4.80
 -33   1   4    8.00    2.50
 -33   1   4   13.70    2.60
 -33   1   4   11.70    4.40
  33   1  -4   10.40    5.30
  31  -1  -4   17.60    4.90
  31  -1  -4   16.60    3.90
 -31  -1   4   23.00    5.00
  31   1  -4   16.10    4.80
  31   1  -4   19.70    4.50
 -31   1   4   15.70    3.00
 -31   1   4   23.40    4.00
 -31   1   4   25.00    4.90
 -29  -1   4    0.90    3.10
  29  -1  -4   -0.30    2.80
  29  -1  -4   -6.20    4.00
 -29  -1   4   -0.10    2.70
  29   1  -4    2.10    2.20
 -29   1   4   -0.70    2.60
  29   1  -4    2.70    4.20
 -29   1   4    3.40    1.80
 -29   1   4    2.90    2.70
 -27  -1   4   47.50    6.40
  27  -1  -4   32.40    5.80
  27  -1  -4   39.10    5.50
 -27  -1   4   38.40    5.50
 -27   1   4   38.60    5.00
  27   1  -4   35.70    4.50
  27   1  -4   37.90    5.60
 -27   1   4   31.10    6.20
 -27   1   4   44.30    4.40
  25  -1  -4  415.66   23.80
 -25  -1   4  464.55   24.20
  25  -1  -4  463.05   24.30
 -25  -1   4  411.26   25.10
 -25   1   4  442.46   25.40
 -25   1   4  449.95   23.70
  25   1  -4  443.36   24.00
 -25   1   4  416.56   23.90
  25   1  -4  426.36   23.90
 -23  -1   4   24.40    4.90
 -23  -1   4   24.10    2.90
 -23  -1   4   27.30    4.30
  23   1  -4   19.10    3.50
  23   1  -4   26.50    5.90
  23   1  -4   17.50    3.50
  21  -1  -4   52.19    5.00
 -21  -1   4   41.50    5.20
 -21  -1   4   44.10    3.90
 -21  -1   4   41.50    4.80
  21  -1  -4   45.00    4.50
 -21   1   4   48.30    4.10
 -21   1   4   43.00    4.00
  21   1  -4   48.90    6.00
  21   1  -4   46.50    4.40
  21   1  -4   44.90    3.80
 -21   1   4   43.50    5.40
 -19  -1   4    6.70    2.10
  19  -1  -4    9.60    2.40
  19  -1  -4    5.90    2.30
 -19  -1   4    8.00    1.70
 -19  -1   4    7.10    2.10
 -19   1   4    6.00    1.70
 -19   1   4    4.30    2.20
  19   1  -4    9.30    2.40
  19   1  -4    9.90    1.70
  19   1  -4    7.80    2.80
 -19   1   4    7.20    1.60
 -17  -1   4    2.80    0.90
 -17  -1   4    2.90    1.40
  17  -1  -4    0.80    1.90
 -17  -1   4    2.30    1.80
 -17  -1   4    3.90    1.70
  17  -1  -4   -0.60    1.90
  17   1  -4    4.60    2.00
  17   1  -4    2.50    1.30
 -17   1   4    2.60    2.00
 -17   1   4    3.70    1.30
  17   1  -4    3.60    2.60
 -17   1   4    0.40    1.50
  15  -1  -4 6442.46  324.37
  15  -1  -4 6950.30  324.17
 -15  -1   4 5774.22  324.77
 -15   1   4 6279.07  324.37
  15   1  -4 6551.44  324.87
 -15   1   4 6189.88  325.07
  15   1  -4 6277.07  324.07
 -13  -1   4  428.06   23.90
 -13  -1   4  445.26   23.00
 -13  -1   4  403.36   22.90
  13  -1  -4  489.95   23.70
  13  -1  -4  488.25   23.30
  13  -1  -4  414.16   22.90
 -13   1   4  470.15   24.20
  13   1  -4  464.75   23.30
 -13   1   4  436.96   22.90
 -13   1   4  420.06   23.60
  13   1  -4  426.06   22.90
 -13   1   4  410.46   22.90
  13   1  -4  468.35   24.00
  11  -1  -4  248.08   12.60
 -11  -1   4  242.98   13.30
  11  -1  -4  249.68   13.10
  11  -1  -4  256.97   12.80
 -11  -1   4  212.18   12.40
 -11   1   4  223.18   12.60
  11   1  -4  240.98   12.70
  11   1  -4  251.17   13.30
 -11   1   4  209.28   13.30
  -9  -1   4 1861.11  105.29
  -9  -1   4 2102.89  105.79
   9  -1  -4 2068.79  105.79
   9  -1  -4 2338.57  105.59
   9  -1  -4 2035.40  105.49
   9   1  -4 2258.27  105.39
  -9   1   4 1861.11  105.49
   9   1  -4 2181.68  105.79
  -9   1   4 1977.70  105.79
  -9   1   4 1935.01  105.29
   7  -1  -4  204.58   10.90
   7  -1  -4  207.58   11.00
   7  -1  -4  215.68   10.70
  -7  -1   4  187.18   10.80
  -7   1   4  189.08   10.50
  -7   1   4  175.88   11.00
   7   1  -4  204.08   10.90
  -7   1   4  207.18   10.90
   5  -1  -4  292.27   14.80
   5  -1  -4  272.77   15.10
  -5  -1   4  274.77   14.80
  -5   1   4  273.87   15.20
   5   1  -4  305.77   14.80
  -5   1   4  270.47   14.80
  -5   1   4  275.87   15.20
  -3  -1   4  394.16   21.20
  -3  -1   4  413.26   21.90
   3  -1  -4  445.36   21.60
   3  -1  -4  419.46   21.80
  -3   1   4  420.06   21.60
  -3   1   4  376.56   21.80
   1  -1  -4  380.86   20.10
   1  -1  -4  371.36   19.90
  -1  -1   4  353.06   20.40
  -1   1   4  345.97   20.50
  -1   1   4  375.66   19.70
   1   1  -4  421.36   20.20
  -1   1   4  380.56   19.90
  -1  -1  -4  862.21   42.00
   1  -1   4  759.12   41.80
  -1  -1  -4  797.02   41.60
  -1  -1  -4  817.92   41.40
   1   1   4  852.51   41.50
  -1   1  -4  812.62   41.80
   1   1   4  768.92   41.70
   1   1   4  740.03   41.90
   3  -1   4  271.97   13.70
  -3  -1  -4  237.48   15.10
   3  -1   4  240.88   14.40
  -3  -1  -4  243.48   15.10
  -3  -1  -4  290.87   14.10
   3  -1   4  280.07   15.30
   3   1   4  265.07   14.10
   3   1   4  250.97   14.30
   3   1   4  263.77   14.60
  -3   1  -4  254.67   13.60
  -3   1  -4  261.87   15.30
  -5  -1  -4  893.81   43.70
   5  -1   4  811.72   43.60
  -5  -1  -4  811.02   43.30
   5  -1   4  843.52   43.00
  -5  -1  -4  870.51   43.70
   5  -1   4  798.92   43.60
  -5   1  -4  844.52   43.60
   5   1   4  841.12   43.30
   5   1   4  863.81   43.70
   5   1   4  782.12   43.50
  -5   1  -4  798.62   42.90
   7  -1   4  814.72   39.90
  -7  -1  -4  744.73   40.00
   7  -1   4  709.23   40.30
  -7  -1  -4  745.23   40.40
  -7  -1  -4  793.02   40.50
   7  -1   4  800.52   40.60
  -7   1  -4  774.62   39.80
   7   1   4  799.82   40.20
  -7   1  -4  795.32   40.40
   7   1   4  759.02   40.50
   7   1   4  704.33   40.40
   9  -1   4 2549.04  126.59
  -9  -1  -4 2257.47  126.09
  -9  -1  -4 2605.04  126.49
   9  -1   4 2580.74  126.09
  -9  -1  -4 2674.93  126.59
   9  -1   4 2239.88  126.39
   9   1   4 2309.17  126.49
   9   1   4 2331.07  126.49
   9   1   4 2505.05  126.29
  -9   1  -4 2261.67  125.89
  -9   1  -4 2707.83  126.59
  11  -1   4  926.71   50.59
 -11  -1  -4  972.10   50.69
  11  -1   4  944.51   50.79
  11  -1   4  961.70   50.39
 -11  -1  -4  909.31   50.39
 -11   1  -4  997.10   50.69
  11   1   4 1018.10   50.79
 -11   1  -4  946.91   50.19
  11   1   4 1042.40   50.69
  11   1   4  923.21   50.69
  13  -1   4    6.40    2.80
 -13  -1  -4    9.80    2.90
  13  -1   4    9.20    2.30
  13  -1   4    6.30    2.10
  13  -1   4    9.90    3.10
 -13  -1  -4   12.70    2.40
  13   1   4   10.60    3.00
 -13   1  -4    8.30    2.80
 -13   1  -4   11.40    2.20
  13   1   4    8.10    2.20
  13   1   4   11.90    3.00
  13   1   4    8.30    2.30
 -15  -1  -4    0.30    1.60
  15  -1   4   -1.30    2.00
 -15  -1  -4    0.20    2.60
  15  -1   4    0.10    2.00
  15  -1   4   -1.00    2.70
  15  -1   4   -0.50    2.50
  15   1   4   -2.30    2.10
  15   1   4   -1.20    3.00
  15   1   4    1.90    2.70
  15   1   4    1.10    2.00
 -15   1  -4   -0.40    1.30
 -15   1  -4   -2.40    2.60
  17  -1   4  749.42   39.30
 -17  -1  -4  701.93   39.50
  17  -1   4  718.83   39.40
  17  -1   4  737.73   39.70
 -17  -1  -4  733.73   39.20
  17   1   4  770.82   39.70
 -17   1  -4  757.92   39.60
  17   1   4  738.93   39.40
  17   1   4  706.73   39.20
 -17   1  -4  723.93   39.10
  17   1   4  722.53   39.50
 -19  -1  -4   23.50    4.40
  19  -1   4   13.50    3.40
  19  -1   4   16.30    3.70
  19   1   4   15.30    4.20
  19   1   4   10.20    3.40
  19   1   4   19.60    3.80
 -19   1  -4   17.50    4.10
 -19   1  -4   20.40    3.30
  19   1   4   17.00    3.90
 -21  -1  -4  380.76   22.20
  21  -1   4  393.66   22.30
  21  -1   4  380.16   21.80
  21   1   4  405.86   22.00
  21   1   4  375.86   22.90
  21   1   4  371.76   22.30
 -21   1  -4  405.26   22.20
  23  -1   4    3.00    2.50
  23  -1   4   -3.80    1.90
 -23  -1  -4    5.10    2.30
 -23   1  -4   -1.40    1.90
  23   1   4   -4.10    2.00
  23   1   4   -0.20    1.90
 -25  -1  -4    5.80    2.30
  25  -1   4    2.80    2.60
  25  -1   4    4.60    2.00
  25   1   4    0.90    1.90
  25   1   4    2.90    2.20
 -25   1  -4    3.20    2.30
  27  -1   4   21.70    3.80
 -27  -1  -4   13.90    2.50
  27  -1   4   18.10    3.50
  27   1   4   25.80    3.80
  27   1   4   24.20    3.60
  34  -2  -4    4.70    5.10
 -34  -2   4   -0.10    2.60
 -34   2   4    6.60    2.30
  34   2  -4   -5.30    4.90
 -34   2   4    2.80    2.60
 -32  -2   4   30.80    4.80
  32  -2  -4   36.20    6.20
 -32   2   4   40.30    4.90
 -32   2   4   39.00    6.20
 -32   2   4   37.80    4.30
  32   2  -4   32.30    5.40
  30  -2  -4    7.50    4.20
  30  -2  -4   11.70    5.90
 -30  -2   4   10.50    2.90
 -30   2   4   12.50    3.60
  30   2  -4    8.10    2.30
 -30   2   4   10.70    2.70
  30   2  -4    6.40    4.40
 -28  -2   4  264.17   16.80
  28  -2  -4  287.57   17.00
 -28  -2   4  250.77   17.20
  28  -2  -4  266.77   16.20
  28   2  -4  274.37   15.10
 -28   2   4  268.27   17.60
 -28   2   4  306.07   15.70
  28   2  -4  277.37   16.30
 -28   2   4  283.47   16.50
 -26  -2   4  285.87   17.80
 -26  -2   4  302.87   17.00
  26  -2  -4  277.07   16.50
  26  -2  -4  289.57   17.00
 -26   2   4  266.57   17.80
  26   2  -4  276.57   15.40
 -26   2   4  310.47   16.00
 -26   2   4  285.47   16.70
  26   2  -4  262.67   16.40
 -24  -2   4 2146.09  115.49
 -24  -2   4 2474.45  116.99
  24  -2  -4 2235.58  116.29
 -24  -2   4 2157.98  117.69
  24  -2  -4 2416.66  117.09
  24   2  -4 2286.87  115.69
 -24   2   4 2235.68  116.89
  24   2  -4 2166.78  116.39
 -24   2   4 2135.19  117.79
 -24   2   4 2348.27  115.99
 -22  -2   4  342.37   19.40
 -22  -2   4  348.37   18.70
  22  -2  -4  326.87   18.10
 -22  -2   4  322.97   17.40
  22  -2  -4  346.67   18.90
  22   2  -4  315.37   18.10
 -22   2   4  323.17   18.50
 -22   2   4  295.87   19.40
  22   2  -4  312.47   17.20
 -22   2   4  346.67   17.60
  22   2  -4  325.47   19.60
  20  -2  -4   44.90    4.50
  20  -2  -4   43.20    5.10
  20  -2  -4   37.60    2.90
 -20  -2   4   48.10    3.60
 -20  -2   4   44.60    4.90
 -20  -2   4   43.20    4.80
  20   2  -4   42.70    4.30
 -20   2   4   40.90    4.30
 -20   2   4   43.70    5.30
  20   2  -4   47.40    3.00
 -20   2   4   48.40    3.50
  20   2  -4   55.99    6.00
 -18  -2   4  218.48   12.00
 -18  -2   4  202.98   11.20
 -18  -2   4  202.68   12.50
  18  -2  -4  219.08   12.30
  18  -2  -4  215.38   11.00
  18  -2  -4  209.48   11.70
 -18   2   4  197.58   12.00
 -18   2   4  196.88   11.00
  18   2  -4  211.48   12.90
 -18   2   4  190.08   12.70
  18   2  -4  200.68   11.60
  16  -2  -4  687.43   34.50
 -16  -2   4  657.23   33.70
 -16  -2   4  678.13   34.30
 -16  -2   4  601.24   34.60
  16  -2  -4  662.03   33.90
  16  -2  -4  658.03   33.50
  16   2  -4  684.63   34.80
  16   2  -4  674.63   33.90
 -16   2   4  614.54   34.30
 -16   2   4  596.24   33.20
 -16   2   4  614.84   33.50
  14  -2  -4  373.16   20.40
  14  -2  -4  362.76   20.20
 -14  -2   4  391.46   20.30
 -14  -2   4  345.87   20.90
  14  -2  -4  403.56   21.00
 -14  -2   4  406.66   20.80
 -14   2   4  387.86   20.20
  14   2  -4  389.26   21.20
  14   2  -4  397.76   20.40
 -14   2   4  376.26   20.90
  12  -2  -4  576.34   30.10
  12  -2  -4  605.84   30.20
 -12  -2   4  549.95   30.10
 -12  -2   4  558.04   30.60
  12  -2  -4  604.04   30.70
 -12   2   4  566.44   30.10
  12   2  -4  592.74   30.10
 -12   2   4  564.54   30.60
  12   2  -4  579.64   30.70
  10  -2  -4 1472.85   68.09
 -10  -2   4 1256.47   68.09
  10  -2  -4 1349.07   68.09
 -10  -2   4 1196.28   67.59
  10  -2  -4 1354.96   68.59
 -10  -2   4 1224.58   68.39
 -10   2   4 1380.56   68.59
  10   2  -4 1446.16   67.89
 -10   2   4 1224.08   68.09
  10   2  -4 1334.77   68.39
   8  -2  -4 2066.79  100.69
  -8  -2   4 1901.21  100.69
   8  -2  -4 1822.22  100.09
   8  -2  -4 2055.09  101.29
  -8  -2   4 1902.01  100.19
   8  -2  -4 2242.28  100.49
  -8   2   4 1871.51  100.09
  -8   2   4 1774.52  100.89
   8   2  -4 2081.39  100.69
  -8   2   4 1737.53  100.59
   8   2  -4 2129.79  100.29
   6  -2  -4 2469.15  118.39
   6  -2  -4 2417.26  118.49
  -6  -2   4 2231.78  118.09
  -6  -2   4 2293.27  117.99
   6  -2  -4 2223.18  117.89
   6   2  -4 2329.67  118.09
  -6   2   4 2265.07  118.49
  -6   2   4 2234.38  117.79
   4  -2  -4  260.57   12.80
  -4  -2   4  235.68   12.90
  -4  -2   4  232.68   12.70
   4  -2  -4  238.68   13.40
   4  -2  -4  259.77   13.30
   4  -2  -4  249.28   12.80
  -4   2   4  211.98   13.20
   4   2  -4  232.78   12.70
  -4   2   4  232.68   12.80
   2  -2  -4 3199.78  158.28
  -2  -2   4 2904.31  158.18
  -2  -2   4 3119.69  158.08
   2  -2  -4 3435.26  157.68
   2  -2  -4 3161.68  157.88
  -2   2   4 2969.00  158.28
  -2   2   4 2920.21  157.88
  -2   2   4 2981.80  158.18
  -2   2   4 3102.39  157.98
   0  -2   4 1463.75   74.79
   0  -2   4 1441.46   74.69
   0  -2  -4 1594.94   74.59
   0  -2  -4 1252.57   74.39
   0  -2  -4 1485.85   75.79
   0   2   4 1442.56   74.89
   0   2   4 1483.55   74.59
   0   2  -4 1403.76   73.89
   0   2   4 1462.45   74.59
   2  -2   4 1367.96   69.49
  -2  -2  -4 1329.07   69.49
  -2  -2  -4 1365.96   69.29
   2  -2   4 1392.06   69.59
   2   2   4 1355.16   69.69
  -2   2  -4 1281.77   68.59
   2   2   4 1262.67   69.29
   2   2   4 1289.07   69.19
  -2   2  -4 1438.36   69.59
   4  -2   4    4.70    2.10
  -4  -2  -4    1.90    1.90
  -4  -2  -4    1.90    1.70
  -4  -2  -4    4.10    1.50
   4  -2   4    2.60    1.70
  -4   2  -4    3.80    2.00
   4   2   4    3.00    1.70
   4   2   4    0.70    1.90
   4   2   4    1.60    2.20
  -4   2  -4    4.30    1.20
  -6  -2  -4  302.27   17.60
  -6  -2  -4  334.17   17.40
   6  -2   4  315.67   17.70
  -6  -2  -4  330.87   17.60
   6  -2   4  315.77   17.60
  -6   2  -4  342.07   17.70
  -6   2  -4  293.97   16.80
   6   2   4  347.47   17.60
   6   2   4  283.77   17.60
   6   2   4  307.87   17.50
   8  -2   4 1341.67   73.69
  -8  -2  -4 1424.96   73.79
  -8  -2  -4 1518.75   73.79
  -8  -2  -4 1369.16   73.49
   8  -2   4 1471.05   73.99
   8   2   4 1352.66   73.79
   8   2   4 1294.67   73.79
  -8   2  -4 1444.26   73.19
   8   2   4 1487.85   73.79
  -8   2  -4 1502.05   73.79
 -10  -2  -4   10.70    2.50
 -10  -2  -4   12.90    2.70
  10  -2   4   11.50    2.80
 -10  -2  -4   13.40    2.70
  10  -2   4   18.60    3.30
 -10   2  -4   12.80    2.40
 -10   2  -4   17.60    4.00
  10   2   4   22.30    4.10
  10   2   4    9.00    2.20
  10   2   4   10.20    2.40
 -12  -2  -4   -2.30    2.20
 -12  -2  -4    0.30    1.50
  12  -2   4   -0.10    1.90
  12  -2   4   -0.40    2.50
 -12  -2  -4   -0.30    2.50
  12   2   4   -0.90    1.70
  12   2   4   -1.40    2.50
  12   2   4    0.30    2.00
 -12   2  -4   -3.80    2.30
 -12   2  -4    2.40    1.30
  14  -2   4    8.70    2.30
 -14  -2  -4    9.90    2.90
 -14  -2  -4    9.70    2.20
 -14  -2  -4    6.40    3.00
  14  -2   4    7.60    3.10
 -14   2  -4    9.30    3.20
 -14   2  -4   11.90    2.20
  14   2   4    7.50    2.40
  14   2   4    7.90    3.40
  14   2   4    4.20    2.50
  16  -2   4    1.70    3.50
 -16  -2  -4   -1.60    2.00
  16  -2   4   -3.50    2.20
  16  -2   4   -0.10    2.30
 -16  -2  -4    4.90    3.10
 -16   2  -4    3.30    1.50
  16   2   4    4.80    3.10
  16   2   4    0.30    2.20
  16   2   4   -5.20    2.60
  16   2   4   -1.00    3.40
 -16   2  -4   -0.80    3.00
  18  -2   4  430.26   24.80
  18  -2   4  466.15   24.90
 -18  -2  -4  422.56   24.80
  18   2   4  407.66   24.90
 -18   2  -4  445.16   25.20
  18   2   4  435.66   25.50
 -18   2  -4  433.56   24.30
  18   2   4  468.05   24.80
  18   2   4  475.05   25.00
  20  -2   4   92.89    7.50
  20  -2   4   93.79    7.40
 -20  -2  -4   81.59    7.60
 -20   2  -4   99.19    7.10
  20   2   4   97.79    8.20
  20   2   4  106.59    8.60
  20   2   4   91.49    7.50
  22  -2   4  269.97   16.20
 -22  -2  -4  278.07   16.60
  22  -2   4  281.67   16.20
 -22   2  -4  253.47   15.90
  22   2   4  270.67   16.20
  22   2   4  261.77   16.50
  22   2   4  272.77   20.40
 -24  -2  -4   18.30    3.70
  24  -2   4   18.10    4.10
  24  -2   4   22.00    4.40
 -24   2  -4   15.80    3.40
  24   2   4   24.30    4.30
 -26  -2  -4  105.29    7.70
  26  -2   4  112.39    8.10
  26  -2   4   99.69    8.90
  26   2   4  110.49    7.80
  26   2   4  104.39    8.00
 -26   2  -4  112.99    7.90
  33  -3  -4   47.00    7.20
 -33  -3   4   58.59    5.80
 -33   3   4   64.89    5.90
 -33   3   4   56.49    5.80
  31  -3  -4   50.09    6.90
 -31  -3   4   46.50    5.30
 -31   3   4   35.70    6.90
  31   3  -4   37.90    6.90
 -31   3   4   52.69    5.60
 -31   3   4   45.90    5.50
 -29  -3   4  156.58   11.20
  29  -3  -4  150.48   10.80
 -29  -3   4  157.68    9.00
 -29   3   4  160.88   12.40
  29   3  -4  144.19   10.80
 -29   3   4  160.98   10.70
 -27  -3   4  353.66   20.00
  27  -3  -4  373.66   20.80
 -27  -3   4  359.56   22.20
 -27   3   4  390.96   22.70
  27   3  -4  348.87   21.10
 -27   3   4  392.06   20.00
 -27   3   4  387.66   21.60
  25  -3  -4  181.58   13.00
  25  -3  -4  170.38   10.50
 -25  -3   4  196.28   13.30
  25  -3  -4  202.18   12.20
 -25  -3   4  211.98   13.20
 -25  -3   4  216.68   11.40
  25   3  -4  194.58   12.30
 -25   3   4  199.48   11.00
 -25   3   4  205.88   13.70
 -25   3   4  182.48   12.70
  23  -3  -4    9.40    3.60
 -23  -3   4    3.20    2.80
  23  -3  -4    3.60    1.70
 -23  -3   4    7.00    3.30
  23  -3  -4    7.40    3.30
 -23  -3   4    7.00    2.30
 -23   3   4    5.90    3.10
 -23   3   4    8.50    3.60
  23   3  -4   10.00    3.40
 -23   3   4    5.60    1.70
  21  -3  -4  275.07   16.30
 -21  -3   4  266.27   16.50
  21  -3  -4  268.67   15.30
 -21  -3   4  296.17   15.10
  21  -3  -4  254.27   14.70
 -21  -3   4  295.97   16.10
 -21   3   4  253.17   16.70
  21   3  -4  285.87   16.80
  21   3  -4  256.67   15.30
 -21   3   4  270.37   16.00
 -19  -3   4   18.70    3.30
 -19  -3   4   23.90    3.90
  19  -3  -4   15.20    2.80
  19  -3  -4   26.10    3.90
 -19  -3   4   19.70    4.00
  19  -3  -4   13.00    3.60
  19   3  -4   24.00    3.50
 -19   3   4   18.60    4.00
  19   3  -4   15.40    3.50
 -17  -3   4  233.48   12.40
  17  -3  -4  218.08   12.10
  17  -3  -4  226.18   13.20
  17  -3  -4  240.08   12.40
 -17  -3   4  204.58   13.10
 -17  -3   4  234.38   13.00
 -17   3   4  205.38   12.90
  17   3  -4  231.58   13.50
 -17   3   4  185.28   12.60
  17   3  -4  210.08   12.30
 -15  -3   4   99.89    7.00
 -15  -3   4   98.59    7.20
  15  -3  -4  101.79    7.40
  15  -3  -4  108.99    6.70
  15  -3  -4  101.69    6.40
 -15  -3   4  103.69    7.10
 -15   3   4  103.49    6.50
  15   3  -4  105.29    7.50
 -15   3   4  101.09    7.20
  15   3  -4   97.09    6.40
 -13  -3   4 8894.21  477.55
  13  -3  -4 9999.00  477.75
  13  -3  -4 9926.71  477.05
 -13  -3   4 8123.09  477.75
  13   3  -4 9828.32  477.65
  11  -3  -4 1787.02   87.69
 -11  -3   4 1724.23   87.99
  11  -3  -4 1832.52   86.99
 -11  -3   4 1642.14   87.49
  11  -3  -4 1561.64   87.09
  11   3  -4 1781.72   86.89
 -11   3   4 1568.24   87.19
 -11   3   4 1617.94   87.59
  11   3  -4 1730.43   87.49
  -9  -3   4 3253.47  177.48
   9  -3  -4 3659.13  177.28
  -9  -3   4 3592.54  177.68
   9  -3  -4 3471.65  177.88
   9  -3  -4 3612.54  177.58
  -9  -3   4 3120.69  176.88
   9   3  -4 3641.34  177.58
  -9   3   4 3328.07  177.48
  -9   3   4 3095.69  177.78
   9   3  -4 3905.71  177.18
  -7  -3   4 1359.16   81.59
   7  -3  -4 1600.84   81.49
   7  -3  -4 1568.84   81.89
   7  -3  -4 1663.73   80.89
   7  -3  -4 1493.55   80.59
  -7  -3   4 1614.54   81.39
  -7  -3   4 1523.25   80.79
  -7   3   4 1642.84   81.59
  -7   3   4 1634.54   81.39
   7   3  -4 1660.23   81.19
   5  -3  -4  480.65   26.60
  -5  -3   4  458.65   26.20
   5  -3  -4  487.05   26.00
  -5  -3   4  492.25   26.20
   5  -3  -4  543.85   26.20
  -5  -3   4  472.65   26.60
   5  -3  -4  473.25   26.70
  -5   3   4  579.84   27.10
  -5   3   4  555.84   26.70
   5   3  -4  486.75   26.20
   5   3  -4  454.75   26.20
  -5   3   4  521.85   26.70
   3  -3  -4  123.69    7.10
   3  -3  -4  134.49    7.90
   3  -3  -4  128.59    7.80
   3  -3  -4  121.19    7.00
  -3   3   4  122.89    7.10
  -3   3   4  116.29    7.70
  -3   3   4  102.99    7.60
   3   3  -4  119.89    6.90
  -1  -3   4  313.87   17.40
   1  -3  -4  326.47   16.70
   1  -3  -4  330.27   17.50
   1  -3  -4  320.87   17.00
  -1   3   4  295.17   17.30
  -1   3   4  284.47   17.30
   1   3  -4  324.57   16.60
   1   3  -4  312.27   17.10
  -1   3   4  331.67   17.30
  -1   3   4  304.27   16.90
   1  -3   4   27.40    3.40
   1  -3   4   27.50    3.90
  -1  -3  -4   26.50    3.80
  -1  -3  -4   29.70    3.10
  -1  -3  -4   24.70    3.10
  -1   3  -4   24.80    3.20
   1   3   4   25.40    3.40
   1   3   4   29.90    3.60
   1   3   4   27.00    3.10
   1   3   4   21.30    3.30
  -1   3  -4   25.60    2.30
  -3  -3  -4  400.66   21.20
   3  -3   4  369.46   21.10
  -3  -3  -4  384.86   20.80
   3  -3   4  376.36   21.00
  -3  -3  -4  365.76   20.80
   3   3   4  400.96   20.80
   3   3   4  415.96   21.00
  -3   3  -4  380.26   20.00
  -3   3  -4  389.56   20.90
   3   3   4  356.36   21.00
   3   3   4  379.46   20.90
  -5  -3  -4  673.03   36.80
   5  -3   4  706.83   36.80
  -5  -3  -4  660.13   36.60
   5  -3   4  706.03   36.90
  -5  -3  -4  729.93   36.70
   5   3   4  649.83   36.60
   5   3   4  730.63   36.80
  -5   3  -4  680.93   36.80
   5   3   4  706.83   37.00
   7  -3   4  109.89    7.20
   7  -3   4  109.89    7.70
  -7  -3  -4  108.99    7.50
  -7  -3  -4  100.89    6.90
  -7  -3  -4  111.09    7.30
   7   3   4   93.49    6.90
   7   3   4   98.09    7.20
  -7   3  -4  101.19    7.10
  -7   3  -4   94.69    6.50
   7   3   4  108.29    7.50
  -7   3  -4  115.69    7.60
   9  -3   4  195.38   12.30
  -9  -3  -4  207.48   12.30
  -9  -3  -4  200.48   12.60
  -9  -3  -4  228.78   13.00
   9  -3   4  207.88   13.00
   9   3   4  209.28   12.50
  -9   3  -4  190.08   12.50
  -9   3  -4  210.68   11.90
   9   3   4  221.68   12.90
   9   3   4  212.88   12.70
  -9   3  -4  230.88   12.80
 -11  -3  -4  414.76   23.20
 -11  -3  -4  385.86   23.20
  11  -3   4  418.46   23.50
 -11  -3  -4  428.06   23.10
  11  -3   4  418.86   23.10
 -11   3  -4  423.86   22.50
  11   3   4  428.36   23.30
  11   3   4  392.06   23.20
 -11   3  -4  374.56   23.10
  11   3   4  465.95   23.70
 -11   3  -4  451.75   23.40
 -13  -3  -4  428.76   22.80
  13  -3   4  393.56   22.50
  13  -3   4  402.56   23.10
 -13  -3  -4  398.06   22.70
 -13  -3  -4  405.16   22.60
 -13   3  -4  392.56   21.90
 -13   3  -4  366.66   22.80
  13   3   4  401.46   22.70
  13   3   4  433.86   23.20
  13   3   4  396.16   22.80
 -13   3  -4  438.06   22.80
  15  -3   4  392.16   23.60
  15  -3   4  346.57   21.30
 -15  -3  -4  434.96   23.20
 -15  -3  -4  417.36   23.10
 -15  -3  -4  423.76   26.20
  15  -3   4  397.96   22.90
  15   3   4  419.66   23.10
 -15   3  -4  431.46   23.30
  15   3   4  376.36   23.10
  15   3   4  438.56   23.70
 -15   3  -4  436.56   22.50
  17  -3   4   20.00    4.70
 -17  -3  -4   13.40    3.00
 -17  -3  -4   27.30    5.30
  17   3   4   17.50    3.80
  17   3   4   21.80    4.20
 -17   3  -4   18.80    3.90
  17   3   4   20.30    5.50
 -17   3  -4   20.30    2.90
 -19  -3  -4  528.05   29.90
  19  -3   4  543.85   29.70
 -19  -3  -4  569.44   30.00
 -19   3  -4  509.55   30.00
 -19   3  -4  547.45   29.20
  19   3   4  509.45   29.90
  19   3   4  546.65   29.70
  19   3   4  537.65   29.80
  21  -3   4    7.30    3.20
 -21  -3  -4    7.30    3.10
  21  -3   4    8.40    2.60
 -21  -3  -4    8.80    4.20
  21   3   4    5.70    3.80
  21   3   4    4.70    3.30
  21   3   4   10.50    2.90
 -21   3  -4    6.70    2.10
 -23  -3  -4   10.70    4.00
  23  -3   4    8.20    2.70
  23  -3   4    7.60    2.90
  23   3   4    9.10    2.40
  23   3   4   10.00    2.50
 -23   3  -4    7.60    2.00
 -25  -3  -4   -3.90    2.10
  25  -3   4   -0.60    2.20
  25  -3   4   -3.00    1.80
  25   3   4   -0.60    1.90
 -25   3  -4   -3.00    2.10
  25   3   4   -1.30    1.80
 -32  -4   4   68.09    6.70
  32  -4  -4   65.99    7.50
 -32   4   4   65.79    5.70
 -32   4   4   79.99    6.80
 -30  -4   4   50.99    5.50
  30  -4  -4   50.89    6.80
 -30   4   4   52.99    5.90
 -30   4   4   49.50    6.80
  28  -4  -4   23.70    3.40
 -28  -4   4   28.00    4.50
  28  -4  -4   30.50    5.00
 -28  -4   4   40.10    4.60
 -28   4   4   35.20    5.00
  26  -4  -4  219.68   12.80
  26  -4  -4  238.28   13.90
 -26  -4   4  239.08   13.50
 -26  -4   4  220.18   14.90
 -26   4   4  245.68   14.80
 -26   4   4  218.08   15.20
  24  -4  -4   10.70    2.70
 -24  -4   4   12.60    3.60
  24  -4  -4   17.70    4.00
 -24  -4   4   11.80    3.00
 -24   4   4   13.00    3.70
 -24   4   4   28.50    6.00
 -22  -4   4   60.19    5.60
  22  -4  -4   55.79    5.30
 -22  -4   4   48.40    6.20
  22  -4  -4   58.89    5.50
 -22  -4   4   61.49    8.30
  22  -4  -4   50.99    7.50
 -22   4   4   51.89    6.20
 -20  -4   4    5.30    2.40
  20  -4  -4    3.50    3.50
  20  -4  -4    4.70    2.20
 -20  -4   4    2.40    3.10
 -20  -4   4    5.00    3.00
  20  -4  -4    5.30    3.90
  20   4  -4    7.10    3.80
 -20   4   4    7.90    3.40
 -18  -4   4  247.78   15.10
 -18  -4   4  259.77   14.90
 -18  -4   4  269.67   14.50
  18  -4  -4  262.67   15.20
  18  -4  -4  236.98   14.10
  18  -4  -4  256.87   14.10
 -18   4   4  234.68   13.90
 -18   4   4  228.08   14.90
  18   4  -4  253.67   15.30
  16  -4  -4   21.80    3.50
 -16  -4   4   21.40    4.00
  16  -4  -4   18.30    3.80
 -16  -4   4   22.80    3.90
  16  -4  -4   23.70    3.50
 -16  -4   4   18.80    4.00
 -16   4   4   18.50    3.00
  16   4  -4   22.60    4.60
 -16   4   4   21.40    3.80
 -14  -4   4  388.06   20.50
  14  -4  -4  353.76   20.00
 -14  -4   4  382.46   20.30
  14  -4  -4  362.46   20.70
  14  -4  -4  376.96   19.70
 -14  -4   4  348.17   20.40
  14   4  -4  379.36   20.60
 -14   4   4  360.86   19.90
 -14   4   4  344.47   20.60
  12  -4  -4   58.99    4.30
 -12  -4   4   48.00    4.50
 -12  -4   4   53.99    5.10
  12  -4  -4   54.69    5.40
 -12  -4   4   48.30    3.20
  12  -4  -4   53.69    4.80
 -12   4   4   52.39    5.00
  12   4  -4   54.09    5.30
 -12   4   4   56.29    4.50
 -10  -4   4  294.67   15.90
 -10  -4   4  289.27   16.70
 -10  -4   4  316.47   16.90
  10  -4  -4  312.77   16.80
  10  -4  -4  325.77   17.40
  10  -4  -4  293.47   15.70
  10  -4  -4  316.97   16.30
  10   4  -4  316.27   16.90
  10   4  -4  279.67   15.90
 -10   4   4  290.97   17.10
 -10   4   4  279.67   16.70
  -8  -4   4   41.30    3.70
   8  -4  -4   39.30    4.70
   8  -4  -4   42.30    3.00
  -8  -4   4   41.70    4.50
   8  -4  -4   36.70    3.50
  -8  -4   4   41.70    3.50
   8  -4  -4   39.00    4.20
   8   4  -4   46.20    4.20
  -8   4   4   43.70    4.20
  -8   4   4   37.00    4.30
   8   4  -4   38.40    3.30
   6  -4  -4   31.00    3.10
   6  -4  -4   37.20    4.20
   6  -4  -4   33.30    4.30
  -6  -4   4   30.10    4.20
  -6  -4   4   31.20    3.10
  -6  -4   4   33.80    3.50
   6  -4  -4   32.70    2.90
   6   4  -4   33.20    3.80
  -6   4   4   31.00    4.30
  -6   4   4   30.10    3.70
  -6   4   4   29.10    3.90
  -4  -4   4  287.67   15.20
   4  -4  -4  294.27   15.60
  -4  -4   4  279.57   15.70
   4  -4  -4  255.87   14.70
  -4  -4   4  250.97   14.80
   4  -4  -4  272.17   15.60
   4  -4  -4  266.97   14.80
  -4   4   4  246.78   15.50
   4   4  -4  260.37   14.90
  -4   4   4  281.97   15.60
  -4   4   4  287.37   14.80
   4   4  -4  281.67   15.00
  -4   4   4  279.07   15.50
   2  -4  -4 1049.30   51.79
  -2  -4   4 1007.80   51.39
  -2  -4   4  988.20   51.79
   2  -4  -4  975.30   51.59
   2  -4  -4 1014.60   50.99
   2  -4  -4 1023.10   51.69
  -2  -4   4  903.51   51.39
  -2   4   4  964.70   51.69
   2   4  -4 1038.60   51.09
  -2   4   4  880.01   51.59
  -2   4   4  932.51   51.09
  -2   4   4 1093.89   51.79
   2   4  -4  944.91   51.29
   0  -4  -4  571.24   29.00
   0  -4   4  543.15   29.30
   0  -4  -4  501.15   29.20
   0  -4  -4  563.24   29.60
   0  -4   4  569.14   29.60
   0   4   4  545.55   29.00
   0   4   4  535.35   29.50
   0   4  -4  565.94   28.70
   0   4  -4  537.45   29.10
   0   4   4  523.55   29.40
   0   4   4  562.34   29.40
   2  -4   4 1059.09   53.19
  -2  -4  -4  987.70   52.99
  -2  -4  -4 1087.79   52.69
   2  -4   4 1026.00   52.89
   2  -4   4 1045.70   52.99
  -2  -4  -4  999.70   52.79
   2   4   4 1010.20   52.59
  -2   4  -4 1001.60   52.79
   2   4   4  858.81   52.89
   2   4   4 1002.70   52.89
  -2   4  -4 1039.60   52.09
   2   4   4  990.60   52.89
   4  -4   4  159.88   10.20
  -4  -4  -4  156.58    9.80
   4  -4   4  156.68    9.90
  -4  -4  -4  162.88    9.80
  -4  -4  -4  171.98   10.40
  -4   4  -4  158.78    9.10
   4   4   4  151.58    9.80
   4   4   4  165.78   10.30
   4   4   4  166.18   10.20
  -4   4  -4  154.78    9.80
   4   4   4  157.98    9.60
   6  -4   4 1006.20   52.19
  -6  -4  -4  988.80   51.79
  -6  -4  -4 1059.39   52.19
   6  -4   4  975.80   51.89
  -6  -4  -4  969.20   51.89
  -6   4  -4  943.91   51.99
   6   4   4  969.00   52.09
   6   4   4 1001.60   51.89
   6   4   4 1008.40   52.09
   6   4   4  953.60   51.79
   8  -4   4   17.10    3.60
  -8  -4  -4   20.90    4.60
  -8  -4  -4   10.90    2.80
  -8  -4  -4   18.70    3.20
   8  -4   4   15.30    3.60
   8   4   4   15.20    3.30
   8   4   4   16.20    3.30
   8   4   4   11.50    2.70
   8   4   4   17.80    3.30
  -8   4  -4    9.70    2.60
 -10  -4  -4  165.98   10.00
 -10  -4  -4  145.49   10.00
  10  -4   4  152.88    9.70
 -10  -4  -4  166.48   10.50
  10  -4   4  145.09   10.30
  10   4   4  136.09    9.90
 -10   4  -4  143.79   10.10
  10   4   4  164.78   10.60
  10   4   4  141.49   10.00
  10   4   4  147.89    9.70
 -10   4  -4  154.18    9.10
 -12  -4  -4    2.00    3.40
 -12  -4  -4    3.50    2.60
  12  -4   4   -0.60    2.10
  12  -4   4    2.40    3.30
 -12  -4  -4   -3.20    3.10
  12   4   4   -2.40    2.60
  12   4   4   -0.80    2.50
 -12   4  -4    1.10    1.20
  12   4   4    0.30    3.40
 -12   4  -4    2.40    2.50
 -14  -4  -4   10.40    3.80
  14  -4   4    9.60    2.60
 -14  -4  -4   10.50    3.10
  14   4   4    9.50    4.00
  14   4   4    6.30    3.10
 -14   4  -4   12.50    2.30
  14   4   4    8.00    3.30
 -14   4  -4   16.60    3.40
 -14   4  -4   10.30    3.10
  16  -4   4  108.59    7.80
  16  -4   4   83.79    5.70
 -16  -4  -4  110.69    8.80
 -16  -4  -4   93.49    7.70
 -16   4  -4   83.99    7.80
  16   4   4  104.29    8.10
  16   4   4   88.49    7.90
 -16   4  -4   97.19    6.60
 -16   4  -4  104.19    8.40
 -18  -4  -4    4.90    3.00
 -18  -4  -4    9.20    4.10
  18  -4   4   12.60    2.20
 -18   4  -4   17.00    4.10
  18   4   4    2.70    3.00
 -18   4  -4    7.50    3.20
 -20  -4  -4   37.20    4.80
  20  -4   4   42.20    4.90
  20   4   4   39.70    5.40
 -20   4  -4   53.59    5.10
  20   4   4   47.20    6.60
  20   4   4   49.10    5.40
 -22  -4  -4   19.30    3.30
  22   4   4   20.20    4.00
  22   4   4   24.30    3.90
  22   4   4   12.70    5.40
 -22   4  -4   28.00    3.50
  24  -4   4   20.50    4.10
 -24  -4  -4   16.40    3.60
  24   4   4   16.30    3.90
  24   4   4   13.30    2.90
 -24   4  -4   11.80    2.50
 -31  -5   4    4.00    2.70
  31  -5  -4   -5.80    4.50
 -31   5   4   -1.40    2.40
 -31   5   4    6.50    2.90
 -29  -5   4   -0.50    2.40
  29  -5  -4    0.60    4.20
 -29   5   4   -2.00    2.00
 -29   5   4    2.60    2.50
  27  -5  -4   -1.10    2.70
 -27  -5   4   -2.20    2.40
  27  -5  -4   -1.60    3.80
 -27  -5   4   -1.00    2.70
 -27   5   4    1.50    2.40
 -27   5   4   -3.30    3.10
 -25  -5   4    2.00    2.60
  25  -5  -4    1.50    3.70
 -25  -5   4    7.90    3.10
  25  -5  -4   -0.40    2.30
 -25   5   4    6.30    3.20
 -25   5   4    5.70    2.50
 -23  -5   4  190.88   12.20
  23  -5  -4  195.88   11.60
  23  -5  -4  190.28   11.80
 -23  -5   4  186.28   13.00
 -23   5   4  191.58   13.10
 -21  -5   4   28.40    5.20
  21  -5  -4   38.60    4.90
 -21  -5   4   18.60    3.80
  21  -5  -4   31.40    4.80
 -21   5   4   28.00    5.50
 -19  -5   4  389.06   22.60
 -19  -5   4  398.26   22.00
  19  -5  -4  390.46   21.40
  19  -5  -4  426.86   21.90
  19   5  -4  387.86   23.30
 -19   5   4  366.06   22.60
  17  -5  -4  115.49    8.10
 -17  -5   4  114.99    8.50
 -17  -5   4  111.59    8.70
  17  -5  -4  113.49    8.00
  17  -5  -4  113.39    9.40
 -17  -5   4  119.59    8.50
 -17   5   4  108.69    8.90
  17   5  -4  125.29    9.20
 -17   5   4  122.39    7.80
 -15  -5   4    1.90    2.10
  15  -5  -4    0.00    2.60
 -15  -5   4    7.40    2.90
 -15  -5   4    0.40    2.40
  15  -5  -4   -2.70    2.20
  15  -5  -4   -2.20    3.10
 -15   5   4   -1.30    1.80
  15   5  -4    4.40    2.90
 -15   5   4    3.50    2.90
  13  -5  -4   30.50    3.80
  13  -5  -4   29.10    2.30
  13  -5  -4   27.10    2.60
 -13  -5   4   28.10    2.60
  13  -5  -4   27.60    4.90
 -13  -5   4   29.10    5.20
 -13  -5   4   40.80    3.90
  13  -5  -4   27.20    4.50
 -13   5   4   29.70    3.90
 -13   5   4   28.00    4.70
  13   5  -4   34.10    5.20
  13   5  -4   31.60    2.60
 -11  -5   4  331.17   18.60
  11  -5  -4  332.47   19.20
  11  -5  -4  327.67   17.40
  11  -5  -4  338.37   18.00
 -11  -5   4  319.57   17.60
 -11  -5   4  335.67   18.90
  11  -5  -4  356.86   18.70
  11   5  -4  308.17   17.60
 -11   5   4  302.87   18.90
 -11   5   4  348.37   18.70
  11   5  -4  350.66   18.90
  -9  -5   4    2.00    1.50
  -9  -5   4    0.60    2.60
  -9  -5   4    2.80    1.80
   9   5  -4    2.10    2.30
   7  -5  -4   41.90    4.00
   7  -5  -4   52.49    5.10
   7  -5  -4   42.40    5.30
   7  -5  -4   45.20    3.70
  -7   5   4   43.20    4.90
  -7   5   4   47.10    5.30
   7   5  -4   51.59    4.90
  -7   5   4   40.60    4.80
   7   5  -4   55.79    3.70
   5  -5  -4  861.51   44.80
  -5  -5   4  888.91   45.10
   5  -5  -4  904.71   45.70
   5  -5  -4  779.72   45.30
  -5  -5   4  938.61   45.80
   5  -5  -4  837.02   45.50
  -5  -5   4  843.12   44.90
  -5   5   4  906.81   45.70
   5   5  -4  914.21   45.20
   5   5  -4  850.21   44.90
  -5   5   4  768.52   45.60
  -5   5   4  836.42   45.60
   3  -5  -4  219.38   13.20
  -3  -5   4  214.48   12.60
  -3  -5   4  233.68   13.20
   3  -5  -4  197.28   12.90
  -3  -5   4  207.28   12.10
   3  -5  -4  218.38   12.20
   3  -5  -4  194.18   12.00
  -3   5   4  207.98   13.00
   3   5  -4  238.68   12.40
  -3   5   4  222.48   13.10
  -3   5   4  216.58   13.00
   3   5  -4  211.78   12.30
   1  -5  -4   11.50    2.90
   1  -5  -4    8.70    2.50
   1  -5  -4    4.50    2.80
   1  -5  -4    7.10    2.10
  -1  -5   4    6.60    2.90
  -1  -5   4    5.60    3.00
  -1   5   4   10.20    2.50
   1   5  -4    4.80    1.90
   1   5  -4    5.40    1.80
  -1   5   4    5.20    2.30
  -1  -5  -4  302.27   17.70
  -1  -5  -4  290.57   17.90
   1  -5   4  321.97   17.80
  -1  -5  -4  323.27   17.40
   1  -5   4  336.07   18.20
   1   5   4  316.97   17.80
   1   5   4  311.77   17.80
  -1   5  -4  302.97   17.40
  -1   5  -4  316.97   17.10
   1   5   4  298.07   17.20
   1   5   4  306.57   18.00
   3  -5   4   22.70    3.60
  -3  -5  -4   27.50    4.50
   3  -5   4   26.60    4.90
  -3  -5  -4   28.10    3.70
   3  -5   4   27.10    4.80
  -3  -5  -4   32.10    4.00
   3   5   4   22.40    3.20
  -3   5  -4   24.80    3.30
   3   5   4   25.70    4.50
  -3   5  -4   25.30    3.50
   3   5   4   26.00    4.00
   3   5   4   23.00    3.90
  -5  -5  -4   60.69    6.10
  -5  -5  -4   61.39    5.50
   5  -5   4   63.69    6.40
  -5  -5  -4   56.19    5.30
   5  -5   4   63.99    6.40
   5  -5   4   50.49    5.30
   5   5   4   58.79    5.20
  -5   5  -4   58.49    5.30
   5   5   4   54.39    5.40
  -5   5  -4   66.79    4.80
   5   5   4   62.69    5.90
   5   5   4   61.79    6.20
   7  -5   4  588.44   31.40
   7  -5   4  613.64   31.90
  -7  -5  -4  569.74   31.70
  -7  -5  -4  579.94   31.60
  -7  -5  -4  581.84   31.40
   7  -5   4  566.94   31.80
  -7   5  -4  544.25   31.50
   7   5   4  566.64   31.80
   7   5   4  542.25   31.30
   7   5   4  592.14   31.40
  -7   5  -4  618.14   30.70
   7   5   4  584.84   31.90
  -9  -5  -4  897.81   47.80
   9  -5   4  835.12   47.60
   9  -5   4  869.41   48.30
   9  -5   4  970.00   48.30
  -9  -5  -4  916.51   48.00
  -9  -5  -4  927.61   48.30
   9   5   4  905.81   48.30
   9   5   4  889.51   47.90
  -9   5  -4  868.21   48.00
   9   5   4  932.71   48.30
   9   5   4  890.91   47.70
 -11  -5  -4  136.99    9.70
 -11  -5  -4  141.59   10.70
  11  -5   4  144.49   10.60
  11  -5   4  144.99    9.50
  11   5   4  137.09    9.90
  11   5   4  141.79   10.60
  11   5   4  144.99   15.00
  11   5   4  148.99    9.50
 -11   5  -4  142.79   10.00
  13  -5   4   96.49    8.40
 -13  -5  -4   96.09    7.70
 -13  -5  -4   88.19   10.10
  13  -5   4   96.49    7.60
  13   5   4   89.69    7.90
 -13   5  -4   99.09    6.60
  13   5   4   98.59    7.00
  13   5   4   97.79    8.60
 -13   5  -4   99.59    8.10
  15  -5   4   92.19    8.90
 -15  -5  -4   94.29    7.70
  15  -5   4   90.39    7.40
  15   5   4   94.19    6.90
  15   5   4  102.59    8.20
  15   5   4   78.29    7.70
 -15   5  -4   93.09    6.40
 -15   5  -4   82.89    7.70
  17  -5   4   -2.00    2.20
 -17  -5  -4   -2.90    1.90
  17   5   4    3.70    3.00
 -17   5  -4   -1.90    1.40
  17   5   4   -0.10    2.20
 -17   5  -4    6.10    3.00
  17   5   4   -0.50    2.80
  19  -5   4   -1.60    2.00
 -19  -5  -4   -3.60    2.30
  19   5   4    0.20    2.70
 -19   5  -4   -1.60    2.00
 -19   5  -4    0.70    2.00
  19   5   4   -3.30    2.20
  19   5   4    3.40    2.20
 -21  -5  -4  172.48   11.50
  21  -5   4  167.08   11.00
  21   5   4  179.98   11.70
  21   5   4  175.78   11.10
 -21   5  -4  166.68   10.70
 -21   5  -4  166.08   11.70
  21   5   4  168.78   11.60
 -23  -5  -4   -2.30    2.20
  23  -5   4   -2.80    2.10
  23   5   4   -3.00    2.10
  23   5   4   -0.10    2.20
  23   5   4   -3.00    2.10
 -23   5  -4   -0.20    2.10
 -28  -6   4   -0.10    2.80
  28  -6  -4    5.30    4.30
 -28   6   4    0.30    2.20
 -28   6   4   -3.70    2.50
  26  -6  -4   11.90    3.90
 -26  -6   4   11.40    2.70
 -26  -6   4   12.90    3.80
 -26   6   4   12.30    2.90
  24  -6  -4  121.19    8.90
  24  -6  -4  130.09    9.00
 -24  -6   4  114.99    9.20
 -24  -6   4  127.59    9.40
 -24   6   4  122.89    9.40
  22  -6  -4   21.80    4.50
 -22  -6   4   15.50    3.80
  22  -6  -4   13.70    4.00
 -22   6   4   15.40    3.50
 -20  -6   4   57.39    6.20
  20  -6  -4   59.69    5.80
 -20  -6   4   65.79    6.70
  20  -6  -4   50.49    5.90
 -20   6   4   60.19    7.00
 -18  -6   4    3.50    2.70
 -18  -6   4    0.20    3.00
  18  -6  -4    4.80    3.40
  18  -6  -4    4.90    2.90
 -18   6   4    1.60    2.20
 -18   6   4    3.50    3.10
  16  -6  -4    9.50    3.30
 -16  -6   4   -1.80    2.70
  16  -6  -4    2.90    2.80
  16  -6  -4    3.90    1.30
 -16  -6   4    1.70    3.20
  16  -6  -4    3.60    1.10
  16   6  -4    3.60    3.90
 -16   6   4    2.70    3.00
 -16   6   4    6.00    2.30
 -14  -6   4   -1.70    2.50
  14  -6  -4    0.20    1.50
  14  -6  -4   -0.50    1.20
  14  -6  -4    1.20    2.80
 -14  -6   4   -0.70    3.30
  14  -6  -4    1.00    2.70
 -14   6   4   -2.10    2.10
  14   6  -4    0.10    1.50
  14   6  -4    0.40    3.30
 -14   6   4   -0.30    2.80
  12  -6  -4   53.79    6.30
 -12  -6   4   54.59    4.50
 -12  -6   4   54.89    5.30
  12  -6  -4   58.29    5.90
  12  -6  -4   56.59    4.10
  12  -6  -4   54.59    6.80
 -12  -6   4   59.19    6.60
 -12   6   4   55.99    6.50
  12   6  -4   57.09    6.30
 -12   6   4   54.69    5.70
 -10  -6   4    5.80    2.10
  10  -6  -4    2.70    3.10
  10  -6  -4    4.20    1.60
  10  -6  -4    1.80    3.60
  10  -6  -4    6.60    3.00
 -10  -6   4    2.50    3.30
 -10  -6   4    4.40    2.30
 -10   6   4    4.10    2.50
  10   6  -4    3.80    1.30
  10   6  -4    4.50    2.90
 -10   6   4    5.40    3.40
 -10   6   4   -2.10    3.00
   8  -6  -4   -0.50    2.80
  -8  -6   4   -2.60    3.00
  -8  -6   4    0.70    2.30
  -8  -6   4    3.10    1.90
   8  -6  -4    3.00    3.20
   8  -6  -4   -4.00    2.50
   8  -6  -4   -0.20    1.70
   8   6  -4    1.20    2.60
  -8   6   4   -0.10    3.00
   8   6  -4    1.40    1.20
  -8   6   4    1.60    2.20
  -8   6   4   -1.60    3.10
  -6  -6   4  111.09    7.70
   6  -6  -4  112.89    7.70
   6  -6  -4  121.89    7.40
   6  -6  -4  117.69    8.60
  -6  -6   4  120.89    8.20
  -6  -6   4  119.99    8.80
   6  -6  -4  129.09    9.00
   6   6  -4  118.19    7.40
  -6   6   4  110.79    8.70
  -6   6   4  107.99    8.50
   6   6  -4  123.99    8.40
  -6   6   4  115.69    8.80
   4  -6  -4   76.99    6.30
  -4  -6   4   81.19    5.90
  -4  -6   4   85.79    7.30
   4  -6  -4   99.29    6.30
   4  -6  -4   83.59    7.20
  -4  -6   4   96.29    6.90
   4  -6  -4   84.59    7.40
   4   6  -4   89.39    6.70
  -4   6   4   72.49    7.10
  -4   6   4   78.99    7.30
   4   6  -4   88.89    5.90
  -4   6   4   85.99    7.10
  -2  -6   4  171.18   10.80
   2  -6  -4  178.38   11.30
  -2  -6   4  155.08   11.10
   2  -6  -4  170.18   10.10
   2  -6  -4  163.88   11.00
  -2   6   4  147.29   11.10
   2   6  -4  169.68   10.30
   2   6  -4  161.88   10.10
  -2   6   4  160.48   10.70
  -2   6   4  161.78   10.90
   0  -6   4   45.10    6.00
   0  -6  -4   52.39    4.90
   0  -6  -4   43.60    4.80
   0  -6   4   41.20    3.40
   0  -6  -4   39.60    5.70
   0  -6   4   46.90    6.10
   0  -6  -4   49.99    6.00
   0   6  -4   48.50    4.60
   0   6   4   50.49    5.10
   0   6   4   44.00    5.70
   0   6   4   45.30    5.90
   0   6  -4   50.79    4.80
   2  -6   4   33.40    5.80
  -2  -6  -4   33.70    5.70
  -2  -6  -4   38.30    5.00
   2  -6   4   32.90    2.90
  -2  -6  -4   41.00    4.90
   2  -6   4   32.20    5.90
   2   6   4   36.30    5.50
  -2   6  -4   29.80    4.20
  -2   6  -4   31.30    4.30
   2   6   4   46.40    4.90
   2   6   4   29.00    5.40
   4  -6   4  147.09   10.70
  -4  -6  -4  138.79   10.70
   4  -6   4  136.79    8.20
   4  -6   4  144.19    9.90
  -4  -6  -4  171.08   10.10
   4  -6   4  140.39   10.90
  -4  -6  -4  174.28   10.50
  -4   6  -4  156.98    9.50
   4   6   4  153.48    9.90
  -4   6  -4  144.29   10.10
   4   6   4  149.39   10.70
   4   6   4  150.48   10.70
   6  -6   4  361.76   21.70
  -6  -6  -4  406.66   24.60
  -6  -6  -4  377.36   22.00
  -6  -6  -4  396.86   21.90
   6  -6   4  383.56   22.60
   6  -6   4  392.26   22.60
   6   6   4  399.66   22.50
  -6   6  -4  367.16   21.90
   6   6   4  391.76   21.90
  -6   6  -4  396.96   21.20
   6   6   4  373.96   21.70
  -8  -6  -4    4.00    2.50
   8  -6   4    1.60    6.20
   8  -6   4    2.80    2.70
  -8   6  -4    6.50    3.00
   8   6   4    4.90    2.50
   8   6   4   -2.00    3.10
  -8   6  -4    2.60    2.40
 -10  -6  -4  114.19    8.60
  10  -6   4  114.49    8.60
  10   6   4  106.79    8.60
  10   6   4  104.19    9.40
 -10   6  -4  119.89    8.10
  10   6   4  111.99    8.30
 -10   6  -4  108.49    8.70
  12  -6   4   65.59    6.30
 -12  -6  -4   54.59    6.60
  12   6   4   71.29    6.00
  12   6   4   71.99    7.50
 -12   6  -4   62.19    6.80
  12   6   4   57.49    6.60
 -14  -6  -4   87.29    6.90
  14  -6   4   70.99    6.70
  14   6   4   83.49    8.00
 -14   6  -4   65.79    7.00
  14   6   4   81.49    7.00
 -14   6  -4   66.79    5.50
  14   6   4   87.89    7.00
  16  -6   4   86.89    6.80
 -16  -6  -4   85.99    7.10
  16   6   4   88.99    7.00
  16   6   4   86.89    7.20
 -16   6  -4   83.59    6.30
 -16   6  -4   81.39    7.20
  16   6   4   87.79    8.10
  18  -6   4   15.10    3.40
 -18   6  -4   15.90    3.50
  18   6   4   11.10    2.80
  18   6   4   21.60    4.10
 -18   6  -4   11.00    2.90
 -20  -6  -4    8.20    2.40
  20  -6   4   11.70    2.70
 -20   6  -4   16.60    3.50
  20   6   4   14.10    4.60
  20   6   4   12.00    2.40
  20   6   4   19.50    3.60
  25  -7  -4    3.90    4.10
 -25  -7   4   -2.00    2.30
 -25   7   4   -0.60    2.40
  23  -7  -4   17.10    4.70
 -23  -7   4   18.40    3.80
  23  -7  -4   16.90    4.30
 -23   7   4   18.30    3.90
  21  -7  -4    2.30    3.80
  21  -7  -4    1.30    3.90
 -21  -7   4   -1.60    2.40
 -21   7   4   -0.80    2.20
  19  -7  -4   -0.40    3.50
  19  -7  -4    2.40    3.70
 -19  -7   4    3.70    2.20
 -19   7   4   -0.10    3.20
  17  -7  -4    7.10    3.70
  17  -7  -4    8.90    3.60
  17  -7  -4    7.00    1.40
  17  -7  -4    6.60    1.60
 -17  -7   4    8.90    3.00
  17   7  -4    7.20    1.50
 -17   7   4    6.90    3.30
 -17   7   4    5.20    3.00
  15  -7  -4    0.60    1.30
  15  -7  -4    1.80    2.50
  15  -7  -4   -1.50    3.70
 -15  -7   4   -2.90    2.40
  15  -7  -4    0.50    3.30
  15   7  -4    1.40    1.80
 -15   7   4   -1.70    3.00
 -15   7   4   -4.30    2.90
 -13  -7   4    5.50    3.70
  13  -7  -4    8.70    3.40
  13  -7  -4    7.70    1.80
 -13  -7   4    5.00    2.40
  13  -7  -4   11.40    4.30
  13   7  -4    7.50    1.60
 -13   7   4    6.20    3.50
 -13   7   4    2.80    3.00
  11  -7  -4    3.70    1.80
  11  -7  -4   10.70    3.10
 -11  -7   4    6.40    2.80
 -11  -7   4    3.50    2.50
  11  -7  -4    1.80    4.70
 -11   7   4   -1.40    3.10
 -11   7   4    1.20    3.10
  11   7  -4    5.30    3.50
  11   7  -4    4.90    1.20
  -9  -7   4   -0.30    2.40
  -9  -7   4    0.70    2.50
   9  -7  -4    0.10    2.00
   9  -7  -4    6.60    3.20
  -9   7   4    1.10    3.10
   9   7  -4    4.70    3.20
  -9   7   4   -0.90    2.90
  -7  -7   4  153.48    9.90
   7  -7  -4  152.48    9.20
   7  -7  -4  140.09    9.50
  -7  -7   4  156.48    9.70
   7   7  -4  143.89   10.20
  -7   7   4  143.19   10.50
  -7   7   4  145.19   10.50
   7   7  -4  143.59    9.00
   5  -7  -4   83.09   12.00
   5  -7  -4   72.99    6.40
  -5  -7   4   74.99    6.10
  -5  -7   4   85.89    7.30
   5  -7  -4   88.89    6.40
  -5   7   4   75.89    7.30
   5   7  -4   91.29    7.30
   5   7  -4   83.49    6.00
  -5   7   4   75.19    7.40
   3  -7  -4  145.79   11.30
  -3  -7   4  159.48   10.80
   3  -7  -4  145.29    9.70
   3  -7  -4  159.48   10.00
  -3   7   4  165.58   11.10
   3   7  -4  149.59    9.80
  -3   7   4  157.28   11.20
   3   7  -4  165.78   10.50
  -1  -7   4   -3.40    3.30
   1  -7  -4    4.40    3.30
   1  -7  -4    9.30    4.10
   1  -7  -4    7.90    2.60
   1   7  -4    3.00    2.10
  -1   7   4    3.50    3.30
   1   7  -4    2.20    2.70
  -1   7   4    4.20    3.20
   1  -7   4   30.00    3.20
   1  -7   4   30.50    6.50
  -1  -7  -4   40.30    5.10
  -1  -7  -4   33.00    4.80
  -1   7  -4   29.40    5.00
   1   7   4   27.30    6.10
  -1   7  -4   30.30    4.60
   1   7   4   25.10    5.20
  -3  -7  -4  287.47   18.40
   3  -7   4  313.47   19.00
  -3  -7  -4  320.37   18.10
   3  -7   4  304.87   16.50
   3  -7   4  291.97   18.30
   3   7   4  302.57   19.00
  -3   7  -4  317.67   18.20
   3   7   4  323.47   18.60
  -3   7  -4  331.47   17.80
  -5  -7  -4  133.59   10.00
   5  -7   4  133.39    7.80
   5  -7   4  144.09   10.00
  -5   7  -4  144.39    9.30
  -5   7  -4  141.39    9.70
   5   7   4  124.69   10.50
   5   7   4  134.19    9.90
   7  -7   4   13.30    2.00
  -7  -7  -4   17.00    3.80
   7  -7   4    9.30    3.10
  -7   7  -4   13.90    3.50
   7   7   4    8.40    3.20
  -7   7  -4   14.10    3.10
   7   7   4   12.00    4.20
  -9  -7  -4  207.88   13.90
   9  -7   4  207.08   13.50
   9   7   4  216.78   13.80
   9   7   4  210.58   14.70
  -9   7  -4  235.28   14.40
  -9   7  -4  225.88   13.20
  11  -7   4  710.63   40.30
  11   7   4  765.92   41.50
 -11   7  -4  783.22   40.10
  11   7   4  831.12   40.80
 -11   7  -4  653.93   42.00
 -13  -7  -4    8.90    2.40
  13   7   4    5.80    4.60
  13   7   4    8.10    2.80
  15  -7   4   34.20    4.40
 -15  -7  -4   39.00    4.60
 -15   7  -4   34.20    7.10
  15   7   4   38.40    5.50
  15   7   4   31.40    4.60
 -15   7  -4   43.50    4.90
 -15   7  -4   36.70    4.40
 -17  -7  -4    0.60    2.20
  17  -7   4    0.50    2.10
  17   7   4    2.30    2.10
 -17   7  -4    3.70    2.40
 -17   7  -4    3.80    2.00
  17   7   4   -1.70    2.30
  19  -7   4   61.69    5.20
 -19  -7  -4   47.10    5.10
  19   7   4   49.20    5.70
  19   7   4   60.69    5.00
 -19   7  -4   48.00    5.40
  22  -8  -4    8.50    4.30
 -22  -8   4    3.20    2.50
 -22   8   4    9.90    2.70
 -20  -8   4    3.90    2.30
  20  -8  -4    6.20    4.10
 -20   8   4   -0.30    2.40
  18  -8  -4    8.80    2.00
  18  -8  -4   16.00    4.30
 -18  -8   4    8.60    2.30
 -18   8   4   10.80    2.80
  16  -8  -4   12.10    4.10
 -16  -8   4    9.60    2.50
  16  -8  -4   11.90    2.00
  16  -8  -4    9.10    2.20
 -16   8   4    6.10    3.10
  16   8  -4   12.80    2.10
  14  -8  -4   13.50    2.00
 -14  -8   4    9.70    3.20
  14  -8  -4   21.00    3.30
  14  -8  -4   13.50    4.00
 -14   8   4   15.20    3.40
 -14   8   4   14.00    3.80
  14   8  -4   18.10    2.00
  12  -8  -4   83.79    7.10
 -12  -8   4   82.69    7.00
 -12  -8   4   76.59    6.40
  12  -8  -4   72.69    5.80
 -12   8   4   80.99    7.70
  12   8  -4   85.19    5.20
 -10  -8   4   43.10    5.40
 -10  -8   4   41.00    5.20
  10  -8  -4   41.50    4.30
  10  -8  -4   49.50    6.00
 -10   8   4   36.20    5.60
 -10   8   4   45.80    6.40
  10   8  -4   41.60    3.40
   8  -8  -4   -1.10    3.40
  -8  -8   4    1.30    2.00
   8  -8  -4    2.10    2.00
  -8  -8   4   -4.40    2.90
  -8   8   4    7.70    3.60
  -8   8   4    0.30    3.30
   8   8  -4    1.80    1.30
   6  -8  -4    1.20    3.60
   6  -8  -4   -0.60    2.20
  -6  -8   4   -1.10    3.30
   6   8  -4    0.70    1.30
   6   8  -4    4.40    3.60
  -6   8   4   -1.60    3.40
  -6   8   4    2.10    3.10
   4  -8  -4    1.50    2.50
   4  -8  -4    8.70    3.80
  -4  -8   4    5.90    3.60
   4   8  -4    3.90    3.40
   4   8  -4    7.80    2.30
  -4   8   4    4.80    3.40
  -4   8   4    2.40    3.20
   2  -8  -4  211.38   14.00
  -2  -8   4  246.58   15.50
   2  -8  -4  244.98   14.40
  -2   8   4  226.78   15.10
   2   8  -4  244.98   14.80
  -2   8   4  241.48   15.20
   2   8  -4  241.38   14.40
   0  -8  -4  128.59    9.50
   0  -8   4  143.39    8.40
   0  -8  -4  132.39    9.80
   0   8   4  159.18   10.50
   0   8  -4  141.09    9.30
   0   8  -4  132.69    9.90
   0   8   4  124.49   10.20
   2  -8   4   -3.40    2.10
  -2  -8  -4   -0.10    3.60
   2   8   4   -0.90    2.90
   2   8   4   -1.10    2.80
  -2   8  -4   -2.90    2.80
  -2   8  -4    4.20    2.40
   4  -8   4   49.60    6.10
   4  -8   4   54.99    4.50
   4   8   4   54.59   11.20
  -4   8  -4   67.69    6.40
  -4   8  -4   67.39    6.40
   4   8   4   56.89    6.30
   6  -8   4    5.10    2.70
   6  -8   4    2.90    1.90
  -6  -8  -4   -1.60    2.10
   6   8   4   -2.20    3.40
   6   8   4   -4.50    2.40
  -6   8  -4   -1.40    3.00
  -6   8  -4    3.40    2.30
   8  -8   4  192.18   12.20
  -8  -8  -4  178.38   12.30
   8   8   4  209.88   12.40
   8   8   4  179.58   12.90
  -8   8  -4  180.08   12.20
  -8   8  -4  179.48   13.40
 -10  -8  -4    8.90    2.60
  10  -8   4    3.90    2.30
 -10   8  -4   10.70    4.20
  10   8   4   12.20    3.50
  10   8   4   10.30    2.60
 -10   8  -4   10.30    2.80
  12  -8   4   22.40    4.40
 -12  -8  -4   34.70    4.30
  12   8   4   35.90    4.30
 -12   8  -4   36.40    4.80
 -12   8  -4   24.20    6.30
  12   8   4   38.90    5.70
 -14  -8  -4   28.90    4.10
  14  -8   4   18.30    4.10
  14   8   4   27.50    4.10
 -14   8  -4   21.70    4.00
  14   8   4   14.50    3.50
 -17  -9   4    3.40    2.40
  17  -9  -4   -0.10    4.30
 -17   9   4    6.50    2.40
  15  -9  -4   88.79    5.90
  15  -9  -4  110.69    8.50
 -15  -9   4  107.89    7.50
 -15   9   4  104.39    7.80
 -15   9   4   96.19    8.20
  15   9  -4   96.89    6.00
  13  -9  -4   19.20    4.70
 -13  -9   4   22.70    3.90
  13  -9  -4   16.30    2.50
 -13   9   4   18.50    4.00
  13   9  -4   21.90    2.40
 -13   9   4   22.80    4.20
 -11  -9   4   -0.40    4.20
 -11  -9   4    5.90    2.20
  11  -9  -4    4.60    4.20
 -11   9   4    2.30    2.70
 -11   9   4    3.50    2.60
  11   9  -4    6.50    1.40
   9  -9  -4  107.79    9.00
  -9  -9   4  119.79    8.70
  -9  -9   4  111.59    9.10
   9  -9  -4  117.19    9.00
  -9   9   4  127.49    9.40
   9   9  -4  128.29    7.70
  -9   9   4  122.09    9.20
   7  -9  -4  111.49    9.10
   7  -9  -4  115.69    9.40
  -7  -9   4  110.19    9.80
  -7   9   4  109.29    9.20
  -7   9   4  132.79    9.10
   7   9  -4  133.09    8.20
  -5  -9   4    7.40    6.60
   5  -9  -4   -2.30    4.10
   5  -9  -4    6.70    3.50
  -5   9   4    2.60    2.70
  -5   9   4    7.00    3.10
   5   9  -4    8.80    2.00
   3  -9  -4   39.70    6.10
  -3  -9   4   31.70    4.90
  -3   9   4   40.00    5.90
   3   9  -4   42.10    4.30
   1  -9  -4   34.80    6.40
  -1  -9   4   38.80    6.90
   1   9  -4   55.79    5.20
  -1   9   4   56.79    6.40
  -1   9   4   48.20    5.50
  -1  -9  -4  192.28   13.60
   1  -9   4  201.18   12.00
   1   9   4  242.78   13.90
   1   9   4  210.08   14.30
  -1   9  -4  205.48   13.20
   3  -9   4   82.09    6.10
  -3  -9  -4   78.89    8.30
   3  -9   4   92.79    7.10
   3   9   4  106.69    7.30
  -3   9  -4   81.89    7.70
   3   9   4   89.09    8.10
   5  -9   4    0.40    2.10
   5   9   4    4.00    2.50
  -5   9  -4    5.80    2.00
   5   9   4    3.20    2.80
   7  -9   4  107.29    7.70
  -7  -9  -4   92.09    7.90
   7   9   4  120.99    8.20
   7   9   4  103.79    8.90
  -7   9  -4   99.79    7.80
  -9  -9  -4  129.79    9.80
   9  -9   4  132.29    9.80
   9   9   4  133.39   10.50
  -9   9  -4  136.59    9.60
   9   9   4  161.28    9.90
   6 -10  -4    8.70    5.00
   6  10  -4   15.30    3.30
  -6  10   4    9.80    2.60
  -6  10   4    6.70    2.90
  -4 -10   4    4.30    3.70
   4 -10  -4    2.30    4.90
   4  10  -4    3.80    2.30
  -4  10   4    0.70    2.50
  -4  10   4   -0.10    2.60
   2 -10  -4   41.50    6.90
  -2 -10   4   36.70    5.40
  -2  10   4   41.70    5.40
  -2  10   4   50.19    4.70
   2  10  -4   43.60    4.30
   0  10   4   73.99    7.10
   0  10  -4   65.09    5.30
  34   0  -5   -4.90    5.10
 -34   0   5   -1.40    2.40
 -34   0   5    0.00    6.70
  32   0  -5   -0.50    4.60
  32   0  -5   -5.10    2.90
 -32   0   5    1.00    3.00
 -32   0   5   -3.50    2.10
 -32   0   5   -2.40    1.40
 -30   0   5   -4.50    3.20
  30   0  -5   -3.10    4.10
 -30   0   5   -1.40    2.70
 -30   0   5   -1.50    1.20
  30   0  -5   -2.20    2.30
  28   0  -5    1.30    3.60
 -28   0   5   -1.90    2.60
 -28   0   5   -1.90    2.90
 -26   0   5   -5.20    2.50
  26   0  -5    1.70    3.50
 -26   0   5    1.90    1.50
  26   0  -5   -4.60    2.60
 -26   0   5   -0.60    3.00
 -24   0   5   -0.10    3.00
  24   0  -5   -3.50    2.20
 -24   0   5   -0.20    1.50
  24   0  -5   -2.90    2.70
 -24   0   5   -1.10    2.00
 -22   0   5    0.50    2.50
  22   0  -5   -1.60    2.60
 -22   0   5   -1.60    1.80
  22   0  -5   -0.90    2.00
 -22   0   5    1.10    1.30
 -20   0   5   -0.50    1.10
 -20   0   5    0.60    2.10
  20   0  -5   -1.00    2.30
  20   0  -5    0.90    1.90
 -18   0   5   -1.30    1.40
 -18   0   5   -2.50    1.70
 -18   0   5   -0.10    1.40
  18   0  -5   -1.30    1.60
  18   0  -5   -0.90    2.10
 -16   0   5   -0.60    0.90
 -16   0   5   -2.00    1.80
 -16   0   5   -0.90    2.10
 -16   0   5   -1.10    1.40
  16   0  -5   -2.90    2.00
  16   0  -5   -1.60    1.50
  14   0  -5    0.70    1.60
  14   0  -5    2.50    1.90
 -14   0   5    0.40    1.20
 -14   0   5   -3.00    2.00
 -10   0   5    0.90    1.30
  10   0  -5    1.10    1.30
 -10   0   5   -0.10    1.40
 -10   0   5    0.90    1.40
   8   0  -5   -0.30    1.10
  -8   0   5    0.40    1.40
  -8   0   5    0.00    1.40
  -8   0   5    0.80    1.20
  -6   0   5    1.40    1.50
  -6   0   5    1.40    1.30
  -4   0   5    0.80    1.60
   4   0  -5    0.80    1.30
  -4   0   5    0.70    1.40
  -2   0   5    1.60    1.40
   2   0  -5    1.80    1.40
  -2   0   5    0.20    0.80
  -2   0   5    1.10    1.40
   0   0   5    2.70    1.60
   0   0   5    1.90    1.40
   0   0   5    0.90    0.90
   0   0  -5    0.90    1.70
  -2   0  -5    2.90    1.00
  -2   0  -5    1.70    1.80
   2   0   5    1.00    1.10
   2   0   5    3.10    1.90
   2   0   5    1.50    1.50
   4   0   5   -0.80    1.70
  -4   0  -5    2.00    1.30
   4   0   5    1.20    1.40
  -4   0  -5   -0.90    1.70
   4   0   5    0.70    1.90
  -6   0  -5    0.00    1.90
   6   0   5   -1.80    1.50
   6   0   5   -0.30    1.70
  -6   0  -5   -0.20    1.40
   6   0   5   -0.80    1.50
   8   0   5   -2.40    1.80
  -8   0  -5    0.20    2.10
   8   0   5   -2.20    1.70
  -8   0  -5   -2.30    1.10
   8   0   5   -1.20    1.70
  10   0   5    0.00    1.90
 -10   0  -5    3.30    2.30
  10   0   5   -0.70    2.10
  10   0   5    3.00    2.10
 -10   0  -5    0.80    1.20
  10   0   5   -0.70    2.50
  12   0   5    1.90    2.60
  12   0   5   -0.30    2.70
  12   0   5    1.00    2.20
 -12   0  -5    4.40    1.40
  12   0   5    1.00    2.00
 -12   0  -5   -0.60    2.60
 -14   0  -5   -2.50    2.80
 -14   0  -5    3.10    1.40
  14   0   5   -1.90    2.70
  14   0   5    3.20    2.80
  14   0   5   -1.30    2.10
  14   0   5   -0.90    3.00
  16   0   5   -1.40    2.70
 -16   0  -5   -0.20    3.90
  16   0   5    7.30    4.00
 -16   0  -5    3.50    1.90
  16   0   5    2.20    3.40
  16   0   5   -2.80    3.20
  18   0   5   -0.50    3.40
  18   0   5    0.80    2.50
  18   0   5    0.40    3.00
 -18   0  -5   -0.50    1.70
  20   0   5   -0.60    2.90
  20   0   5   -0.10    3.00
  20   0   5    4.00    4.20
 -20   0  -5    0.50    2.20
  22   0   5   -0.70    2.30
  22   0   5   -0.80    2.50
 -22   0  -5   -2.30    1.70
  24   0   5    0.50    2.10
  24   0   5   -2.30    1.80
 -24   0  -5   -0.70    1.90
 -26   0  -5   -6.70    3.20
  26   0   5    3.20    2.20
  26   0   5   -1.80    2.10
  35  -1  -5   44.10    7.40
 -35  -1   5   42.90    5.30
  35   1  -5   49.50    8.20
 -35   1   5   45.80    5.30
 -35   1   5   55.99    4.60
  33  -1  -5    0.80    4.40
  33  -1  -5    5.10    5.00
 -33  -1   5    1.50    2.50
 -33   1   5    3.30    2.20
  33   1  -5    9.20    5.30
 -33   1   5    1.30    2.50
 -33   1   5    5.00    3.80
  31  -1  -5   -4.10    2.90
 -31  -1   5    5.70    2.30
 -31  -1   5    2.50    3.30
  31  -1  -5   -6.40    4.10
  31   1  -5   -2.00    2.40
 -31   1   5    2.90    2.60
  31   1  -5   -2.10    4.20
 -31   1   5    2.00    1.60
 -31   1   5   -3.90    2.20
 -29  -1   5   10.30    3.10
  29  -1  -5   10.50    4.20
  29  -1  -5   11.70    3.20
 -29  -1   5   10.20    3.20
  29   1  -5   12.40    2.50
  29   1  -5   12.40    4.60
 -29   1   5    8.80    3.40
 -29   1   5   18.90    4.30
 -29   1   5   12.20    2.70
  27  -1  -5   74.79    6.80
 -27  -1   5   66.79    7.50
 -27  -1   5   67.49    6.60
  27  -1  -5   73.09    6.70
 -27   1   5   77.69    5.90
 -27   1   5   75.59    6.00
 -27   1   5   68.49    7.90
  27   1  -5   59.69    7.10
  27   1  -5   65.69    6.80
  25  -1  -5  573.24   29.40
 -25  -1   5  527.75   30.40
 -25  -1   5  561.44   28.60
  25  -1  -5  526.05   29.10
 -25  -1   5  565.04   29.30
 -25   1   5  533.05   29.20
  25   1  -5  509.15   29.10
 -25   1   5  497.85   30.40
 -25   1   5  575.84   28.80
  25   1  -5  539.65   28.60
 -23  -1   5  457.65   26.20
 -23  -1   5  449.86   24.80
 -23  -1   5  495.45   25.20
  23  -1  -5  496.15   25.30
  23  -1  -5  433.16   24.90
  23   1  -5  412.26   24.90
 -23   1   5  446.56   26.40
 -23   1   5  469.05   25.10
 -23   1   5  485.25   24.60
  23   1  -5  476.25   26.50
  23   1  -5  475.15   24.60
  21  -1  -5    4.90    2.40
  21  -1  -5    2.60    2.50
 -21  -1   5    5.70    1.70
 -21  -1   5    4.80    2.30
 -21  -1   5    3.40    2.10
 -21   1   5    5.40    2.60
  21   1  -5    1.40    3.30
  21   1  -5    4.90    2.40
 -21   1   5    3.50    1.60
 -21   1   5    4.20    1.60
 -19  -1   5   56.99    3.50
 -19  -1   5   66.59    4.90
  19  -1  -5   58.29    5.00
 -19  -1   5   57.99    4.20
 -19  -1   5   64.99    5.40
  19  -1  -5   56.49    4.70
 -19   1   5   60.29    4.60
  19   1  -5   58.89    4.70
 -19   1   5   52.39    5.60
  19   1  -5   56.79    4.10
  19   1  -5   62.09    6.20
 -19   1   5   63.49    4.10
 -17  -1   5    6.70    1.90
 -17  -1   5    8.10    1.70
 -17  -1   5    7.40    1.60
 -17  -1   5   10.40    2.30
  17  -1  -5    7.60    2.20
  17  -1  -5    4.60    2.10
 -17   1   5    5.50    1.80
  17   1  -5   10.60    2.00
  17   1  -5    9.00    2.20
 -17   1   5    7.10    1.30
 -17   1   5    4.80    2.10
  17   1  -5    7.90    2.70
 -15  -1   5  787.42   41.00
 -15  -1   5  738.33   41.00
  15  -1  -5  840.82   41.40
 -15  -1   5  781.42   42.00
  15   1  -5  814.82   41.30
 -15   1   5  805.02   42.30
 -15   1   5  769.12   41.60
  15   1  -5  855.61   42.20
 -15   1   5  774.22   40.90
  13  -1  -5 4165.98  213.78
 -13  -1   5 3813.82  213.28
  13  -1  -5 4220.48  213.38
  13  -1  -5 4776.72  213.58
 -13  -1   5 3981.70  213.98
  13   1  -5 4594.44  213.48
 -13   1   5 3785.02  213.78
  13   1  -5 4268.97  214.08
 -13   1   5 4018.50  213.38
  11  -1  -5 1740.03   85.39
  11  -1  -5 1835.02   85.09
 -11  -1   5 1550.54   84.89
  11  -1  -5 1584.54   85.09
 -11  -1   5 1667.63   85.49
 -11   1   5 1581.04   85.09
  11   1  -5 1831.82   84.99
  11   1  -5 1718.73   85.49
 -11   1   5 1523.25   85.29
 -11   1   5 1551.54   84.79
  -9  -1   5    6.50    1.70
   9  -1  -5    5.10    1.50
   9  -1  -5    3.90    1.70
   9  -1  -5    6.20    1.40
  -9   1   5    4.10    1.50
  -9   1   5    5.20    1.20
  -9   1   5    4.60    1.60
   9   1  -5    5.20    1.30
   7  -1  -5  322.37   16.80
   7  -1  -5  355.66   16.80
   7  -1  -5  324.97   17.10
  -7  -1   5  299.77   16.80
  -7   1   5  300.77   16.70
  -7   1   5  281.97   17.10
  -7   1   5  337.07   17.30
   5  -1  -5  846.62   42.50
  -5  -1   5  808.52   42.30
  -5  -1   5  809.42   42.90
   5  -1  -5  848.62   42.90
   5  -1  -5  886.61   42.30
  -5   1   5  784.02   42.50
  -5   1   5  809.32   42.80
  -5   1   5  781.32   42.90
  -3  -1   5   87.79    5.10
   3  -1  -5   98.89    5.90
  -3  -1   5   94.09    6.10
   3  -1  -5  104.59    6.40
   3  -1  -5  100.69    5.50
  -3   1   5   87.39    5.90
  -3   1   5  100.29    5.70
   1  -1  -5    1.40    1.10
  -1  -1   5    0.20    1.40
   1  -1  -5    1.50    1.30
   1  -1  -5    0.20    1.90
  -1   1   5    1.90    1.20
   1   1  -5    0.60    2.10
  -1   1   5    1.60    1.40
  -1   1   5    0.50    1.60
   1  -1   5  122.89    8.40
  -1  -1  -5  149.79    8.40
  -1  -1  -5  141.19    8.60
  -1  -1  -5  139.99    7.90
  -1   1  -5  139.39    8.60
   1   1   5  128.59    8.30
   1   1   5  149.88    8.00
  -3  -1  -5 2293.77  108.09
   3  -1   5 2387.66  108.39
   3  -1   5 2038.90  108.19
   3  -1   5 2035.50  107.19
  -3  -1  -5 1782.72  108.09
  -3  -1  -5 2316.57  108.29
  -3   1  -5 2235.38  108.19
   3   1   5 2263.57  107.69
   3   1   5 1913.61  107.99
   3   1   5 1839.32  108.09
  -3   1  -5 1979.50  107.09
   5  -1   5  607.54   31.70
  -5  -1  -5  639.34   32.70
  -5  -1  -5  588.24   32.00
   5  -1   5  579.64   32.50
   5  -1   5  633.54   32.60
  -5  -1  -5  621.04   32.50
   5   1   5  636.64   32.20
   5   1   5  600.84   32.70
  -5   1  -5  604.54   31.60
  -5   1  -5  653.53   32.60
   5   1   5  553.04   32.40
  -7  -1  -5  258.07   14.50
  -7  -1  -5  254.27   14.70
   7  -1   5  248.08   13.80
  -7  -1  -5  260.47   14.00
   7  -1   5  245.48   14.50
   7  -1   5  258.17   14.80
  -7   1  -5  242.58   13.70
   7   1   5  260.27   14.30
   7   1   5  244.08   14.50
  -7   1  -5  268.27   14.60
   7   1   5  236.08   14.40
   9  -1   5  125.19    8.50
  -9  -1  -5  122.99    7.90
   9  -1   5  131.39    8.10
  -9  -1  -5  137.69    8.80
   9  -1   5  140.59    9.00
   9  -1   5  128.09    8.60
   9   1   5  134.19    8.50
  -9   1  -5  122.49    8.70
  -9   1  -5  123.89    7.70
   9   1   5  138.29    8.70
   9   1   5  122.99    8.50
 -11  -1  -5    0.70    2.50
  11  -1   5   -1.60    2.10
  11  -1   5    1.10    2.80
  11  -1   5   -0.20    2.00
 -11  -1  -5    3.40    1.40
  11  -1   5    1.20    2.10
 -11   1  -5    0.30    2.60
  11   1   5   -0.70    1.80
  11   1   5    2.30    2.50
 -11   1  -5    0.10    1.10
  11   1   5   -0.20    2.00
  13  -1   5   15.30    3.10
 -13  -1  -5   15.60    2.90
 -13  -1  -5   15.50    3.40
  13  -1   5   12.60    2.90
  13  -1   5   20.40    4.10
  13  -1   5   24.10    4.90
 -13   1  -5   25.20    5.20
  13   1   5   18.90    4.30
  13   1   5   24.50    4.90
  13   1   5   22.00    4.60
  13   1   5   12.40    2.90
 -13   1  -5   18.90    2.40
 -15  -1  -5  932.31   49.80
  15  -1   5  935.01   50.39
  15  -1   5  902.21   50.19
  15  -1   5  938.31   50.19
  15  -1   5  951.80   49.99
 -15  -1  -5  890.41   50.29
 -15   1  -5  962.50   50.39
  15   1   5  885.51   50.29
  15   1   5 1006.60   50.29
 -15   1  -5  930.71   49.60
  15   1   5  980.80   50.29
  15   1   5 1012.10   50.39
  17  -1   5  380.36   20.70
  17  -1   5  339.17   20.60
 -17  -1  -5  359.26   20.30
  17   1   5  361.26   20.70
  17   1   5  352.96   20.90
  17   1   5  315.87   20.70
  17   1   5  365.96   21.00
 -17   1  -5  380.36   20.00
  19  -1   5  186.98   12.20
 -19  -1  -5  183.78   11.80
  19  -1   5  173.98   12.00
 -19   1  -5  181.88   11.20
  19   1   5  181.78   12.30
  19   1   5  180.98   12.80
  19   1   5  172.98   12.10
 -21  -1  -5  116.19    8.20
  21  -1   5  127.59    9.00
  21  -1   5  109.69    8.90
 -21   1  -5  109.99    8.20
  21   1   5  119.69    8.90
  21   1   5   99.59    8.40
  23  -1   5   17.40    4.20
 -23  -1  -5   26.90    4.10
  23   1   5   31.80    4.10
 -23   1  -5   21.70    3.60
  23   1   5   20.40    3.50
  25  -1   5  139.59   10.20
 -25  -1  -5  140.99   12.20
  25  -1   5  187.28   10.80
 -25   1  -5  151.98   10.50
  25   1   5  177.48   10.60
  25   1   5  154.28   10.70
  34  -2  -5   -3.60    4.70
 -34   2   5   -2.80    2.50
  34   2  -5   -0.90    4.80
 -34   2   5   -2.60    2.10
  32  -2  -5    9.30    4.60
 -32  -2   5    9.60    2.90
 -32   2   5    8.70    2.20
 -32   2   5    8.80    2.90
  32   2  -5    5.20    4.90
 -32   2   5    2.80    2.70
  30  -2  -5   25.70    4.80
  30  -2  -5   30.10    5.30
 -30  -2   5   29.40    5.40
  30   2  -5   26.90    3.60
  30   2  -5   30.40    5.50
 -30   2   5   25.00    4.80
 -30   2   5   32.30    4.10
 -30   2   5   32.00    6.00
 -28  -2   5  449.86   24.30
  28  -2  -5  405.36   23.90
 -28  -2   5  429.16   25.20
  28  -2  -5  449.56   24.40
 -28   2   5  431.66   25.50
  28   2  -5  389.16   23.80
  28   2  -5  448.36   22.60
 -28   2   5  426.06   24.10
  26  -2  -5  259.17   15.90
 -26  -2   5  290.67   16.30
  26  -2  -5  295.37   16.50
 -26  -2   5  256.47   17.00
  26   2  -5  266.57   16.10
 -26   2   5  284.57   15.00
  26   2  -5  262.27   14.50
 -26   2   5  256.57   17.30
 -26   2   5  282.17   16.00
 -24  -2   5   92.49    7.70
 -24  -2   5   95.69    8.20
  24  -2  -5   99.79    8.00
  24  -2  -5  100.59    7.40
 -24   2   5   99.09    6.20
  24   2  -5   97.79    7.40
 -24   2   5   90.79    8.50
  24   2  -5   93.59    5.70
 -24   2   5  106.29    7.40
  24   2  -5  103.29   10.20
 -22  -2   5  313.77   16.50
  22  -2  -5  332.17   18.00
 -22  -2   5  296.77   18.40
 -22  -2   5  326.37   17.70
 -22   2   5  308.17   17.60
  22   2  -5  317.97   18.60
 -22   2   5  309.67   18.70
  22   2  -5  284.07   17.20
 -22   2   5  306.27   16.40
  20  -2  -5  775.92   38.00
 -20  -2   5  734.63   36.80
  20  -2  -5  629.94   36.50
 -20  -2   5  696.63   38.30
 -20  -2   5  758.32   37.70
  20  -2  -5  739.33   37.30
  20   2  -5  712.33   37.30
 -20   2   5  659.53   37.70
 -20   2   5  638.14   38.30
  20   2  -5  774.82   38.50
 -20   2   5  698.23   36.50
 -18  -2   5  401.96   20.50
  18  -2  -5  418.66   21.30
 -18  -2   5  414.96   21.20
  18  -2  -5  389.26   20.30
 -18  -2   5  354.06   21.50
  18  -2  -5  370.26   20.70
  18   2  -5  394.56   21.80
 -18   2   5  378.86   21.20
  18   2  -5  389.56   20.70
 -18   2   5  374.66   20.20
 -18   2   5  356.86   21.90
  16  -2  -5   99.29    6.30
  16  -2  -5   98.09    6.00
  16  -2  -5  102.39    6.90
 -16  -2   5   89.99    6.80
 -16  -2   5   97.89    6.10
 -16  -2   5   97.59    6.60
  16   2  -5  102.89    6.30
 -16   2   5   91.39    5.90
 -16   2   5   89.09    6.50
  16   2  -5   98.39    7.30
  14  -2  -5  166.08    9.20
 -14  -2   5  155.98    9.90
  14  -2  -5  170.48   10.10
 -14  -2   5  165.68    9.30
  14  -2  -5  170.98    9.30
  14   2  -5  159.28   10.00
 -14   2   5  160.88    9.80
  14   2  -5  153.88    9.10
 -14   2   5  148.09    9.10
 -12  -2   5   26.20    3.30
 -12  -2   5   31.60    3.30
 -12  -2   5   31.10    2.40
  12  -2  -5   32.80    3.30
  12  -2  -5   29.20    3.90
  12  -2  -5   31.00    3.10
  12   2  -5   35.70    3.90
  12   2  -5   31.30    2.90
 -12   2   5   33.30    3.60
 -12   2   5   31.40    3.30
 -10  -2   5  216.98   13.00
  10  -2  -5  238.68   12.70
  10  -2  -5  244.78   13.00
  10  -2  -5  247.18   13.30
 -10   2   5  220.08   12.20
  10   2  -5  247.98   12.50
 -10   2   5  217.08   13.40
 -10   2   5  240.98   13.30
  10   2  -5  231.48   13.00
   8  -2  -5  607.54   29.40
  -8  -2   5  501.95   29.40
   8  -2  -5  560.94   29.90
   8  -2  -5  529.05   29.10
   8  -2  -5  605.84   29.80
  -8  -2   5  567.24   29.30
  -8   2   5  574.44   29.70
   8   2  -5  580.64   29.50
   8   2  -5  561.94   29.20
  -8   2   5  526.75   29.10
  -8   2   5  588.94   30.00
  -6  -2   5   26.20    2.60
  -6  -2   5   27.00    2.80
   6  -2  -5   30.70    2.60
   6  -2  -5   35.30    2.70
   6  -2  -5   32.50    3.60
  -6   2   5   30.90    2.60
   6   2  -5   29.30    2.60
  -6   2   5   23.90    3.20
  -6   2   5   31.10    3.10
  -4  -2   5  543.15   29.00
  -4  -2   5  536.25   29.90
  -4  -2   5  599.34   29.60
   4  -2  -5  545.95   29.40
   4  -2  -5  608.44   29.30
   4  -2  -5  594.74   29.90
  -4   2   5  547.45   29.40
  -4   2   5  536.55   29.90
  -4   2   5  570.74   29.60
   4   2  -5  564.34   29.00
  -4   2   5  543.15   29.90
  -2  -2   5 1779.22   90.59
   2  -2  -5 1946.41   90.99
   2  -2  -5 1985.50   90.19
  -2  -2   5 1641.64   90.79
   2  -2  -5 1763.22   90.39
  -2   2   5 1687.93   90.49
  -2   2   5 1621.44   90.79
  -2   2   5 1775.02   90.99
  -2   2   5 1641.34   90.39
   0  -2  -5 1245.08   70.49
   0  -2   5 1279.57   70.89
   0  -2  -5 1501.65   70.29
   0  -2  -5 1420.76   71.09
   0  -2  -5 1338.27   70.89
   0  -2   5 1460.55   70.99
   0   2   5 1339.87   70.79
   0   2   5 1369.86   70.69
  -2  -2  -5  603.14   31.60
  -2  -2  -5  586.94   31.10
   2  -2   5  631.24   31.60
   2  -2   5  594.14   31.60
  -2  -2  -5  589.34   31.30
   2   2   5  561.64   31.60
   2   2   5  563.64   31.30
  -2   2  -5  636.24   31.70
   2   2   5  556.04   31.80
  -4  -2  -5  940.61   48.60
   4  -2   5  806.62   48.60
  -4  -2  -5  887.91   48.30
  -4  -2  -5  995.30   48.90
   4  -2   5  985.40   48.80
  -4   2  -5  945.31   48.70
   4   2   5  870.01   48.60
   4   2   5 1003.50   49.00
  -4   2  -5  890.81   47.60
   4   2   5  957.30   48.50
   6  -2   5  254.47   15.30
   6  -2   5  248.68   15.20
  -6  -2  -5  271.97   15.20
  -6  -2  -5  269.87   14.80
  -6  -2  -5  292.97   15.40
   6   2   5  260.57   15.40
  -6   2  -5  261.57   14.20
  -6   2  -5  275.67   15.30
   6   2   5  249.68   15.10
   6   2   5  270.17   15.10
   8  -2   5  223.28   13.10
   8  -2   5  216.48   13.20
  -8  -2  -5  226.58   13.10
  -8  -2  -5  220.18   12.60
  -8  -2  -5  222.98   13.20
   8   2   5  210.18   12.90
   8   2   5  206.38   13.10
   8   2   5  217.08   13.00
  -8   2  -5  231.08   13.20
  -8   2  -5  220.58   12.10
  10  -2   5   92.29    7.40
 -10  -2  -5  100.59    6.40
 -10  -2  -5   96.79    7.30
  10  -2   5   89.29    6.80
 -10  -2  -5   84.19    7.00
  10   2   5   85.09    7.10
  10   2   5   90.09    6.70
 -10   2  -5   89.19    5.90
 -10   2  -5   92.69    7.30
  10   2   5  102.49    7.50
  12  -2   5   65.39    5.80
 -12  -2  -5   67.59    5.20
 -12  -2  -5   53.89    6.10
 -12  -2  -5   68.19    6.80
  12  -2   5   66.29    6.60
  12   2   5   65.19    6.30
  12   2   5   60.19    6.20
 -12   2  -5   68.09    6.40
  12   2   5   74.79    6.70
 -12   2  -5   66.19    4.70
 -14  -2  -5    0.50    3.20
  14  -2   5   -2.70    2.60
  14  -2   5   -2.40    3.40
 -14  -2  -5    1.90    1.70
  14  -2   5    0.50    2.80
 -14  -2  -5   -3.00    3.00
 -14   2  -5   -0.10    1.10
  14   2   5    3.50    3.40
 -14   2  -5   -4.10    3.00
  14   2   5   -5.60    2.80
  14   2   5   -3.10    2.40
  16  -2   5   39.30    5.60
 -16  -2  -5   40.40    5.30
  16  -2   5   46.10    5.80
  16   2   5   47.20    5.90
 -16   2  -5   42.20    6.80
 -16   2  -5   46.30    3.90
  16   2   5   29.70    5.50
  16   2   5   47.60    6.60
  18  -2   5  323.67   19.60
  18  -2   5  359.26   20.00
 -18  -2  -5  320.47   19.40
  18   2   5  320.27   19.80
  18   2   5  351.56   19.90
  18   2   5  349.67   21.00
 -18   2  -5  340.67   18.90
  18   2   5  321.37   19.80
  20  -2   5  266.87   16.00
  20  -2   5  275.37   16.20
 -20  -2  -5  253.57   15.60
  20   2   5  269.37   16.10
  20   2   5  242.98   15.90
 -20   2  -5  248.58   15.20
  22  -2   5   51.99    4.90
  22  -2   5   41.20    5.00
 -22  -2  -5   49.50    5.20
 -22   2  -5   43.90    4.30
  22   2   5   39.50    4.70
  22   2   5   31.50    4.50
 -24  -2  -5   27.50    4.40
  24  -2   5   33.30    4.30
  24  -2   5   23.10    4.10
  24   2   5   33.60    4.10
  24   2   5   24.40    4.00
 -24   2  -5   22.30    3.60
 -33  -3   5   42.10    5.20
  33  -3  -5   33.00    6.00
 -33   3   5   43.70    5.60
 -33   3   5   53.69    4.60
  33   3  -5   45.70    7.30
 -31  -3   5   -3.90    2.10
  31  -3  -5   -1.60    4.60
 -31   3   5    3.20    2.60
 -31   3   5    1.30    2.70
  31   3  -5    1.00    4.50
 -31   3   5   -0.50    1.70
 -29  -3   5  448.46   22.20
 -29  -3   5  426.86   25.30
  29  -3  -5  399.66   23.60
 -29   3   5  421.46   22.30
 -29   3   5  424.46   24.10
  29   3  -5  394.26   23.70
 -29   3   5  437.86   26.00
  27  -3  -5  102.19    8.60
 -27  -3   5  109.29    9.40
 -27  -3   5  106.29    7.00
  27  -3  -5  111.59   11.60
 -27   3   5  117.69    9.70
  27   3  -5  109.69    8.70
 -27   3   5  109.49    6.50
 -27   3   5  120.49    8.80
 -25  -3   5  538.65   28.10
 -25  -3   5  528.75   26.80
 -25  -3   5  502.65   28.70
  25  -3  -5  501.15   28.30
  25  -3  -5  488.15   27.30
  25   3  -5  478.35   27.40
 -25   3   5  506.75   28.00
 -25   3   5  489.55   29.00
 -23  -3   5   84.39    6.00
 -23  -3   5   85.79    7.50
  23  -3  -5   87.99    7.90
 -23  -3   5   89.09    7.70
  23  -3  -5   93.99    6.90
  23  -3  -5   77.89    5.50
 -23   3   5   80.29    8.30
  23   3  -5   80.29    6.80
 -23   3   5   88.29    7.20
  23   3  -5   94.09    9.40
  21  -3  -5  510.55   27.10
  21  -3  -5  450.45   27.30
  21  -3  -5  511.95   25.80
 -21  -3   5  533.65   26.90
 -21  -3   5  468.75   27.30
 -21  -3   5  501.85   26.00
  21   3  -5  500.75   27.50
 -21   3   5  460.85   26.80
  21   3  -5  486.05   26.30
 -21   3   5  450.25   27.90
 -19  -3   5 1617.84   86.09
 -19  -3   5 1641.54   86.49
  19  -3  -5 1599.04   85.49
  19  -3  -5 1679.53   85.29
 -19  -3   5 1748.13   86.09
  19  -3  -5 1774.52   86.39
  19   3  -5 1627.24   85.49
  19   3  -5 1713.43   86.59
 -19   3   5 1567.44   86.19
 -19   3   5 1623.34   85.49
 -17  -3   5   41.30    5.10
  17  -3  -5   39.80    4.10
 -17  -3   5   44.60    4.50
  17  -3  -5   39.00    5.00
  17  -3  -5   42.40    3.90
 -17  -3   5   47.30    4.80
 -17   3   5   43.70    3.80
  17   3  -5   42.50    5.40
  17   3  -5   44.50    4.10
 -17   3   5   35.80    4.40
  15  -3  -5  162.18    9.60
 -15  -3   5  162.68    9.70
  15  -3  -5  166.08   10.40
 -15  -3   5  160.18   10.00
  15  -3  -5  169.78    9.70
 -15   3   5  163.28    9.60
  15   3  -5  164.98   10.50
  15   3  -5  163.98    9.50
 -15   3   5  158.58   10.20
 -13  -3   5  725.33   40.80
  13  -3  -5  801.02   40.60
 -13  -3   5  793.92   40.60
  13  -3  -5  764.52   40.30
  13  -3  -5  806.42   41.10
 -13   3   5  725.13   40.40
  13   3  -5  812.02   40.20
  13   3  -5  805.42   40.90
 -13   3   5  735.63   41.00
 -11  -3   5   53.99    3.60
  11  -3  -5   59.09    4.30
  11  -3  -5   63.29    5.20
 -11  -3   5   54.19    4.60
  11  -3  -5   55.39    5.20
 -11  -3   5   53.19    4.40
  11   3  -5   60.69    4.10
  11   3  -5   58.69    4.90
 -11   3   5   60.09    4.50
 -11   3   5   59.89    5.00
   9  -3  -5  119.39    7.30
  -9  -3   5  114.99    7.50
  -9  -3   5  111.39    6.90
   9  -3  -5  115.79    7.60
   9  -3  -5  110.59    6.70
   9  -3  -5  107.59    6.20
  -9  -3   5  113.29    6.60
   9   3  -5  125.29    6.50
  -9   3   5  105.89    7.40
  -9   3   5   94.39    6.90
  -9   3   5  106.99    6.10
   9   3  -5  117.49    7.10
   7  -3  -5  812.22   39.70
  -7  -3   5  796.22   39.20
   7  -3  -5  733.13   38.90
  -7  -3   5  716.53   39.20
   7  -3  -5  783.12   39.80
   7  -3  -5  760.32   39.10
  -7   3   5  704.73   39.60
   7   3  -5  790.02   38.80
  -7   3   5  726.43   39.80
  -7   3   5  702.23   38.90
   7   3  -5  763.12   39.20
   5  -3  -5 1378.56   69.89
   5  -3  -5 1398.56   70.59
  -5  -3   5 1358.56   70.09
   5  -3  -5 1468.65   69.89
   5  -3  -5 1373.46   70.49
  -5  -3   5 1183.78   69.69
  -5   3   5 1317.97   70.69
  -5   3   5 1428.96   70.39
   5   3  -5 1361.16   69.79
  -5   3   5 1425.36   70.59
  -5   3   5 1253.87   69.79
  -3  -3   5 1043.80   58.89
  -3  -3   5 1009.40   60.29
   3  -3  -5 1245.28   59.39
   3  -3  -5 1227.08   59.19
   3  -3  -5 1224.38   59.99
   3   3  -5 1142.39   58.99
  -3   3   5 1090.89   59.89
  -3   3   5 1110.29   59.89
  -3   3   5 1210.28   59.39
  -3   3   5 1186.38   59.69
  -1  -3   5   -1.60    2.10
   1  -3  -5    1.60    1.70
  -1  -3   5    0.60    1.70
   1  -3  -5   -1.30    2.20
  -1   3   5   -0.50    1.90
  -1   3   5    1.70    1.40
  -1   3   5    1.30    2.00
  -1   3   5   -1.30    1.90
   1   3  -5    0.90    1.00
   1  -3   5 1175.78   63.39
  -1  -3  -5 1283.07   63.19
  -1  -3  -5 1217.78   63.19
  -1  -3  -5 1250.37   63.49
   1  -3   5 1333.27   63.49
   1   3   5 1118.49   63.49
   1   3   5 1102.59   63.09
   1   3   5 1301.17   63.29
   1   3   5 1157.28   63.39
  -1   3  -5 1228.78   62.29
  -3  -3  -5   24.20    3.00
  -3  -3  -5   29.20    3.70
  -3  -3  -5   25.30    4.00
   3  -3   5   25.80    3.60
   3  -3   5   29.80    4.20
   3   3   5   22.90    3.70
   3   3   5   18.50    3.40
   3   3   5   27.60    4.10
   3   3   5   28.90    3.20
  -3   3  -5   28.50    2.20
  -5  -3  -5  365.36   20.40
  -5  -3  -5  386.56   20.60
   5  -3   5  359.86   20.70
   5  -3   5  387.96   20.90
  -5  -3  -5  338.67   20.70
   5   3   5  383.96   21.00
   5   3   5  392.16   20.80
   5   3   5  385.36   20.60
  -5   3  -5  354.76   19.60
   7  -3   5  564.14   30.70
  -7  -3  -5  584.94   30.50
   7  -3   5  535.55   30.80
  -7  -3  -5  560.94   30.60
  -7  -3  -5  603.44   30.90
   7   3   5  604.24   31.10
   7   3   5  526.55   30.60
   7   3   5  583.64   30.70
  -7   3  -5  529.75   29.70
  -7   3  -5  586.64   30.80
   9  -3   5 1739.23   93.49
   9  -3   5 1775.62   93.29
  -9  -3  -5 1714.73   92.99
  -9  -3  -5 1762.92   93.19
  -9  -3  -5 1914.21   93.39
  -9   3  -5 1927.61   93.39
   9   3   5 1786.62   93.29
  -9   3  -5 1816.72   92.39
   9   3   5 1655.83   93.19
   9   3   5 1863.51   93.59
  11  -3   5    4.30    3.00
  11  -3   5    1.70    2.10
 -11  -3  -5   -1.50    2.70
 -11  -3  -5    1.00    3.00
 -11  -3  -5    3.90    1.90
 -11   3  -5    2.20    1.20
  11   3   5   -0.90    2.70
  11   3   5   -3.60    2.20
  11   3   5    0.20    3.00
 -11   3  -5   -0.20    2.90
 -13  -3  -5  252.77   17.30
 -13  -3  -5  259.47   15.20
  13  -3   5  252.27   15.30
  13  -3   5  238.68   16.20
 -13  -3  -5  266.47   15.90
 -13   3  -5  274.17   15.90
  13   3   5  226.58   15.40
  13   3   5  268.67   15.90
  13   3   5  261.57   15.60
 -13   3  -5  246.18   14.20
  15  -3   5   26.60    5.20
 -15  -3  -5   19.70    4.20
 -15  -3  -5   26.10    4.80
  15   3   5   32.40    6.50
 -15   3  -5   21.30    4.50
  15   3   5   21.90    5.00
  15   3   5   32.30    5.80
 -15   3  -5   31.50    2.90
 -17  -3  -5   66.99    6.30
  17  -3   5   76.09    6.60
 -17  -3  -5   78.29    8.20
 -17   3  -5   77.49    5.40
  17   3   5   77.69    7.40
  17   3   5   71.29    7.30
  19  -3   5  187.78   12.30
 -19  -3  -5  179.58   11.90
  19  -3   5  179.58   11.80
  19   3   5  158.58   12.40
  19   3   5  191.38   12.10
 -19   3  -5  173.58   10.70
 -21  -3  -5    1.10    1.90
  21  -3   5    3.00    2.50
  21  -3   5    2.40    2.30
  21   3   5    6.40    2.40
  21   3   5    2.10    2.10
 -21   3  -5    3.70    1.90
 -23  -3  -5   -1.00    1.90
  23  -3   5   -1.00    2.30
  23  -3   5   -4.20    2.60
  23   3   5    1.10    2.30
  23   3   5   -3.50    2.10
 -23   3  -5   -0.80    1.80
 -25  -3  -5    1.30    2.20
  25  -3   5    8.90    2.60
  25   3   5    1.90    2.50
 -25   3  -5    0.10    2.30
  25   3   5    2.80    2.20
  32  -4  -5    1.00    4.90
 -32  -4   5   -4.70    2.50
 -32   4   5    0.70    2.20
 -30  -4   5   97.59    8.20
  30  -4  -5  103.99    8.70
 -30   4   5  105.79    8.70
 -30   4   5  112.89    8.10
  28  -4  -5    2.80    4.00
  28  -4  -5    1.50    1.80
 -28  -4   5    1.50    2.30
 -28  -4   5   -0.10    2.70
 -28   4   5    4.70    3.10
 -28   4   5    3.20    2.90
 -26  -4   5    2.10    2.40
  26  -4  -5    2.60    3.80
  26  -4  -5    3.90    1.80
 -26  -4   5   -1.60    2.50
 -26   4   5   11.30    3.30
 -26   4   5    3.60    3.00
  24  -4  -5  555.54   28.80
 -24  -4   5  561.14   29.10
 -24  -4   5  551.84   30.60
  24  -4  -5  538.15   29.20
 -24   4   5  538.15   30.10
  24   4  -5  500.75   29.30
 -24   4   5  545.15   31.10
 -22  -4   5  115.79    8.90
  22  -4  -5  109.99    8.20
  22  -4  -5  115.69    8.10
 -22  -4   5  118.79    9.30
 -22  -4   5  119.19    8.10
  22  -4  -5  113.79    9.50
  22   4  -5  120.99    8.40
 -22   4   5  119.89    9.00
  20  -4  -5  385.16   20.90
 -20  -4   5  391.86   20.90
 -20  -4   5  374.46   21.50
  20  -4  -5  391.06   22.00
 -20  -4   5  362.26   21.70
  20  -4  -5  390.96   20.70
  20   4  -5  357.06   20.80
 -20   4   5  389.56   21.80
 -20   4   5  382.26   20.60
  20   4  -5  372.26   22.00
 -18  -4   5    1.40    2.10
 -18  -4   5    4.80    2.80
  18  -4  -5    6.40    3.00
  18  -4  -5    6.70    2.10
 -18  -4   5    2.90    2.40
  18  -4  -5    1.80    3.10
 -18   4   5    6.00    1.80
  18   4  -5    4.40    3.00
  18   4  -5    4.60    3.20
 -18   4   5    8.60    2.80
  16  -4  -5   22.20    5.20
  16  -4  -5   25.50    4.00
 -16  -4   5   31.90    4.50
 -16  -4   5   33.20    4.60
 -16  -4   5   26.80    3.80
  16  -4  -5   28.80    3.80
  16   4  -5   27.90    3.70
  16   4  -5   31.50    4.80
 -16   4   5   24.60    4.30
 -16   4   5   29.90    3.50
 -14  -4   5  705.93   37.00
 -14  -4   5  701.33   36.80
  14  -4  -5  660.93   36.30
  14  -4  -5  684.83   37.30
  14  -4  -5  722.23   36.70
 -14   4   5  689.33   37.30
 -14   4   5  690.13   36.70
  14   4  -5  694.33   37.00
  12  -4  -5  427.96   23.60
  12  -4  -5  396.56   22.50
  12  -4  -5  435.46   23.00
 -12  -4   5  421.16   22.00
 -12  -4   5  420.86   23.00
 -12  -4   5  447.46   23.20
 -12   4   5  413.36   23.00
 -12   4   5  403.36   23.40
  12   4  -5  440.66   23.20
  10  -4  -5  619.64   32.30
  10  -4  -5  658.03   33.40
 -10  -4   5  603.94   32.50
 -10  -4   5  615.24   33.10
  10  -4  -5  622.24   32.80
 -10  -4   5  655.33   33.50
  10  -4  -5  649.14   33.70
  10   4  -5  650.73   33.20
 -10   4   5  611.54   33.30
 -10   4   5  571.44   33.60
   8  -4  -5   91.99    6.80
   8  -4  -5   95.59    5.70
  -8  -4   5   92.69    6.10
   8  -4  -5  100.09    6.20
  -8  -4   5  104.39    7.10
   8  -4  -5   97.09    7.20
  -8  -4   5   98.69    6.20
  -8   4   5   89.79    6.50
  -8   4   5   89.29    6.80
   8   4  -5   98.69    6.90
  -6  -4   5  535.25   27.30
  -6  -4   5  480.65   27.00
   6  -4  -5  493.25   27.80
  -6  -4   5  559.24   28.00
   6  -4  -5  508.25   27.80
   6  -4  -5  519.75   27.10
   6  -4  -5  505.95   26.90
  -6   4   5  514.65   27.80
   6   4  -5  523.25   27.20
   6   4  -5  478.15   27.10
  -6   4   5  536.55   27.80
   4  -4  -5 2781.72  138.89
  -4  -4   5 2808.42  139.19
   4  -4  -5 2718.63  139.59
   4  -4  -5 2795.02  139.69
  -4  -4   5 2912.01  139.79
  -4  -4   5 2557.54  138.79
   4  -4  -5 2765.02  138.79
  -4   4   5 2479.35  139.49
  -4   4   5 2573.14  139.69
   4   4  -5 2572.34  138.99
   4   4  -5 2788.92  138.79
  -4   4   5 2867.11  139.59
  -4   4   5 2625.24  138.89
   2  -4  -5  586.74   29.80
   2  -4  -5  546.65   30.50
  -2  -4   5  561.64   30.20
   2  -4  -5  579.84   30.00
  -2   4   5  565.74   30.60
   2   4  -5  537.85   30.00
  -2   4   5  547.15   29.80
  -2   4   5  596.54   30.50
  -2   4   5  561.24   30.60
   2   4  -5  580.14   29.60
   0  -4  -5  169.08   11.30
   0  -4  -5  190.78   10.80
   0  -4  -5  179.98   10.80
   0  -4   5  192.88   11.30
   0  -4   5  179.18   11.10
   0   4  -5  168.88   10.70
   0   4   5  176.68   10.60
   0   4   5  185.78   11.40
   0   4   5  189.38   11.30
   0   4   5  188.88   11.30
   0   4  -5  187.38   10.10
  -2  -4  -5  127.69    8.50
   2  -4   5  139.19    9.10
  -2  -4  -5  141.19    9.20
  -2  -4  -5  149.99    8.70
   2  -4   5  118.99    8.70
   2   4   5  130.99    8.70
  -2   4  -5  133.29    7.60
   2   4   5  122.19    8.80
   2   4   5  131.09    8.30
  -2   4  -5  139.19    8.60
   2   4   5  140.09    8.90
  -4  -4  -5  150.78    9.70
  -4  -4  -5  147.49    9.10
  -4  -4  -5  148.39    9.20
   4  -4   5  150.58    9.80
   4  -4   5  135.49    9.30
   4   4   5  138.49    9.00
   4   4   5  134.19    9.50
  -4   4  -5  146.29    8.10
   4   4   5  139.89    9.30
  -4   4  -5  126.19    9.00
   4   4   5  153.28    9.60
  -6  -4  -5  251.57   14.80
  -6  -4  -5  253.87   14.60
   6  -4   5  243.08   14.80
  -6  -4  -5  243.98   15.10
   6  -4   5  253.77   15.30
  -6   4  -5  234.88   14.70
   6   4   5  269.47   15.20
   6   4   5  248.68   14.70
   6   4   5  271.57   15.30
   6   4   5  249.58   14.80
  -8  -4  -5  168.68   11.50
   8  -4   5  184.48   11.80
  -8  -4  -5  173.88   11.10
  -8  -4  -5  179.68   10.90
   8  -4   5  176.48   11.10
   8   4   5  169.38   11.00
   8   4   5  187.68   11.80
  -8   4  -5  168.78   11.30
   8   4   5  174.88   11.10
  -8   4  -5  162.28   10.00
   8   4   5  168.98   11.50
 -10  -4  -5    1.60    2.50
 -10  -4  -5   -2.00    2.90
  10  -4   5   -0.40    3.30
 -10  -4  -5   -0.40    3.40
  10  -4   5    1.50    2.40
 -10   4  -5    3.10    2.80
  10   4   5    1.70    3.40
  10   4   5   -4.50    2.90
  10   4   5   -3.60    2.70
 -10   4  -5    1.60    1.20
  12  -4   5    0.30    3.00
 -12  -4  -5    0.10    2.30
 -12  -4  -5    0.40    3.70
 -12   4  -5   -1.50    2.50
  12   4   5   -1.20    3.70
  12   4   5   -5.30    3.00
 -14  -4  -5    9.40    3.90
  14  -4   5    8.40    3.20
 -14  -4  -5    9.50    2.70
 -14   4  -5   13.20    3.80
  14   4   5   11.30    3.80
 -14   4  -5   10.00    1.70
  14   4   5    5.40    3.30
  16  -4   5   18.70    4.20
 -16  -4  -5   17.60    3.50
  16   4   5   24.50    4.70
 -16   4  -5   16.30    2.50
  16   4   5   16.30    3.50
 -18  -4  -5   -2.90    2.30
  18   4   5   -0.80    2.60
  18   4   5   -1.80    3.00
 -20  -4  -5    3.30    3.40
  20  -4   5    4.90    2.50
 -20   4  -5    5.40    2.10
  20   4   5    6.70    2.40
  20   4   5    6.60    2.60
 -22  -4  -5    5.80    2.10
  22  -4   5    2.70    2.60
  22  -4   5    2.80    2.00
  22   4   5    2.40    2.80
  22   4   5    7.80    2.20
  31  -5  -5  179.68   12.20
 -31  -5   5  163.18   12.20
 -31   5   5  192.38   12.70
 -31   5   5  186.88   12.00
  29  -5  -5    1.30    4.50
 -29  -5   5   -1.80    2.50
 -29   5   5   -2.10    2.40
 -29   5   5    1.00    2.30
 -27  -5   5   44.00    5.00
  27  -5  -5   41.40    5.20
 -27  -5   5   42.90    5.50
  27  -5  -5   48.80    6.10
 -27   5   5   41.10    5.20
 -25  -5   5  118.39    9.50
  25  -5  -5  126.59    9.40
 -25  -5   5  145.99    9.30
  25  -5  -5  136.09    8.70
 -25   5   5  135.89    9.90
  23  -5  -5  231.88   13.40
 -23  -5   5  220.38   14.70
  23  -5  -5  215.88   13.50
 -23  -5   5  237.88   14.00
 -23   5   5  232.08   15.00
 -21  -5   5  204.68   13.40
  21  -5  -5  224.68   13.20
  21  -5  -5  225.08   13.10
 -21  -5   5  219.48   14.10
 -21   5   5  232.38   14.40
 -19  -5   5  285.77   16.60
  19  -5  -5  305.47   16.30
 -19  -5   5  292.27   17.20
  19  -5  -5  289.07   16.20
 -19   5   5  262.77   17.10
  19   5  -5  268.77   17.20
 -19   5   5  278.77   16.10
 -17  -5   5  595.54   34.40
  17  -5  -5  662.23   33.70
 -17  -5   5  633.34   34.50
  17  -5  -5  660.93   34.00
  17  -5  -5  605.44   34.80
 -17  -5   5  665.23   34.30
  17   5  -5  683.93   34.80
 -17   5   5  594.14   34.70
 -17   5   5  614.84   34.00
  15  -5  -5   84.89    7.70
 -15  -5   5   79.99    7.00
  15  -5  -5   85.29    6.70
 -15  -5   5   82.69    6.40
  15   5  -5   86.09    7.40
 -15   5   5   73.29    7.10
 -15   5   5   86.69    6.40
  13  -5  -5 1159.88   56.19
 -13  -5   5 1123.29   56.29
 -13  -5   5  974.30   54.89
 -13  -5   5 1085.09   56.19
  13  -5  -5 1020.10   54.69
  13  -5  -5 1022.40   55.49
  13  -5  -5 1103.79   56.79
  13   5  -5 1142.69   56.39
 -13   5   5  969.50   56.59
 -13   5   5 1095.39   56.09
 -11  -5   5  217.28   13.40
  11  -5  -5  229.78   13.30
 -11  -5   5  213.28   12.10
  11  -5  -5  208.98   12.50
 -11  -5   5  220.78   12.80
  11  -5  -5  204.78   11.80
  11  -5  -5  231.48   13.80
 -11   5   5  222.48   13.60
  11   5  -5  230.68   13.20
 -11   5   5  223.08   13.20
   9  -5  -5    3.20    1.40
  -9  -5   5    5.80    3.00
   9  -5  -5    2.40    2.50
   9  -5  -5   -0.40    2.80
   9  -5  -5    2.50    2.30
  -9  -5   5    0.50    2.00
  -9   5   5    1.40    2.10
  -9   5   5    1.20    2.20
  -9   5   5    2.80    2.80
   9   5  -5    1.00    1.40
   9   5  -5   -1.30    2.20
   7  -5  -5  239.28   14.60
   7  -5  -5  238.98   14.80
   7  -5  -5  235.88   13.80
  -7  -5   5  280.17   14.00
   7  -5  -5  241.68   13.60
  -7   5   5  258.47   14.90
  -7   5   5  239.68   14.80
   7   5  -5  245.68   13.70
   7   5  -5  269.97   14.20
  -7   5   5  228.18   14.50
   5  -5  -5  609.24   33.30
   5  -5  -5  648.04   34.30
  -5  -5   5  666.03   34.40
   5  -5  -5  607.54   34.10
  -5  -5   5  666.43   33.80
  -5  -5   5  618.84   33.30
   5  -5  -5  623.34   33.30
  -5   5   5  595.14   34.10
  -5   5   5  638.24   34.30
  -5   5   5  659.03   34.20
   5   5  -5  649.93   33.50
   5   5  -5  625.74   33.50
   3  -5  -5    2.30    1.80
   3  -5  -5   -0.10    2.80
   3  -5  -5    3.30    2.30
   3  -5  -5    1.20    2.40
  -3  -5   5    0.20    2.50
  -3  -5   5   -1.80    2.60
  -3   5   5   -0.50    2.10
  -3   5   5    2.10    1.40
   3   5  -5    2.40    1.60
  -3   5   5   -1.50    2.40
  -3   5   5    0.20    2.20
   3   5  -5    1.10    2.80
   1  -5  -5  171.08   11.40
   1  -5  -5  163.18   10.20
  -1  -5   5  173.78   11.20
  -1  -5   5  183.68   11.50
   1  -5  -5  181.28   10.60
  -1   5   5  183.18   11.30
  -1   5   5  173.78   10.30
   1   5  -5  173.68   10.60
   1   5  -5  183.48   10.20
  -1   5   5  169.88   11.10
  -1   5   5  173.08   11.20
   1  -5   5    2.50    2.80
  -1  -5  -5   -0.50    1.80
   1  -5   5   -0.30    2.90
  -1  -5  -5    0.30    2.50
   1  -5   5   -0.70    2.00
  -1  -5  -5    1.40    2.10
   1   5   5    2.00    2.30
   1   5   5   -2.20    2.60
  -1   5  -5   -0.70    1.60
  -1   5  -5    2.20    1.90
   1   5   5   -3.10    2.10
   1   5   5    0.90    1.50
  -3  -5  -5  300.07   17.80
   3  -5   5  300.57   17.90
   3  -5   5  279.37   17.30
  -3  -5  -5  297.87   17.40
  -3  -5  -5  310.27   17.20
   3  -5   5  317.87   17.90
  -3   5  -5  316.47   16.40
  -3   5  -5  304.27   17.30
   3   5   5  298.67   17.10
   3   5   5  282.47   17.80
   3   5   5  309.47   17.70
   3   5   5  311.07   17.60
  -5  -5  -5  354.76   20.30
   5  -5   5  332.57   19.70
   5  -5   5  360.56   20.40
  -5  -5  -5  352.96   19.70
  -5  -5  -5  350.76   19.90
   5  -5   5  360.36   20.40
   5   5   5  335.17   20.20
   5   5   5  349.07   19.80
  -5   5  -5  333.77   19.80
   5   5   5  348.37   19.60
   5   5   5  347.97   20.10
  -5   5  -5  344.07   19.10
  -7  -5  -5  133.79   10.40
   7  -5   5  148.89   10.90
   7  -5   5  151.38   10.00
   7  -5   5  153.98   10.70
  -7  -5  -5  143.99    9.90
  -7  -5  -5  141.19    9.90
   7   5   5  136.79    9.70
   7   5   5  148.19    9.70
  -7   5  -5  151.38    8.80
  -7   5  -5  130.69    9.80
   7   5   5  137.29   10.30
   7   5   5  148.59   10.80
   9  -5   5  176.98   11.90
  -9  -5  -5  165.08   13.30
   9  -5   5  159.08   11.10
  -9  -5  -5  161.08   10.90
  -9  -5  -5  158.38   11.90
   9   5   5  179.48   11.00
   9   5   5  174.58   11.80
   9   5   5  171.58   12.40
  -9   5  -5  156.88    9.70
   9   5   5  174.28   11.20
  -9   5  -5  146.89   10.90
 -11  -5  -5  832.82   46.20
  11  -5   5  841.42   46.10
  11   5   5  843.62   46.30
  11   5   5  898.81   46.70
 -11   5  -5  862.61   46.40
 -11   5  -5  861.21   45.20
  11   5   5  892.71   46.20
 -13  -5  -5   20.50    4.70
  13  -5   5   21.10    4.60
  13   5   5   13.70    3.60
 -13   5  -5   25.10    4.90
  13   5   5   10.80    3.60
 -13   5  -5   14.20    2.40
  13   5   5   21.50    4.90
  15  -5   5   83.19    7.10
 -15  -5  -5   75.99    7.00
  15   5   5   85.29    7.40
  15   5   5   88.29    7.30
 -15   5  -5   75.09    7.30
  15   5   5   93.09    8.00
 -15   5  -5   81.39    5.80
  17  -5   5   92.39    7.50
  17   5   5   95.39    7.70
 -17   5  -5   94.99    6.20
  17   5   5   93.09    7.40
  17   5   5   90.89    8.30
 -17   5  -5   89.79    7.50
 -19  -5  -5   -2.50    1.90
  19   5   5   -0.20    2.10
 -19   5  -5   -2.70    2.00
  19   5   5   -1.20    2.30
  19   5   5   -2.90    2.20
 -21  -5  -5    3.50    2.20
  21  -5   5    4.00    2.10
  21   5   5    6.80    2.50
  21   5   5    3.80    3.60
  21   5   5    5.70    2.30
  28  -6  -5   -4.30    4.10
 -28   6   5   -2.90    2.20
 -28   6   5   -1.30    2.60
  26  -6  -5  120.09    9.30
 -26  -6   5  117.79    8.90
 -26  -6   5  113.39    9.20
 -26   6   5  127.69    9.00
  24  -6  -5    6.40    4.10
 -24  -6   5    7.00    3.70
  24  -6  -5    4.00    3.00
 -24  -6   5    2.40    3.20
 -24   6   5    6.10    2.90
  22  -6  -5    4.80    3.80
  22  -6  -5   -2.00    2.50
 -22  -6   5    1.90    2.70
 -22  -6   5   -1.90    3.10
 -22   6   5   -3.20    2.60
  20  -6  -5    0.90    2.80
 -20  -6   5    1.30    3.20
  20  -6  -5    7.20    3.70
 -20   6   5    4.30    3.30
 -20   6   5    2.50    1.90
 -18  -6   5   94.19    7.90
 -18  -6   5  101.19    8.30
  18  -6  -5  104.79    8.00
  18  -6  -5  104.79    7.70
 -18   6   5  103.19    8.70
 -18   6   5   94.79    7.40
  16  -6  -5   56.39    5.60
 -16  -6   5   60.89    6.90
  16  -6  -5   64.29    6.20
 -16  -6   5   55.39    5.90
 -16   6   5   57.59    5.70
 -16   6   5   59.99    6.70
  16   6  -5   58.49    7.00
 -14  -6   5    4.30    2.40
 -14  -6   5    4.70    1.70
  14  -6  -5    4.70    1.40
  14  -6  -5    3.10    2.90
 -14  -6   5    8.80    3.70
  14  -6  -5    4.20    1.30
  14  -6  -5    5.20    3.20
  14   6  -5    4.80    3.20
 -14   6   5    5.70    2.60
 -14   6   5    2.50    3.20
 -12  -6   5  540.95   29.50
 -12  -6   5  550.24   28.70
 -12  -6   5  571.04   30.30
  12  -6  -5  520.55   29.00
  12  -6  -5  518.55   28.30
  12  -6  -5  568.94   29.80
 -12   6   5  541.35   29.80
 -12   6   5  528.35   30.40
  12   6  -5  513.85   28.50
  12   6  -5  588.14   30.00
 -10  -6   5   43.30    4.30
 -10  -6   5   34.80    5.80
  10  -6  -5   39.90    5.40
  10  -6  -5   36.00    6.10
  10  -6  -5   36.40    4.60
  10  -6  -5   37.60    3.70
 -10  -6   5   42.20    4.70
  10   6  -5   44.40    3.30
 -10   6   5   36.40    6.10
 -10   6   5   38.90    5.80
  10   6  -5   47.40    5.50
 -10   6   5   40.60    5.20
  -8  -6   5  306.97   18.20
  -8  -6   5  316.27   17.20
   8  -6  -5  322.17   16.80
   8  -6  -5  286.67   18.20
   8  -6  -5  293.27   17.00
   8  -6  -5  310.87   18.00
  -8  -6   5  311.57   17.20
   8   6  -5  326.17   17.70
  -8   6   5  289.57   18.30
   8   6  -5  312.37   16.90
  -8   6   5  294.27   18.10
  -8   6   5  314.57   18.40
   6  -6  -5   36.20    5.90
  -6  -6   5   42.20    5.10
   6  -6  -5   39.60    4.20
  -6  -6   5   37.70    3.80
   6  -6  -5   39.40    4.60
   6  -6  -5   38.70    5.50
  -6  -6   5   43.70    6.40
  -6   6   5   37.30    5.70
  -6   6   5   37.10    5.70
   6   6  -5   46.40    5.00
  -6   6   5   33.30    5.50
   6   6  -5   46.60    3.70
  -4  -6   5  173.98   11.40
   4  -6  -5  174.28   10.70
   4  -6  -5  177.48   11.90
   4  -6  -5  167.88   10.70
  -4  -6   5  169.68   12.10
   4  -6  -5  175.98   11.90
   4   6  -5  201.28   11.20
   4   6  -5  201.48   10.90
  -4   6   5  176.18   12.00
  -4   6   5  169.58   12.00
  -4   6   5  181.08   12.10
   2  -6  -5 1191.88   69.79
   2  -6  -5 1441.86   70.09
   2  -6  -5 1427.46   70.89
   2  -6  -5 1370.06   70.99
  -2  -6   5 1370.76   71.09
  -2  -6   5 1403.46   70.59
  -2   6   5 1291.47   70.79
  -2   6   5 1299.07   70.99
   2   6  -5 1279.37   70.19
   2   6  -5 1436.86   69.99
  -2   6   5 1318.17   70.89
   0  -6   5    4.40    1.60
   0  -6  -5    4.80    3.00
   0  -6  -5    5.20    2.50
   0  -6   5    0.30    3.40
   0  -6  -5   -1.30    2.90
   0  -6   5    4.30    3.50
   0   6   5    4.10    3.30
   0   6  -5    2.90    1.90
   0   6   5   -0.70    3.00
   0   6  -5    0.80    2.20
   0   6   5    4.00    3.00
  -2  -6  -5  235.48   13.70
  -2  -6  -5  243.38   14.10
  -2  -6  -5  221.28   16.30
   2  -6   5  214.88   14.90
   2  -6   5  213.08   14.10
   2  -6   5  228.38   14.50
   2   6   5  219.68   14.70
   2   6   5  221.48   14.10
   2   6   5  229.38   13.50
  -2   6  -5  234.88   13.10
   2   6   5  224.48   14.50
  -2   6  -5  226.88   13.70
  -4  -6  -5  186.48   11.90
   4  -6   5  181.18   12.00
   4  -6   5  191.68   13.00
  -4  -6  -5  185.58   11.90
  -4   6  -5  194.68   12.10
   4   6   5  170.08   11.70
   4   6   5  182.78   12.40
   4   6   5  171.38   12.00
  -4   6  -5  187.78   10.90
  -6  -6  -5  546.15   31.50
  -6  -6  -5  580.34   31.70
   6  -6   5  579.44   31.60
   6   6   5  576.84   31.50
  -6   6  -5  594.14   30.60
   6   6   5  551.14   32.10
  -6   6  -5  588.24   31.70
   6   6   5  582.44   31.90
   8  -6   5  134.29    9.80
  -8  -6  -5  130.19    9.60
  -8   6  -5  132.79    9.90
  -8   6  -5  144.59    8.80
   8   6   5  133.89   10.00
   8   6   5  133.89   10.30
   8   6   5  131.79    9.70
 -10  -6  -5   51.99    6.00
  10  -6   5   50.99    5.90
 -10   6  -5   48.20    6.10
 -10   6  -5   53.89    5.30
  10   6   5   48.90    6.80
  10   6   5   54.99    6.50
  10   6   5   54.69    6.30
 -12  -6  -5  166.98   11.50
  12  -6   5  166.28   11.40
  12   6   5  199.58   11.90
  12   6   5  172.58   11.80
 -12   6  -5  163.98   11.70
  12   6   5  196.98   12.70
 -12   6  -5  165.08   10.40
 -12   6  -5  175.18   10.80
 -14  -6  -5   25.50    5.00
  14  -6   5   13.60    3.20
 -14   6  -5   24.30    3.80
  14   6   5   21.90    5.00
 -14   6  -5   21.50    2.70
  14   6   5   19.80    4.00
  14   6   5   26.10    4.70
  16  -6   5  587.44   31.70
 -16  -6  -5  588.94   32.10
  16   6   5  557.84   34.70
 -16   6  -5  555.34   32.20
  16   6   5  567.44   32.20
 -16   6  -5  558.14   30.90
  16   6   5  594.54   31.70
  18  -6   5    2.30    2.10
 -18  -6  -5   -1.80    2.10
 -18   6  -5   -0.10    2.00
  18   6   5    2.80    2.30
  18   6   5    4.50    2.40
  18   6   5    1.20    2.30
 -18   6  -5    3.40    2.30
  20   6   5    4.50    2.50
  20   6   5    5.60    2.30
  20   6   5    1.90    2.50
 -25  -7   5    0.20    2.30
  25  -7  -5   -2.30    4.30
 -25   7   5    2.10    2.50
  23  -7  -5    3.20    4.40
 -23  -7   5    6.50    2.40
  23  -7  -5    8.40    4.20
  21  -7  -5    9.10    4.20
  21  -7  -5    4.50    4.10
 -21   7   5    7.10    2.80
 -19  -7   5  125.09    9.00
  19  -7  -5  112.69    8.80
  19  -7  -5  125.79   10.90
 -19   7   5  109.59    9.30
 -19   7   5  113.49    8.80
 -17  -7   5   17.60    3.50
  17  -7  -5   20.40    6.10
  17  -7  -5   16.90    4.20
 -17   7   5   25.90    5.50
 -17   7   5   15.60    3.60
  15  -7  -5   77.59    5.30
  15  -7  -5   77.79    5.00
 -15  -7   5   89.59    7.10
  15  -7  -5   83.49    6.70
 -15   7   5   84.09    7.80
 -15   7   5   85.09    7.60
  13  -7  -5   59.29    4.60
  13  -7  -5   60.39    6.20
 -13  -7   5   67.29    6.30
 -13   7   5   65.09    7.30
  13   7  -5   70.19    7.60
  13   7  -5   70.59    4.40
 -13   7   5   71.69    6.70
 -11  -7   5   23.50    4.10
 -11  -7   5   20.60    4.50
  11  -7  -5   20.60    4.00
  11  -7  -5   16.50    3.20
 -11   7   5   13.20    3.50
  11   7  -5   15.70    3.80
 -11   7   5   13.70    3.60
  -9  -7   5  250.07   14.90
   9  -7  -5  244.28   14.70
   9  -7  -5  249.78   14.30
  -9  -7   5  259.97   14.90
  -9   7   5  258.87   16.10
   9   7  -5  263.57   15.50
  -9   7   5  248.18   15.70
   9   7  -5  263.17   14.30
   7  -7  -5  443.46   23.70
   7  -7  -5  397.66   23.70
  -7  -7   5  451.95   24.30
  -7  -7   5  436.56   24.00
   7   7  -5  453.85   23.80
  -7   7   5  405.46   25.00
  -7   7   5  447.26   25.20
   7   7  -5  461.65   24.50
   5  -7  -5   -1.50    3.20
   5  -7  -5    2.20    2.20
  -5  -7   5   -0.90    3.10
  -5   7   5    7.90    3.30
   5   7  -5   -0.90    2.70
   5   7  -5    0.50    1.60
   3  -7  -5   70.59    6.20
  -3  -7   5   69.49    7.30
   3   7  -5   75.69    5.70
   3   7  -5   76.39    6.60
   1  -7  -5    3.10    2.50
  -1  -7   5   -1.90    1.90
   1  -7  -5    1.50    3.30
  -1  -7   5    3.30    3.60
  -1   7   5   -2.50    2.90
  -1   7   5   -2.90    3.20
   1   7  -5    1.80    2.40
   1  -7   5  276.77   15.40
  -1  -7  -5  308.07   17.10
  -1  -7  -5  244.58   16.40
   1  -7   5  307.17   18.10
   1  -7   5  289.17   17.50
   1   7   5  269.67   18.00
   1   7   5  293.87   17.60
  -1   7  -5  301.97   17.30
  -1   7  -5  316.97   16.70
   3  -7   5   15.00    2.30
  -3  -7  -5   14.50    3.50
  -3  -7  -5   14.50    3.60
   3  -7   5   14.60    3.40
   3   7   5   24.40    4.70
   3   7   5    9.70    3.80
  -3   7  -5   16.30    3.20
  -3   7  -5   16.20    3.00
  -5  -7  -5   45.50    5.90
   5  -7   5   56.59    5.90
  -5   7  -5   40.60    5.10
   5   7   5   46.10    7.10
   5   7   5   48.70    5.60
  -5   7  -5   45.60    5.60
  -7  -7  -5  512.05   29.30
   7  -7   5  490.65   28.90
  -7   7  -5  543.55   28.30
  -7   7  -5  523.75   29.40
   7   7   5  525.45   29.90
   7   7   5  534.45   29.20
   9  -7   5  476.75   27.30
  -9  -7  -5  458.85   29.30
  -9   7  -5  474.15   27.60
  -9   7  -5  493.55   26.50
   9   7   5  512.95   28.90
   9   7   5  503.85   27.50
 -11  -7  -5   42.90    4.50
  11  -7   5   39.50    5.20
 -11   7  -5   34.80    5.40
  11   7   5   41.50    4.90
  11   7   5   38.70    5.40
  11   7   5   38.00    6.20
 -11   7  -5   42.10    4.80
  13  -7   5    2.40    2.20
 -13  -7  -5   -2.30    2.00
 -13   7  -5    6.50    3.70
  13   7   5    5.10    2.60
 -13   7  -5    6.00    2.50
  13   7   5   -1.80    2.30
  13   7   5   -1.30    2.00
 -13   7  -5    0.40    1.60
  15  -7   5    2.50    2.10
 -15  -7  -5    1.80    2.20
  15   7   5    8.50    2.50
  15   7   5    2.30    2.40
  15   7   5    0.70    2.50
 -15   7  -5    1.20    2.00
 -15   7  -5   -0.70    2.10
 -17  -7  -5    3.90    2.30
 -17   7  -5    0.70    2.30
  17   7   5    3.10    2.50
 -17   7  -5    5.80    2.10
  17   7   5    4.20    2.30
  17   7   5    0.60    2.60
  22  -8  -5   18.60    4.90
 -22  -8   5   17.40    3.60
 -22   8   5   17.50    3.90
 -20  -8   5   -4.50    2.10
  20  -8  -5   -1.20    4.20
 -20   8   5   -0.10    2.40
  18  -8  -5   27.70    5.00
 -18  -8   5   39.30    5.50
 -18   8   5   40.40    5.50
 -18   8   5   31.70    4.80
 -16  -8   5    0.60    2.20
  16  -8  -5   -3.30    3.90
  16  -8  -5    0.20    2.20
  16  -8  -5    0.80    2.00
 -16   8   5    1.30    2.90
  14  -8  -5    4.70    4.00
 -14  -8   5   -2.20    2.50
 -14  -8   5    1.30    2.30
 -14   8   5   -1.90    2.30
  14   8  -5    0.30    1.00
 -14   8   5    3.40    3.30
  12  -8  -5   -2.50    1.80
 -12  -8   5   -1.40    2.60
  12  -8  -5   -0.40    3.80
 -12  -8   5   -1.70    2.10
 -12   8   5   -0.80    3.20
  12   8  -5   -0.50    1.10
 -12   8   5   -0.70    3.20
  10  -8  -5  114.59    8.90
 -10  -8   5  120.69    8.50
 -10  -8   5  120.09    8.60
  10  -8  -5  117.19    7.80
 -10   8   5  120.29    9.90
 -10   8   5  118.29   10.80
  10   8  -5  123.99    7.40
  -8  -8   5    0.80    3.20
   8  -8  -5    3.70    4.00
   8  -8  -5    2.30    2.10
  -8   8   5    9.30    3.40
  -8   8   5    4.30    3.30
   8   8  -5    5.10    3.80
   8   8  -5    4.50    1.40
   6  -8  -5  267.97   15.30
  -6  -8   5  260.87   16.10
   6  -8  -5  234.58   15.60
  -6   8   5  264.67   16.70
  -6   8   5  281.67   17.00
   6   8  -5  286.47   15.40
   6   8  -5  269.67   16.40
   4  -8  -5  125.49    9.60
   4  -8  -5  145.49    9.40
  -4  -8   5  134.09   10.50
  -4   8   5  145.89   10.60
   4   8  -5  140.29    9.30
   4   8  -5  139.99   10.00
  -4   8   5  147.69   10.60
   2  -8  -5   -1.80    2.70
  -2  -8   5    4.60    4.60
  -2  -8   5    1.60    2.30
   2  -8  -5   -1.60    3.80
  -2   8   5    1.00    3.00
   2   8  -5    2.40    2.80
  -2   8   5    2.10    3.40
   2   8  -5   -0.60    2.00
   0  -8   5   25.70    3.10
   0  -8  -5   28.60    4.80
   0   8  -5   23.30    4.00
   0   8  -5   29.10    5.10
   0   8   5   19.40    4.20
   2  -8   5    1.60    1.80
  -2  -8  -5   -3.70    3.70
   2  -8   5   -4.80    2.70
  -2   8  -5   -1.20    2.60
   2   8   5   -2.20    2.70
  -2   8  -5    1.80    2.30
   2   8   5   -3.30    3.40
   4  -8   5  316.27   18.90
  -4   8  -5  320.47   18.30
  -4   8  -5  306.37   18.70
   4   8   5  326.37   19.00
   4   8   5  305.77   19.40
   6  -8   5  228.08   14.10
  -6  -8  -5  199.88   14.00
   6   8   5  251.07   14.60
  -6   8  -5  213.88   13.70
   6   8   5  220.08   15.00
   8  -8   5   55.49    5.10
  -8  -8  -5   44.10    5.00
   8   8   5   50.09    6.40
   8   8   5   43.80    5.40
  -8   8  -5   46.80    6.90
 -10  -8  -5    1.30    2.10
  10   8   5    5.50    3.10
 -10   8  -5    2.60    2.30
  10   8   5    0.80    2.70
  12  -8   5   24.80    4.10
 -12  -8  -5   20.60    3.70
 -12   8  -5   22.20    4.00
  12   8   5   28.00    4.40
  12   8   5   27.90    5.20
 -17  -9   5    2.60    2.30
  17  -9  -5    8.20    4.80
 -17   9   5    8.30    2.40
 -17   9   5    4.20    2.40
  15  -9  -5   67.09    7.50
 -15  -9   5   81.59    5.80
  15  -9  -5   55.99    4.40
 -15   9   5   82.99    6.50
  15   9  -5   62.99    4.40
 -15   9   5   71.09    6.60
  13  -9  -5   10.30    4.70
 -13   9   5    8.50    2.80
  13   9  -5    8.40    1.50
 -13   9   5    9.50    2.80
  11  -9  -5   30.00    5.50
 -11  -9   5   36.30    4.40
  11   9  -5   50.29    3.50
 -11   9   5   49.99    5.40
 -11   9   5   35.90    5.30
   9  -9  -5   21.10    5.10
  -9  -9   5   35.90    4.70
  -9  -9   5   32.30    7.90
   9   9  -5   35.30    3.40
  -9   9   5   34.10    5.00
  -9   9   5   30.00    4.90
  -7  -9   5    4.10    4.50
   7  -9  -5   -0.20    4.20
   7  -9  -5   -0.70    3.40
   7   9  -5    6.70    2.10
  -7   9   5    6.00    3.10
   5  -9  -5    4.10    4.70
   5  -9  -5    3.50    3.60
  -5   9   5    3.80    2.80
   5   9  -5    5.30    1.80
  -5   9   5    3.50    2.40
  -3  -9   5    6.10    3.40
   3  -9  -5    4.50    4.60
  -3   9   5    8.30    2.90
   3   9  -5    7.00    2.10
  -3   9   5   16.90    3.50
   1  -9  -5    4.00    4.40
  -1  -9   5    0.40    2.40
   1   9  -5    4.40    2.10
  -1   9   5    3.90    3.00
  -1  -9  -5   -0.20    4.30
   1  -9   5    5.30    2.20
   1  -9   5    5.00    2.40
   1   9   5    5.00    3.00
   1   9   5    4.10    3.20
  -1   9  -5    3.60    2.00
   3  -9   5   14.10    2.60
  -3  -9  -5   13.10    4.70
   3   9   5   17.00    5.00
  -3   9  -5   14.70    2.80
   5  -9   5  174.88   11.20
  -5  -9  -5  145.19   11.80
  -5   9  -5  195.58   11.50
   5   9   5  170.08   12.40
   7   9   5   23.10    5.00
  -7   9  -5   15.80    3.50
  36   0  -6   82.79    8.60
 -36   0   6   77.09    6.80
  34   0  -6   29.30    6.00
 -34   0   6   30.80    4.70
 -34   0   6   42.10    3.30
 -34   0   6   47.40    9.40
 -32   0   6  246.08   14.10
 -32   0   6  219.08   15.10
  32   0  -6  230.18   13.90
  32   0  -6  199.18   14.40
 -32   0   6  245.88   13.20
 -30   0   6   30.60    5.20
  30   0  -6   33.20    4.60
 -30   0   6   35.10    5.00
 -30   0   6   32.60    3.10
  30   0  -6   32.20    5.20
 -28   0   6  776.52   39.90
 -28   0   6  713.43   41.70
  28   0  -6  786.32   40.10
  28   0  -6  722.53   40.30
 -28   0   6  783.22   40.10
 -26   0   6  785.62   43.90
 -26   0   6  842.92   42.40
 -26   0   6  791.62   42.20
  26   0  -6  736.13   42.50
  26   0  -6  868.31   42.50
  24   0  -6  601.64   35.00
 -24   0   6  646.44   34.90
 -24   0   6  658.93   36.50
  24   0  -6  717.03   35.10
 -24   0   6  684.23   34.90
 -22   0   6  171.28   10.10
 -22   0   6  176.28   10.20
  22   0  -6  184.38   10.60
 -22   0   6  168.18   11.50
  20   0  -6  534.65   30.30
 -20   0   6  583.44   31.40
 -20   0   6  570.34   30.20
  20   0  -6  598.24   30.30
 -20   0   6  575.14   30.70
 -18   0   6    3.50    2.00
  18   0  -6    5.80    1.90
 -18   0   6    5.70    1.60
 -18   0   6    2.40    1.60
 -18   0   6    3.90    1.20
  18   0  -6    1.50    2.20
  16   0  -6  875.01   44.60
 -16   0   6  790.02   44.30
  16   0  -6  897.41   44.60
 -16   0   6  859.71   44.60
 -16   0   6  871.11   45.40
 -14   0   6  806.62   42.90
 -14   0   6  878.61   42.40
 -14   0   6  722.93   42.10
  14   0  -6  846.52   42.20
 -12   0   6 2448.96  118.59
 -12   0   6 2158.38  118.09
 -12   0   6 2306.07  118.29
 -10   0   6 1043.20   55.89
 -10   0   6 1011.70   55.79
  10   0  -6 1175.48   55.39
 -10   0   6 1069.79   55.69
  -8   0   6  405.76   22.70
   8   0  -6  481.35   22.10
  -8   0   6  376.66   22.40
   6   0  -6  462.95   23.30
   6   0  -6  462.05   23.90
  -6   0   6  440.26   24.00
  -6   0   6  426.06   23.80
  -4   0   6  409.86   22.10
   4   0  -6  409.86   22.20
  -4   0   6  414.36   22.30
   2   0  -6 6437.56  304.87
  -2   0   6 6164.58  304.97
  -2   0   6 5298.47  304.97
   2   0   6 5599.04  295.37
  -2   0  -6 5989.80  295.37
   2   0   6 5739.43  295.67
  -4   0  -6  428.06   22.20
   4   0   6  408.06   23.10
  -4   0  -6  426.16   23.10
   4   0   6  427.96   23.30
   4   0   6  421.86   22.30
   6   0   6  467.35   25.90
  -6   0  -6  449.95   25.40
   6   0   6  538.65   25.20
  -6   0  -6  478.65   25.80
   6   0   6  429.96   25.70
   8   0   6  240.18   14.70
  -8   0  -6  247.68   14.70
   8   0   6  271.77   14.30
   8   0   6  231.08   14.50
  -8   0  -6  252.17   13.70
  10   0   6  117.79    8.20
 -10   0  -6  101.39    6.80
  10   0   6   99.29    7.90
  10   0   6  115.39    7.60
  10   0   6  115.89    8.60
 -10   0  -6  114.89    8.20
 -12   0  -6  131.09    7.80
  12   0   6  129.19    9.40
  12   0   6  143.59    9.00
  12   0   6  117.49    9.20
 -12   0  -6  123.89    9.50
  12   0   6  107.89    8.90
  14   0   6 2398.46  126.29
  14   0   6 2358.96  126.19
  14   0   6 2597.54  125.89
  14   0   6 2251.27  126.09
 -14   0  -6 2542.65  129.49
 -14   0  -6 2461.85  125.49
  16   0   6 2201.68  111.59
  16   0   6 2162.78  111.99
 -16   0  -6 2077.19  111.19
  16   0   6 2159.88  111.99
  18   0   6 1138.29   59.59
  18   0   6 1223.68   60.09
 -18   0  -6 1058.59   59.09
  18   0   6 1078.19   59.89
  20   0   6  230.08   16.10
 -20   0  -6  241.08   14.80
  20   0   6  274.57   15.50
  20   0   6  237.78   15.80
 -22   0  -6    0.50    1.90
  22   0   6   -0.90    2.10
  24   0   6   25.60    3.60
 -24   0  -6   16.40    3.70
  24   0   6   26.50    4.60
 -35  -1   6    7.40    2.80
  35  -1  -6    6.10    5.60
  35   1  -6   19.60    6.00
 -35   1   6    9.80    2.60
 -35   1   6   16.20    3.50
 -33  -1   6   18.00    5.20
 -33  -1   6   20.50    4.50
  33  -1  -6   15.20    5.10
  33  -1  -6   10.10    4.60
 -33   1   6   14.70    2.90
 -33   1   6   14.90    3.60
 -33   1   6   15.80    3.40
  33   1  -6   17.20    5.20
 -31  -1   6   18.40    4.20
  31  -1  -6   15.60    4.60
  31  -1  -6   20.40    3.90
 -31  -1   6   30.90    5.20
  31   1  -6   21.60    4.00
  31   1  -6   24.90    5.10
 -31   1   6   14.60    3.50
 -31   1   6   18.70    2.70
 -31   1   6   25.00    4.30
 -29  -1   6   12.90    3.40
 -29  -1   6   21.00    4.70
  29  -1  -6   15.10    3.40
  29  -1  -6   11.60    4.30
 -29  -1   6   13.10    1.90
 -29   1   6    4.90    2.90
 -29   1   6   12.10    2.60
  29   1  -6   14.10    4.40
 -29   1   6   10.60    2.20
  27  -1  -6    7.40    3.20
  27  -1  -6    8.40    4.00
 -27  -1   6    8.60    3.00
 -27  -1   6    7.30    3.50
 -27   1   6    5.90    3.70
 -27   1   6   16.70    3.80
  27   1  -6   14.50    3.40
  27   1  -6   17.60    3.90
 -25  -1   6  162.58    9.60
 -25  -1   6  147.39   10.80
  25  -1  -6  170.68   10.40
  25  -1  -6  147.29   10.00
 -25  -1   6  155.78   10.10
 -25   1   6  156.58    9.40
  25   1  -6  142.39   10.00
  25   1  -6  161.08    9.20
 -25   1   6  158.48    9.60
 -25   1   6  149.79   11.30
 -23  -1   6  201.88   11.80
 -23  -1   6  188.28   12.80
  23  -1  -6  183.48   11.70
 -23  -1   6  199.88   11.10
  23  -1  -6  209.98   12.10
  23   1  -6  207.58   11.20
 -23   1   6  202.88   11.10
  23   1  -6  205.08   11.80
 -23   1   6  188.68   11.60
 -23   1   6  187.58   13.00
 -21  -1   6   20.80    3.90
 -21  -1   6   23.30    3.00
 -21  -1   6   22.40    3.60
  21  -1  -6   21.50    4.00
  21  -1  -6   24.60    3.70
 -21   1   6   26.30    3.10
 -21   1   6   25.00    2.80
 -21   1   6   19.50    4.30
  21   1  -6   19.70    3.30
  21   1  -6   25.00    2.90
 -19  -1   6  825.12   40.10
 -19  -1   6  726.63   39.30
 -19  -1   6  734.23   39.60
  19  -1  -6  830.32   40.30
  19  -1  -6  751.52   39.90
 -19  -1   6  789.22   40.90
 -19   1   6  720.13   39.20
 -19   1   6  734.33   40.10
 -19   1   6  749.73   41.00
 -19   1   6  780.22   39.50
  19   1  -6  762.92   39.90
 -17  -1   6  239.28   13.90
  17  -1  -6  252.97   14.30
  17  -1  -6  260.97   14.50
 -17  -1   6  243.78   14.80
 -17  -1   6  267.37   13.80
 -17   1   6  263.67   13.70
  17   1  -6  272.97   14.20
 -17   1   6  278.87   15.30
 -17   1   6  256.27   14.40
 -17   1   6  244.18   13.70
  15  -1  -6 2607.94  126.29
 -15  -1   6 2170.88  125.89
 -15  -1   6 2354.56  126.79
  15  -1  -6 2578.04  126.49
  15   1  -6 2629.84  126.19
 -15   1   6 2535.85  127.19
 -15   1   6 2324.27  125.99
 -15   1   6 2503.25  126.59
 -13  -1   6  548.85   30.70
 -13  -1   6  551.24   30.20
  13  -1  -6  599.34   30.20
  13  -1  -6  591.64   30.60
  13   1  -6  614.74   30.20
 -13   1   6  577.64   30.10
 -13   1   6  555.74   30.30
 -13   1   6  586.84   30.60
  11  -1  -6    3.00    1.60
 -11  -1   6    0.10    1.60
  11  -1  -6    0.30    1.60
 -11  -1   6    1.80    1.50
 -11   1   6    2.70    1.60
 -11   1   6   -0.90    1.30
  11   1  -6    0.60    1.40
  -9  -1   6  273.37   16.20
   9  -1  -6  327.67   16.00
   9  -1  -6  308.67   16.40
  -9   1   6  295.57   16.30
  -9   1   6  283.77   16.00
  -9   1   6  286.77   16.40
   9   1  -6  317.27   15.80
   7  -1  -6  259.97   13.60
  -7  -1   6  231.98   13.40
   7  -1  -6  252.57   14.20
   7  -1  -6  264.37   13.40
  -7  -1   6  249.38   14.00
  -7   1   6  253.97   13.90
  -7   1   6  233.38   13.60
   7   1  -6  246.88   13.30
  -7   1   6  254.47   14.00
   5  -1  -6 2570.24  118.69
   5  -1  -6 2485.45  118.29
  -5  -1   6 2216.28  118.49
  -5  -1   6 2096.09  117.69
  -5   1   6 2293.97  118.59
  -5   1   6 2170.88  118.19
   3  -1  -6 1460.05   73.69
  -3  -1   6 1451.85   73.89
  -3  -1   6 1295.77   72.69
   3  -1  -6 1423.76   73.89
   3  -1  -6 1601.84   73.09
  -3  -1   6 1279.17   72.79
  -3   1   6 1408.46   73.59
  -3   1   6 1419.76   73.29
  -3   1   6 1388.46   73.89
   3   1  -6 1533.35   73.89
   1  -1  -6  729.83   35.80
   1  -1  -6  714.73   34.80
  -1  -1   6  638.94   35.60
   1  -1  -6  669.43   35.40
   1   1  -6  710.23   35.60
  -1   1   6  696.63   35.00
  -1   1   6  570.74   35.60
  -1   1   6  646.04   35.40
   1  -1   6  302.57   17.90
  -1  -1  -6  318.37   17.60
  -1  -1  -6  331.67   17.80
   1  -1   6  319.17   16.60
  -1  -1  -6  320.87   18.10
  -1  -1  -6  365.66   17.00
   1   1   6  326.67   17.80
   1   1   6  332.87   17.40
  -1   1  -6  321.97   18.00
   1   1   6  278.37   18.00
   3  -1   6 2412.86  129.59
  -3  -1  -6 2387.36  128.89
  -3  -1  -6 2595.34  129.59
   3  -1   6 2387.86  128.49
  -3  -1  -6 2902.71  129.89
   3   1   6 2495.15  129.79
   3   1   6 2164.78  129.39
  -3   1  -6 2755.12  129.79
   3   1   6 2688.13  129.09
  -3   1  -6 2384.46  128.49
   5  -1   6    0.60    1.90
   5  -1   6   -0.90    2.10
  -5  -1  -6    1.80    2.10
   5  -1   6    3.40    1.40
   5  -1   6    1.90    2.00
  -5   1  -6    0.70    2.00
   5   1   6   -0.80    2.00
   5   1   6    0.70    2.00
   5   1   6    0.50    1.80
  -5   1  -6    0.80    1.20
   7  -1   6    6.70    2.70
   7  -1   6    4.40    2.20
   7  -1   6    4.30    1.80
   7  -1   6    3.80    2.10
  -7  -1  -6    6.80    2.30
  -7  -1  -6    6.80    1.50
  -7   1  -6    4.20    2.30
   7   1   6    3.70    2.30
  -7   1  -6    5.60    1.60
   7   1   6    4.30    2.30
   7   1   6    3.20    2.10
   9  -1   6   41.40    4.20
  -9  -1  -6   37.20    4.90
   9  -1   6   38.70    4.90
   9  -1   6   40.30    5.30
   9  -1   6   34.70    4.30
  -9  -1  -6   34.00    3.20
   9   1   6   36.70    4.40
   9   1   6   37.80    4.60
   9   1   6   36.30    4.70
  -9   1  -6   37.40    5.20
  -9   1  -6   36.40    3.20
 -11  -1  -6 2278.97  115.59
  11  -1   6 2319.97  116.39
 -11  -1  -6 2213.38  116.19
  11  -1   6 2110.39  116.19
  11  -1   6 2305.57  115.49
  11  -1   6 2306.87  116.39
  11   1   6 2138.19  116.29
  11   1   6 2352.46  115.89
 -11   1  -6 2379.66  116.29
  11   1   6 2125.39  116.29
 -11   1  -6 2147.69  115.29
  13  -1   6  499.05   26.90
 -13  -1  -6  419.96   26.50
  13  -1   6  459.15   26.80
  13  -1   6  476.05   26.80
 -13  -1  -6  473.25   25.90
  13  -1   6  488.95   26.10
  13   1   6  490.95   26.90
  13   1   6  481.45   26.40
 -13   1  -6  512.75   25.60
  13   1   6  480.25   26.80
  13   1   6  435.86   26.60
 -13   1  -6  479.95   26.90
  15  -1   6  169.28   11.90
  15  -1   6  165.78   11.70
 -15  -1  -6  171.28   10.50
  15  -1   6  174.88   11.50
  15   1   6  176.78   11.70
  15   1   6  169.28   12.00
  15   1   6  158.78   12.00
 -15   1  -6  168.08   10.10
  15   1   6  161.28   11.70
  17  -1   6   43.30    6.00
  17  -1   6   53.19    6.30
 -17  -1  -6   48.00    5.30
 -17   1  -6   40.30    3.90
  17   1   6   40.20    6.60
  17   1   6   44.50    6.20
  17   1   6   46.90    6.40
  19  -1   6   62.09    6.90
  19  -1   6   77.79    6.90
 -19  -1  -6   71.79    5.80
 -19   1  -6   64.29    5.20
  19   1   6   59.99    6.50
  19   1   6   59.99    9.60
  19   1   6   59.79    6.50
  21  -1   6   34.00    6.20
 -21  -1  -6   36.70    4.10
  21  -1   6   29.70    4.70
 -21   1  -6   31.40    3.90
  21   1   6   33.00    4.30
  21   1   6   30.40    4.50
 -23  -1  -6   -0.20    1.90
  23  -1   6    3.40    2.00
  23  -1   6   -0.60    2.40
  23   1   6    1.90    2.40
 -23   1  -6    3.30    1.90
  23   1   6    1.50    2.10
  34  -2  -6  153.18   12.50
 -34  -2   6  188.98   12.50
 -34   2   6  171.38   12.30
  34   2  -6  154.28   12.20
 -34   2   6  193.58   11.20
  32  -2  -6   19.90    5.10
 -32  -2   6   20.60    4.40
  32   2  -6   11.30    5.00
 -32   2   6   21.90    3.50
 -32   2   6   18.60    3.50
  30  -2  -6  412.36   25.40
 -30  -2   6  444.56   27.70
  30  -2  -6  450.35   25.90
 -30  -2   6  518.05   27.10
 -30   2   6  451.85   27.20
 -30   2   6  494.85   25.80
 -30   2   6  473.55   24.50
  30   2  -6  426.16   25.70
  28  -2  -6  272.27   17.20
 -28  -2   6  311.67   17.60
 -28  -2   6  286.07   18.40
  28  -2  -6  298.97   17.60
 -28   2   6  311.17   18.80
 -28   2   6  298.77   17.30
 -28   2   6  299.07   16.00
  28   2  -6  273.57   17.10
  26  -2  -6   -1.10    3.10
 -26  -2   6   -1.30    2.70
  26  -2  -6   -0.30    3.60
 -26  -2   6   -1.70    2.70
  26   2  -6    2.10    3.70
 -26   2   6   -1.40    1.70
 -26   2   6    2.30    2.00
 -26   2   6    0.10    3.20
 -24  -2   6  216.78   12.10
 -24  -2   6  216.28   14.40
 -24  -2   6  241.68   13.70
  24  -2  -6  229.78   14.00
  24  -2  -6  218.88   13.30
 -24   2   6  228.48   13.60
  24   2  -6  224.18   14.90
 -24   2   6  230.58   14.90
 -24   2   6  233.68   12.20
  24   2  -6  222.58   13.40
 -22  -2   6  211.78   12.00
 -22  -2   6  182.88   12.50
 -22  -2   6  190.28   10.80
  22  -2  -6  208.28   12.30
  22  -2  -6  193.48   11.70
  22   2  -6  199.18   12.90
  22   2  -6  190.28   11.60
 -22   2   6  191.98   11.80
 -22   2   6  191.18   13.10
 -22   2   6  197.68   10.40
 -20  -2   6  111.29    8.30
  20  -2  -6  126.39    8.40
  20  -2  -6  118.69    6.80
 -20  -2   6  115.09    7.10
 -20  -2   6  114.29    8.00
  20  -2  -6  111.69    7.60
 -20   2   6  111.99    8.70
  20   2  -6  116.09    7.60
 -20   2   6  127.39    6.80
  20   2  -6  115.89    9.00
 -20   2   6  112.09    7.80
 -18  -2   6    3.40    2.10
 -18  -2   6    7.50    1.80
  18  -2  -6    4.10    2.40
  18  -2  -6    8.60    2.70
  18  -2  -6    5.90    1.70
 -18   2   6    5.30    1.70
  18   2  -6    7.10    2.40
 -18   2   6    7.00    2.00
  18   2  -6    8.50    3.00
  16  -2  -6    2.30    2.20
  16  -2  -6    1.20    2.30
  16  -2  -6    0.90    1.60
 -16  -2   6    5.40    1.80
 -16  -2   6    1.70    1.10
 -16  -2   6   -1.30    1.60
  16   2  -6    1.00    2.10
 -16   2   6    2.50    1.80
 -16   2   6   -0.30    1.70
  16   2  -6    1.10    2.40
 -14  -2   6 2728.43  153.58
  14  -2  -6 3192.38  154.58
 -14  -2   6 2904.31  154.48
  14  -2  -6 3153.68  154.08
  14  -2  -6 3100.79  154.08
 -14   2   6 2912.61  154.48
 -14   2   6 2812.42  153.28
  14   2  -6 3315.37  154.58
 -14   2   6 2780.72  154.08
  14   2  -6 3186.98  153.88
 -12  -2   6  936.61   50.99
  12  -2  -6 1061.29   50.99
  12  -2  -6 1004.50   51.19
  12  -2  -6 1070.99   50.69
  12   2  -6 1024.60   50.49
 -12   2   6  895.51   50.19
 -12   2   6  947.01   51.19
 -12   2   6  894.21   50.79
 -10  -2   6  171.88   10.20
  10  -2  -6  182.38    9.70
  10  -2  -6  179.38   10.60
  10  -2  -6  186.58   10.00
  10  -2  -6  171.48   10.80
 -10   2   6  168.68    9.60
  10   2  -6  182.98   10.20
 -10   2   6  173.88   10.60
  10   2  -6  189.68    9.70
 -10   2   6  164.68   10.20
  -8  -2   6  620.74   34.40
   8  -2  -6  624.44   34.30
   8  -2  -6  667.43   34.40
   8  -2  -6  683.63   35.00
  -8   2   6  630.44   34.30
   8   2  -6  689.53   34.50
  -8   2   6  683.53   35.00
  -8   2   6  668.73   35.10
   8   2  -6  687.03   34.20
   6  -2  -6   68.69    4.20
  -6  -2   6   49.99    3.70
  -6  -2   6   54.49    4.70
   6   2  -6   55.59    3.80
   4  -2  -6 1949.01   99.29
   4  -2  -6 2135.09   99.09
   4  -2  -6 2106.29   99.89
  -4  -2   6 1956.20   99.89
  -4  -2   6 1767.62   98.59
  -4  -2   6 1925.61   99.79
  -4   2   6 1920.11   99.29
  -4   2   6 1760.22   99.79
  -4   2   6 1974.80   99.49
  -4   2   6 1838.72   99.79
   2  -2  -6 3086.59  142.59
   2  -2  -6 2885.61  142.99
  -2  -2   6 2909.41  143.19
   2  -2  -6 2825.02  143.39
  -2  -2   6 2607.64  143.29
  -2   2   6 2556.24  143.29
  -2   2   6 2698.23  142.99
  -2   2   6 2733.93  143.19
   0  -2  -6 2307.37  118.29
   0  -2  -6 2126.49  117.59
   0  -2   6 2293.37  118.09
   0  -2  -6 2386.26  117.89
   0  -2   6 2228.98  118.19
   0  -2  -6 2529.85  117.39
   0   2   6 2356.56  117.79
   0   2   6 2189.38  117.89
   0   2   6 2211.18  118.29
   2  -2   6  294.97   17.10
   2  -2   6  288.37   17.00
  -2  -2  -6  313.57   16.50
  -2  -2  -6  293.17   17.10
  -2  -2  -6  314.27   16.90
   2   2   6  319.27   16.90
   2   2   6  268.57   17.00
  -2   2  -6  305.57   17.10
   2   2   6  308.87   16.70
   4  -2   6 1677.13   88.39
  -4  -2  -6 1839.62   88.29
  -4  -2  -6 1753.02   87.89
  -4  -2  -6 1599.24   88.39
   4  -2   6 1813.12   88.49
   4   2   6 1603.44   88.19
  -4   2  -6 1843.12   88.49
  -4   2  -6 1539.75   86.99
   4   2   6 1731.33   87.99
   4   2   6 1637.34   88.49
   6  -2   6  327.17   18.30
   6  -2   6  307.97   18.10
  -6  -2  -6  332.37   18.20
  -6  -2  -6  316.77   17.90
  -6  -2  -6  299.87   17.30
   6   2   6  301.67   17.90
   6   2   6  341.37   17.90
  -6   2  -6  332.07   18.20
  -6   2  -6  315.17   16.70
   6   2   6  296.57   18.10
  -8  -2  -6   12.50    2.40
   8  -2   6    7.50    3.20
  -8  -2  -6   10.20    2.90
  -8  -2  -6   10.40    3.40
   8  -2   6    9.90    2.60
   8   2   6    8.40    2.60
   8   2   6   10.20    2.90
   8   2   6    8.80    2.30
  -8   2  -6   13.40    3.20
  -8   2  -6   10.50    1.80
  10  -2   6  155.48   10.90
 -10  -2  -6  160.88   10.70
 -10  -2  -6  160.18    9.90
  10  -2   6  154.48   10.70
 -10  -2  -6  175.68   11.20
 -10   2  -6  153.88    9.30
 -10   2  -6  163.28   11.00
  10   2   6  181.28   11.00
  10   2   6  166.08   10.90
  10   2   6  156.08   10.80
 -12  -2  -6  423.96   22.90
 -12  -2  -6  485.55   24.00
  12  -2   6  434.26   23.80
 -12  -2  -6  381.46   23.40
  12  -2   6  387.46   23.70
  12  -2   6  396.56   23.50
  12   2   6  402.16   23.60
  12   2   6  378.96   23.40
 -12   2  -6  415.26   23.60
  12   2   6  424.96   23.50
 -12   2  -6  418.76   22.30
  14  -2   6   26.60    5.40
 -14  -2  -6   32.40    4.00
  14  -2   6   31.10    6.40
  14   2   6   19.70    4.20
 -14   2  -6   34.40    2.90
 -14   2  -6   23.20    6.50
  14   2   6   31.50    6.20
  14   2   6   26.20    5.90
  16  -2   6    4.50    3.40
 -16  -2  -6   -1.40    2.20
  16  -2   6   -1.40    2.80
 -16   2  -6    1.20    1.20
  16   2   6    3.50    3.40
  16   2   6    2.10    3.90
  16   2   6   -2.60    3.00
  18  -2   6  110.79    9.10
 -18  -2  -6  109.99    8.00
  18  -2   6  108.69    9.00
 -18   2  -6  105.69    7.20
  18   2   6  111.59    8.60
  18   2   6  113.89    8.90
  20  -2   6    5.10    2.40
  20  -2   6    5.30    2.40
  20   2   6    9.90    2.40
  20   2   6    4.60    2.50
 -20   2  -6    1.10    1.90
  22  -2   6   -3.00    1.90
 -22  -2  -6   -0.10    1.80
  22  -2   6   -4.70    2.40
  22   2   6   -2.40    2.30
 -22   2  -6   -3.60    1.70
  22   2   6    2.00    2.20
  24  -2   6    5.40    2.70
 -24  -2  -6    4.60    2.10
  24  -2   6    5.00    2.20
  24   2   6   -0.20    2.50
 -24   2  -6   -0.30    2.10
  24   2   6    2.40    2.20
 -33  -3   6    3.40    2.60
  33  -3  -6    9.50    5.20
 -33   3   6    5.30    2.40
  33   3  -6    8.00    5.00
 -33   3   6   -0.10    2.70
 -31  -3   6   66.29    6.40
  31  -3  -6   58.19    7.70
 -31   3   6   66.99    6.90
  31   3  -6   51.29    7.40
 -31   3   6   70.59    6.20
  29  -3  -6   25.40    5.10
 -29  -3   6   32.00    7.00
  29   3  -6   25.70    5.10
 -29   3   6   22.10    4.50
 -29   3   6   27.80    5.90
  27  -3  -6  187.68   12.50
  27  -3  -6  200.88   13.70
 -27  -3   6  199.48   11.00
 -27  -3   6  191.18   13.40
 -27   3   6  174.28   13.40
 -27   3   6  210.58   12.80
  27   3  -6  191.08   12.50
 -25  -3   6  943.01   50.59
 -25  -3   6  992.60   49.80
  25  -3  -6  904.91   49.20
  25  -3  -6  964.20   49.99
  25  -3  -6  895.61   48.10
 -25  -3   6  944.81   48.60
 -25   3   6  871.11   50.79
  25   3  -6  941.81   49.30
 -25   3   6  963.90   49.99
 -23  -3   6  662.33   33.90
  23  -3  -6  669.03   35.10
  23  -3  -6  615.54   34.30
  23  -3  -6  671.63   33.60
 -23  -3   6  640.44   35.50
 -23  -3   6  674.43   34.80
 -23   3   6  659.43   35.00
  23   3  -6  637.34   35.60
  23   3  -6  592.94   34.20
 -23   3   6  615.94   35.90
  21  -3  -6  465.65   25.20
 -21  -3   6  434.86   25.10
 -21  -3   6  406.46   25.30
  21  -3  -6  441.46   23.80
 -21  -3   6  476.75   24.90
  21  -3  -6  438.06   24.20
  21   3  -6  445.76   24.30
  21   3  -6  480.55   25.40
 -21   3   6  470.55   23.80
 -21   3   6  421.66   24.80
 -19  -3   6  495.95   26.80
  19  -3  -6  451.95   26.30
  19  -3  -6  526.35   27.30
  19  -3  -6  491.55   26.10
 -19  -3   6  479.85   27.10
 -19  -3   6  505.25   26.30
 -19   3   6  510.15   26.00
  19   3  -6  502.15   27.30
  19   3  -6  476.15   26.20
 -19   3   6  468.55   26.90
  17  -3  -6  841.62   44.60
 -17  -3   6  861.31   44.70
 -17  -3   6  822.32   45.30
  17  -3  -6  885.71   45.40
  17  -3  -6  882.21   44.70
 -17   3   6  839.02   44.60
  17   3  -6  869.31   45.40
 -17   3   6  849.91   45.40
  17   3  -6  843.32   44.50
  15  -3  -6  167.48   10.10
 -15  -3   6  187.98   10.50
 -15  -3   6  162.58   10.40
  15  -3  -6  172.98   10.70
  15  -3  -6  178.48   11.00
 -15   3   6  156.28   10.70
  15   3  -6  173.98   10.00
 -15   3   6  172.48   10.10
  15   3  -6  184.28   10.90
 -13  -3   6  115.69    7.70
 -13  -3   6  118.49    6.90
  13  -3  -6  132.69    8.00
 -13  -3   6  120.59    8.00
  13  -3  -6  130.69    8.50
  13  -3  -6  128.49    7.60
 -13   3   6  114.09    8.20
 -13   3   6  124.39    7.70
  13   3  -6  123.49    7.30
  13   3  -6  127.19    8.10
 -11  -3   6    9.40    1.70
 -11  -3   6    6.90    1.60
  11  -3  -6    7.30    1.60
  11  -3  -6   10.90    2.80
 -11  -3   6    7.70    2.40
  11  -3  -6   10.20    2.20
  11  -3  -6    8.90    2.30
  11   3  -6    8.40    1.80
  11   3  -6    8.80    2.80
 -11   3   6    7.70    1.50
 -11   3   6    7.50    2.30
 -11   3   6   14.80    2.60
  -9  -3   6   -1.50    1.50
   9  -3  -6    0.90    1.70
  -9  -3   6    2.60    1.30
   9  -3  -6   -1.40    2.00
   9  -3  -6    2.00    1.20
   9  -3  -6   -0.50    2.30
  -9   3   6    0.30    1.40
   9   3  -6    1.50    1.40
  -9   3   6    1.20    1.10
  -9   3   6    0.90    1.80
   9   3  -6    1.20    1.60
  -7  -3   6   68.79    4.70
   7  -3  -6   71.49    5.80
   7  -3  -6   71.89    4.80
  -7  -3   6   68.99    5.20
   7  -3  -6   70.89    4.70
  -7   3   6   66.79    5.30
   7   3  -6   74.69    4.30
   7   3  -6   74.99    4.80
  -7   3   6   66.49    4.70
  -7   3   6   67.69    5.60
  -5  -3   6   -0.50    2.00
   5  -3  -6    2.50    1.80
   5  -3  -6    2.50    1.50
  -5  -3   6    3.10    1.20
   5  -3  -6    2.70    2.30
  -5   3   6    3.00    1.90
   5   3  -6    0.50    1.20
  -5   3   6    4.10    2.10
  -5   3   6    3.10    1.90
  -5   3   6    4.00    1.50
   3  -3  -6   10.10    2.60
  -3  -3   6   13.50    3.10
  -3  -3   6   10.00    2.50
   3  -3  -6   10.10    2.00
   3  -3  -6    8.90    1.90
   3   3  -6   11.30    1.60
  -3   3   6   15.10    3.20
  -3   3   6    9.30    2.40
  -3   3   6    9.40    2.40
  -3   3   6   13.20    2.40
  -1  -3   6   60.99    5.40
   1  -3  -6   63.39    5.80
   1  -3  -6   71.39    5.10
  -1  -3   6   67.99    5.60
   1  -3  -6   67.39    4.50
  -1   3   6   60.09    4.80
  -1   3   6   64.59    5.40
  -1   3   6   66.79    5.50
  -1   3   6   59.79    5.30
  -1  -3  -6  902.31   46.10
   1  -3   6  872.01   46.00
   1  -3   6  910.31   46.00
  -1  -3  -6  879.11   45.70
  -1  -3  -6  847.62   45.50
   1   3   6  830.92   45.60
   1   3   6  831.02   46.20
   1   3   6  869.31   46.10
   1   3   6  887.31   45.80
  -3  -3  -6  164.28    9.70
   3  -3   6  167.28   10.40
  -3  -3  -6  170.38   10.10
  -3  -3  -6  160.28   10.50
   3  -3   6  161.58   10.30
   3   3   6  149.69    9.80
   3   3   6  174.38   10.30
  -3   3  -6  157.38    8.50
   3   3   6  151.58   10.40
  -3   3  -6  158.78    8.60
   5  -3   6   28.90    4.80
  -5  -3  -6   29.10    3.50
  -5  -3  -6   26.50    4.30
   5  -3   6   33.00    4.30
  -5  -3  -6   30.00    4.80
   5   3   6   27.80    3.90
  -5   3  -6   33.30    4.90
   5   3   6   32.20    4.50
   5   3   6   30.00    4.40
  -5   3  -6   30.80    2.70
  -7  -3  -6  445.36   24.30
  -7  -3  -6  420.86   24.40
  -7  -3  -6  422.06   23.80
   7  -3   6  433.86   24.30
   7  -3   6  439.76   24.60
   7   3   6  427.66   24.50
   7   3   6  443.96   24.20
  -7   3  -6  457.25   24.50
  -7   3  -6  407.26   22.90
   7   3   6  476.85   24.40
   9  -3   6  754.52   42.50
  -9  -3  -6  815.12   42.50
  -9  -3  -6  780.62   42.30
  -9  -3  -6  790.42   41.90
   9  -3   6  762.32   42.30
   9   3   6  765.42   42.50
  -9   3  -6  834.32   42.50
   9   3   6  769.12   42.30
   9   3   6  832.12   42.40
 -11  -3  -6 1608.04   85.59
  11  -3   6 1654.63   86.09
 -11  -3  -6 1774.52   86.29
  11  -3   6 1662.83   89.59
 -11  -3  -6 1562.34   87.69
  11   3   6 1619.34   86.09
 -11   3  -6 1632.54   85.99
  11   3   6 1676.13   85.99
 -11   3  -6 1633.14   84.79
  11   3   6 1636.04   86.29
 -13  -3  -6  802.32   45.10
  13  -3   6  861.31   45.10
 -13  -3  -6  819.22   44.60
 -13   3  -6  889.01   46.00
  13   3   6  859.31   45.40
 -13   3  -6  831.82   43.80
  13   3   6  779.52   45.00
  13   3   6  844.32   45.20
  15  -3   6   61.29    6.50
 -15  -3  -6   61.19    6.00
  15   3   6   57.69    6.90
  15   3   6   64.19    6.80
  15   3   6   71.49   12.50
 -15   3  -6   66.99    4.50
  17  -3   6   34.90    5.60
  17  -3   6   42.60    6.00
 -17  -3  -6   41.60    4.70
  17   3   6   42.80    5.60
 -17   3  -6   46.20    3.60
  17   3   6   33.90    5.50
  19  -3   6    7.40    3.10
  19  -3   6    8.50    2.60
  19   3   6   15.40    3.40
 -19   3  -6   11.00    2.40
  19   3   6   17.90    3.60
  21  -3   6  177.68   11.90
  21  -3   6  174.68   11.90
  21   3   6  180.38   11.90
 -21   3  -6  177.78   10.80
  21   3   6  158.48   11.50
[truncated: 305,615 more chars]
