# Supplementary material for: (E)-5-(4-Methyl­benzyl­idene)-1-phenyl-4,5,6,7-tetra­hydro-1H-indazol-4-one
Source: IUCrdata. 2022 Mar 29;7(Pt 3):x220283. doi: 10.1107/S2414314622002838 (PMC9462011; doi:10.1107/S2414314622002838)
Supplement: Supplementary file 2 [file x-07-x220283-Isup2.hkl]

data_I                                                                          
_shelx_title ' 4M5BS_a.res in C2/c'                                             
_shelx_refln_list_code          4                                               
_shelx_F_calc_maximum      136.59                                               
_exptl_crystal_F_000      1328.00                                               
_reflns_d_resolution_high  0.8409                                               
                                                                                
loop_                                                                           
 _space_group_symop_operation_xyz                                               
 'x, y, z'                                                                      
 '-x, y, -z+1/2'                                                                
 'x+1/2, y+1/2, z'                                                              
 '-x+1/2, y+1/2, -z+1/2'                                                        
 '-x, -y, -z'                                                                   
 'x, -y, z-1/2'                                                                 
 '-x+1/2, -y+1/2, -z'                                                           
 'x+1/2, -y+1/2, z-1/2'                                                         
                                                                                
_cell_length_a    30.3989                                                       
_cell_length_b     8.7177                                                       
_cell_length_c    14.0581                                                       
_cell_angle_alpha  90.000                                                       
_cell_angle_beta  115.367                                                       
_cell_angle_gamma  90.000                                                       
                                                                                
_shelx_F_squared_multiplier     1.000                                           
                                                                                
loop_                                                                           
 _refln_index_h                                                                 
 _refln_index_k                                                                 
 _refln_index_l                                                                 
 _refln_F_squared_calc                                                          
 _refln_F_squared_meas                                                          
 _refln_F_squared_sigma                                                         
 _refln_observed_status                                                         
   6   0   0        802.31        687.99        13.56 o                         
   8   0   0        528.55        550.26        11.73 o                         
  10   0   0       1170.14       1193.87        21.92 o                         
  12   0   0        353.17        321.00         6.43 o                         
  14   0   0       3819.46       3814.94        69.23 o                         
  16   0   0        841.19        942.18        18.95 o                         
  18   0   0        137.46        170.00         4.47 o                         
  20   0   0        646.28        729.46        15.14 o                         
  22   0   0         44.18         45.89         3.77 o                         
  24   0   0       1841.86       1968.90        42.19 o                         
  26   0   0       1599.12       1735.47        37.48 o                         
  28   0   0        565.26        557.95        14.42 o                         
  30   0   0          0.08         -1.79         2.38 o                         
  32   0   0        403.01        513.42        21.70 o                         
   3   1   0       1308.34        629.00        32.63 o                         
   5   1   0       1501.11       1364.57        22.23 o                         
   7   1   0       3590.76       2835.02        43.81 o                         
   9   1   0        136.33         94.28         1.99 o                         
  11   1   0      12824.85      13835.33       249.21 o                         
  13   1   0        419.33        477.40         7.00 o                         
  15   1   0        317.27        331.58         4.95 o                         
  17   1   0        759.51        734.87        10.64 o                         
  19   1   0         53.23         52.46         1.82 o                         
  21   1   0        773.23        795.58        12.12 o                         
  23   1   0       1432.11       1499.99        22.03 o                         
  25   1   0          3.93          4.42         1.23 o                         
  27   1   0        242.93        249.15         5.40 o                         
  29   1   0         49.86         53.73         2.35 o                         
  31   1   0          0.63         -1.35         1.58 o                         
   0   2   0       1770.11       1475.99        34.09 o                         
   6   2   0       4159.59       3713.10       109.82 o                         
   8   2   0       2775.71       2614.99        40.53 o                         
  10   2   0       1396.52       1262.40        21.56 o                         
  12   2   0        643.22        599.26         9.57 o                         
  14   2   0         51.37         47.15         1.63 o                         
  16   2   0        139.20        101.50         2.33 o                         
  18   2   0         98.51        121.03         2.96 o                         
  20   2   0        199.12        188.79         3.70 o                         
  22   2   0          1.96          0.57         0.97 o                         
  24   2   0        951.03        965.59        15.22 o                         
  26   2   0        213.02        243.73         5.20 o                         
  28   2   0        106.36         86.51         2.90 o                         
  30   2   0         73.06         50.87         2.42 o                         
  32   2   0          0.01         -3.23         2.15 o                         
   1   3   0       4639.69       4470.43        68.93 o                         
   3   3   0       4727.28       4654.72        79.21 o                         
   5   3   0       1443.15       1508.52        23.71 o                         
   7   3   0       7619.45       7659.46       123.85 o                         
   9   3   0       5019.74       5065.74        88.03 o                         
  11   3   0        197.42        226.17         4.03 o                         
  13   3   0       4450.12       4867.65        81.20 o                         
  15   3   0        113.85        130.75         2.80 o                         
  17   3   0        329.90        365.79         5.78 o                         
  19   3   0        127.65        137.23         3.07 o                         
  21   3   0        146.37        140.35         3.16 o                         
  23   3   0        282.83        278.54         5.47 o                         
  25   3   0         49.96         40.61         1.93 o                         
  27   3   0         36.61         35.33         1.87 o                         
  29   3   0         97.01         92.52         3.61 o                         
  31   3   0          4.99          4.47         1.96 o                         
   0   4   0       2078.88       2180.35        46.20 o                         
   4   4   0        552.75        600.66         9.08 o                         
   6   4   0       2839.90       2948.55        45.85 o                         
   8   4   0       1983.95       2143.91        36.81 o                         
  10   4   0       1187.33       1169.29        21.64 o                         
  12   4   0        130.69        125.88         3.01 o                         
  14   4   0        230.41        263.43         5.41 o                         
  16   4   0        965.94        989.04        15.39 o                         
  18   4   0       1419.24       1432.81        21.10 o                         
  20   4   0          1.26          2.86         1.03 o                         
  22   4   0        423.02        404.92         7.38 o                         
  24   4   0         55.09         33.54         1.90 o                         
  26   4   0         76.84         63.63         2.94 o                         
  28   4   0         18.82         12.23         1.32 o                         
  30   4   0        143.80        164.34         5.89 o                         
   1   5   0       3957.86       4065.17        63.00 o                         
   3   5   0       3840.70       3931.22        56.08 o                         
   5   5   0       1128.37       1151.00        16.95 o                         
   7   5   0        106.80         81.29         2.76 o                         
   9   5   0        977.47       1039.29        16.80 o                         
  11   5   0       4054.38       4172.36        64.81 o                         
  13   5   0         82.55         85.15         2.65 o                         
  15   5   0         26.72         24.04         1.64 o                         
  17   5   0        341.85        339.33         7.33 o                         
  19   5   0         63.82         73.50         3.34 o                         
  21   5   0        578.03        621.36        11.13 o                         
  23   5   0        144.09        138.77         3.57 o                         
  25   5   0         44.79         32.85         1.97 o                         
  27   5   0        151.79        167.45         4.59 o                         
   0   6   0         32.33         34.62         3.00 o                         
   2   6   0        564.20        591.00         9.25 o                         
   4   6   0         38.20         26.54         1.56 o                         
   6   6   0        366.64        465.93         7.56 o                         
   8   6   0        470.84        492.15         8.65 o                         
  10   6   0        289.45        337.65         6.11 o                         
  12   6   0        224.19        234.51         5.06 o                         
  14   6   0          7.75         93.26        10.32 o                         
  16   6   0         27.98         21.89         2.08 o                         
  18   6   0         67.57         59.65         2.74 o                         
  20   6   0         36.59         32.67         2.19 o                         
  22   6   0         40.51         49.43         2.49 o                         
  24   6   0        120.30        130.19         4.45 o                         
  26   6   0         81.42         87.52         3.50 o                         
   1   7   0         22.79         23.18         1.63 o                         
   3   7   0        248.56        248.02         4.83 o                         
   5   7   0         18.78         18.64         1.69 o                         
   7   7   0          2.31         -2.37         1.58 o                         
   9   7   0       1264.07       1258.31        24.04 o                         
  11   7   0        394.55        357.45         8.42 o                         
  13   7   0       1171.50       1197.89        26.36 o                         
  15   7   0        358.24        338.64         8.59 o                         
  17   7   0        164.47        178.57         5.32 o                         
  19   7   0        160.43        180.81         5.78 o                         
  21   7   0        107.16        116.06         3.90 o                         
  23   7   0          8.06          3.95         1.45 o                         
   0   8   0        346.96        348.80        10.03 o                         
   2   8   0          9.95          9.52         2.01 o                         
   4   8   0         15.58         16.63         3.35 o                         
   6   8   0        367.08        375.01         9.71 o                         
   8   8   0          0.89          1.01         2.11 o                         
  10   8   0         97.62         97.83         4.61 o                         
  12   8   0          0.47         -1.09         1.79 o                         
  14   8   0          0.10         -0.92         1.44 o                         
  16   8   0         55.09         53.19         2.76 o                         
  18   8   0          1.46         -2.23         1.92 o                         
  20   8   0         31.12         29.56         2.65 o                         
   1   9   0         24.87         16.47         2.14 o                         
   3   9   0          2.83          0.91         2.81 o                         
   5   9   0          1.16         -3.03         2.03 o                         
   7   9   0         19.12         15.35         2.44 o                         
   9   9   0         59.15         46.82         3.33 o                         
  11   9   0        164.69        145.28         4.93 o                         
  13   9   0          6.62          1.16         2.26 o                         
  15   9   0          0.07         -2.25         1.89 o                         
   0  10   0          0.25         -3.57         3.07 o                         
   2  10   0         10.81          6.88         2.43 o                         
   4  10   0         11.00         10.77         2.70 o                         
   6  10   0          0.10         -0.02         2.63 o                         
   8  10   0          2.04          1.11         1.94 o                         
 -33   1   1         13.99         -0.68         2.03 o                         
 -31   1   1          4.67         -2.07         2.85 o                         
 -29   1   1          2.62         -0.77         1.39 o                         
 -27   1   1         15.55          8.63         1.17 o                         
 -25   1   1         17.50         13.48         1.20 o                         
 -23   1   1        151.67        177.79         3.51 o                         
 -21   1   1       1865.85       1881.74        26.27 o                         
 -19   1   1        122.94        136.25         2.72 o                         
 -17   1   1       1655.63       1829.28        24.53 o                         
 -15   1   1        697.92        842.61        11.52 o                         
 -13   1   1        766.69        769.04        11.28 o                         
 -11   1   1        825.73        828.73        11.58 o                         
  -9   1   1        391.03        365.22         5.47 o                         
  -7   1   1       5165.05       4867.55        87.82 o                         
  -5   1   1       2655.68       2442.79        44.18 o                         
  -3   1   1          1.88          5.52         0.73 o                         
   1   1   1        727.92        335.01        17.81 o                         
   3   1   1       4780.80       3981.12        71.88 o                         
   5   1   1       2139.92       1876.40        29.06 o                         
   7   1   1       1920.45       1767.35        28.87 o                         
   9   1   1        210.60        258.82         4.78 o                         
  11   1   1       5153.58       5273.81        74.76 o                         
  13   1   1       7912.57       8823.15       137.37 o                         
  15   1   1        141.23        162.27         3.00 o                         
  17   1   1          0.34         -0.72         0.82 o                         
  19   1   1        110.71         85.84         2.44 o                         
  21   1   1        334.62        336.46         6.02 o                         
  23   1   1         51.24         46.48         2.20 o                         
  25   1   1        210.47        214.16         4.94 o                         
  27   1   1         27.44         26.11         2.69 o                         
  29   1   1          0.21         -1.45         1.78 o                         
  31   1   1         78.06         87.52         3.82 o                         
 -32   2   1         38.87         41.96         3.07 o                         
 -30   2   1         29.59         23.47         1.79 o                         
 -28   2   1        401.43        394.23         7.83 o                         
 -26   2   1        376.45        378.58         6.62 o                         
 -24   2   1        123.78        120.08         3.03 o                         
 -22   2   1        545.32        540.97         7.66 o                         
 -20   2   1          1.62          0.97         1.14 o                         
 -18   2   1        626.65        627.61         8.91 o                         
 -16   2   1        130.69        108.45         2.17 o                         
 -14   2   1        866.04        797.77        10.98 o                         
 -12   2   1        243.07        352.18         5.43 o                         
 -10   2   1       1762.82       1503.80        25.24 o                         
  -8   2   1       2709.70       2586.80        56.97 o                         
  -6   2   1       1707.23       1651.83        25.69 o                         
  -2   2   1        486.40        352.49         6.39 o                         
   2   2   1      10622.64      10271.33       524.56 o                         
   4   2   1       7361.78       6928.24       111.87 o                         
   6   2   1        537.77        449.31         8.17 o                         
   8   2   1       2768.00       2486.60        40.54 o                         
  10   2   1       2292.98       2507.92        41.65 o                         
  12   2   1         19.43          7.54         1.02 o                         
  14   2   1       2993.93       3143.70        44.96 o                         
  16   2   1         87.58         94.92         2.35 o                         
  18   2   1         49.34         44.34         1.82 o                         
  20   2   1        462.95        472.53         7.35 o                         
  22   2   1        384.24        345.75         6.31 o                         
  24   2   1       1275.49       1252.77        21.24 o                         
  26   2   1          0.88          0.75         1.41 o                         
  28   2   1         36.02         34.14         2.39 o                         
  30   2   1         83.46         74.95         4.18 o                         
 -31   3   1         62.92         58.59         4.33 o                         
 -29   3   1         21.99         16.19         1.90 o                         
 -27   3   1        112.36        113.50         2.94 o                         
 -25   3   1        180.24        162.63         3.97 o                         
 -23   3   1         34.51         41.68         2.13 o                         
 -21   3   1        688.18        658.69         9.87 o                         
 -19   3   1        356.11        300.26         4.96 o                         
 -17   3   1        580.74        570.47         8.47 o                         
 -15   3   1          4.79          6.87         0.94 o                         
 -13   3   1        907.51       1121.41        21.33 o                         
 -11   3   1        271.22        281.47         5.00 o                         
  -9   3   1        332.12        365.16         5.91 o                         
  -7   3   1       1029.02       1010.00        17.71 o                         
  -5   3   1       6444.09       6121.67       130.15 o                         
  -1   3   1       4883.70       4537.91        69.93 o                         
   1   3   1      10352.12      10663.90       192.07 o                         
   3   3   1        169.37        178.03         4.26 o                         
   5   3   1          9.89         10.02         0.95 o                         
   7   3   1        839.87        936.08        15.72 o                         
   9   3   1       1999.71       2129.60        49.57 o                         
  11   3   1        965.64        927.53        14.31 o                         
  13   3   1         14.20         17.88         1.12 o                         
  15   3   1       1463.55       1536.92        22.43 o                         
  17   3   1         30.90         34.23         1.69 o                         
  19   3   1         19.76         18.64         1.44 o                         
  21   3   1        220.39        223.17         4.65 o                         
  23   3   1       2201.90       2455.44        38.70 o                         
  25   3   1        126.97        113.08         3.05 o                         
  27   3   1        178.57        219.63         4.92 o                         
  29   3   1         35.36         32.67         3.06 o                         
 -30   4   1        246.22        264.82         6.43 o                         
 -28   4   1         99.01         80.28         3.39 o                         
 -26   4   1         91.54         81.66         2.84 o                         
 -24   4   1         60.08         52.72         2.10 o                         
 -22   4   1        242.73        248.26         5.45 o                         
 -20   4   1        124.49        108.45         2.90 o                         
 -18   4   1          1.18         -0.98         0.97 o                         
 -16   4   1         49.47         41.44         1.97 o                         
 -14   4   1        159.01        181.41         3.84 o                         
 -12   4   1       2962.56       2946.03        45.82 o                         
 -10   4   1         13.28         17.75         1.24 o                         
  -8   4   1        177.57        218.68         3.96 o                         
  -6   4   1        601.01        691.00        13.57 o                         
  -4   4   1        276.57        214.31         4.70 o                         
  -2   4   1        317.97        331.98         5.54 o                         
   0   4   1        496.06        481.40         9.48 o                         
   2   4   1       4991.96       5053.15       107.64 o                         
   4   4   1       3186.98       3329.27        52.83 o                         
   6   4   1       3736.04       3765.17        58.38 o                         
   8   4   1         26.68         29.77         1.56 o                         
  10   4   1        944.24        990.33        15.29 o                         
  12   4   1        856.14        835.91        13.10 o                         
  14   4   1          2.37          4.22         1.05 o                         
  16   4   1          1.79          0.95         1.03 o                         
  18   4   1          3.81         -1.55         1.14 o                         
  20   4   1       1885.17       1973.57        31.29 o                         
  22   4   1         10.11          3.05         1.32 o                         
  24   4   1          2.96          0.41         1.26 o                         
  26   4   1        274.29        267.82         5.54 o                         
  28   4   1        137.28        133.46         3.83 o                         
 -29   5   1          6.83          5.11         2.26 o                         
 -27   5   1         36.57         28.54         1.99 o                         
 -25   5   1          0.35          0.72         1.42 o                         
 -23   5   1         54.08         40.12         2.09 o                         
 -21   5   1         73.78         56.26         2.43 o                         
 -19   5   1       1166.43       1249.30        23.56 o                         
 -17   5   1        380.34        408.79         8.24 o                         
 -15   5   1        798.01        748.86        12.49 o                         
 -13   5   1        875.38        863.24        14.18 o                         
 -11   5   1        953.81        932.32        15.22 o                         
  -9   5   1       2542.90       2534.32        37.98 o                         
  -7   5   1       1992.45       2117.55        30.52 o                         
  -5   5   1       4546.59       4741.23        98.05 o                         
  -3   5   1        367.58        325.61         5.66 o                         
  -1   5   1        274.56        283.91         5.07 o                         
   1   5   1          0.00          0.45         1.14 o                         
   3   5   1       2563.68       2625.48        37.73 o                         
   5   5   1       3262.08       3501.26        55.67 o                         
   7   5   1        105.53        139.06         3.09 o                         
   9   5   1         69.92         73.77         2.40 o                         
  11   5   1          0.09         -0.21         1.11 o                         
  13   5   1        801.06        761.97        12.72 o                         
  15   5   1         29.03         27.95         1.92 o                         
  17   5   1         68.39         71.20         2.82 o                         
  19   5   1         13.18          7.58         1.40 o                         
  21   5   1        228.79        222.48         4.92 o                         
  23   5   1         83.08        101.68         3.05 o                         
  25   5   1          8.03          7.00         2.16 o                         
  27   5   1         11.17          2.35         2.35 o                         
 -26   6   1         20.77         28.27         2.97 o                         
 -24   6   1        290.60        302.82         9.27 o                         
 -22   6   1        439.73        408.06         7.83 o                         
 -20   6   1         87.20         75.31         3.58 o                         
 -18   6   1        216.74        245.58         5.89 o                         
 -16   6   1        178.82        205.41         5.15 o                         
 -14   6   1        357.88        352.49         7.64 o                         
 -12   6   1         24.44         19.69         1.62 o                         
 -10   6   1         82.67         82.58         2.51 o                         
  -8   6   1        392.34        374.28         6.30 o                         
  -6   6   1        575.12        579.30         9.12 o                         
  -4   6   1          4.77          6.86         1.19 o                         
  -2   6   1        564.38        559.61         8.80 o                         
   0   6   1        476.50        520.22         9.47 o                         
   2   6   1        259.35        275.34         4.92 o                         
   4   6   1        274.05        243.24         4.69 o                         
   6   6   1        505.28        551.35         9.12 o                         
   8   6   1         15.26         23.61         1.59 o                         
  10   6   1        144.17        140.25         3.41 o                         
  12   6   1        375.12        380.19         9.46 o                         
  14   6   1         57.00         74.00         3.70 o                         
  16   6   1        400.43        370.16         8.22 o                         
  18   6   1        801.88        809.67        16.98 o                         
  20   6   1         14.80          6.39         1.28 o                         
  22   6   1         16.69          7.60         1.47 o                         
  24   6   1          3.27         -2.40         1.60 o                         
 -23   7   1         18.12         11.88         1.82 o                         
 -21   7   1         84.37         78.42         3.70 o                         
 -19   7   1          0.50         -2.00         2.11 o                         
 -17   7   1          6.46          6.88         1.29 o                         
 -15   7   1          0.33         -0.25         1.46 o                         
 -13   7   1        213.31        209.79         5.72 o                         
 -11   7   1        112.63         95.76         3.47 o                         
  -9   7   1        303.09        268.12         6.05 o                         
  -7   7   1        995.53        965.58        15.29 o                         
  -5   7   1          4.23          4.62         1.35 o                         
  -3   7   1          3.35          0.90         1.32 o                         
  -1   7   1        869.37        835.36        13.38 o                         
   1   7   1        138.00        119.27         3.35 o                         
   3   7   1          9.89          3.07         1.84 o                         
   5   7   1        438.60        444.62         8.92 o                         
   7   7   1       2379.39       2455.89        48.61 o                         
   9   7   1         13.87          9.68         1.78 o                         
  11   7   1        453.19        488.31        10.86 o                         
  13   7   1         45.27         47.61         3.27 o                         
  15   7   1          1.61         -0.45         1.38 o                         
  17   7   1        116.53        108.47         3.80 o                         
  19   7   1         26.68         12.55         1.74 o                         
  21   7   1          0.01          1.30         1.95 o                         
  23   7   1          0.36         -3.00         2.00 o                         
 -20   8   1         13.85         11.70         1.74 o                         
 -18   8   1         25.82         23.16         2.04 o                         
 -16   8   1         17.98          7.59         1.67 o                         
 -14   8   1         63.09         66.82         2.96 o                         
 -12   8   1        231.84        239.75         6.67 o                         
 -10   8   1          1.50         -1.13         1.38 o                         
  -8   8   1        300.03        297.84         6.99 o                         
  -6   8   1        459.98        471.11        10.00 o                         
  -4   8   1         11.98          8.46         2.02 o                         
  -2   8   1          3.19          3.01         2.00 o                         
   0   8   1         72.89         72.58         3.42 o                         
   2   8   1          1.38          1.67         2.24 o                         
   4   8   1         85.01         82.69         4.15 o                         
   6   8   1         14.51         15.83         2.26 o                         
   8   8   1          0.51          0.65         1.74 o                         
  10   8   1          2.07          1.90         1.83 o                         
  12   8   1         43.57         47.30         2.93 o                         
  14   8   1          0.11         -1.00         2.11 o                         
  16   8   1         55.40         69.16         3.17 o                         
  18   8   1          0.14          5.09         1.89 o                         
 -17   9   1         19.11          9.18         1.98 o                         
 -15   9   1         23.10         14.57         2.40 o                         
 -13   9   1        176.62        167.52         5.09 o                         
 -11   9   1         32.04         28.30         2.33 o                         
  -9   9   1          1.53          0.39         1.67 o                         
  -7   9   1          6.81          1.37         1.80 o                         
  -5   9   1          9.08          6.44         1.81 o                         
  -3   9   1         70.45         64.98         3.83 o                         
  -1   9   1          8.75          6.49         2.01 o                         
   1   9   1          0.00         -2.26         2.36 o                         
   3   9   1          5.91         -3.27         2.18 o                         
   5   9   1        299.66        327.69        10.60 o                         
   7   9   1         27.21         41.21         3.28 o                         
   9   9   1        489.24        481.40        11.86 o                         
  11   9   1        268.79        246.34         8.24 o                         
  13   9   1         15.43         16.82         2.82 o                         
  15   9   1        135.78        143.30         6.15 o                         
  -8  10   1          0.61          5.31         2.86 o                         
  -6  10   1          2.19         -1.80         2.13 o                         
  -4  10   1         35.81         31.79         2.88 o                         
  -2  10   1         14.75         15.18         2.73 o                         
   0  10   1         13.57          4.76         3.35 o                         
   2  10   1         28.71         19.57         2.34 o                         
   4  10   1         11.78          6.49         2.42 o                         
   6  10   1         50.15         63.13         4.19 o                         
 -34   0   2          0.18          5.70         3.98 o                         
 -32   0   2         36.68         18.61         5.06 o                         
 -30   0   2        180.78        183.69         6.57 o                         
 -28   0   2         55.57         47.98         3.87 o                         
 -26   0   2        715.50        749.77        18.71 o                         
 -24   0   2       3142.29       3174.86        67.15 o                         
 -22   0   2        732.57        726.73        15.17 o                         
 -20   0   2       1503.88       1521.40        34.19 o                         
 -18   0   2        655.79        586.27        12.25 o                         
 -16   0   2         20.67         34.93         1.92 o                         
 -14   0   2        273.47        297.19         7.02 o                         
 -12   0   2       1486.74       1489.80        29.16 o                         
 -10   0   2      16361.39      18705.98       674.60 o                         
   2   0   2       2498.87       2144.33       122.75 o                         
   8   0   2       7146.33       6360.14       154.08 o                         
  10   0   2       5631.40       5741.13       119.93 o                         
  12   0   2        232.51        229.94         5.92 o                         
  14   0   2         67.41         38.02         2.36 o                         
  16   0   2          4.43          3.82         1.40 o                         
  18   0   2        374.63        341.30         8.59 o                         
  20   0   2          0.69          1.26         1.58 o                         
  22   0   2         10.46          4.83         1.76 o                         
  24   0   2       1115.62       1198.04        32.48 o                         
  26   0   2        677.84        586.32        19.58 o                         
  28   0   2        196.45        197.21         8.00 o                         
  30   0   2          8.60         10.30         1.92 o                         
 -33   1   2         43.86         47.95         3.39 o                         
 -31   1   2         29.64         35.68         2.51 o                         
 -29   1   2          5.66          3.97         1.40 o                         
 -27   1   2        380.58        422.40         7.72 o                         
 -25   1   2       2878.43       3062.70        47.91 o                         
 -23   1   2        239.31        265.56         5.01 o                         
 -21   1   2       4896.34       5063.33        72.30 o                         
 -19   1   2          5.75          3.07         0.83 o                         
 -17   1   2       1907.14       2145.33        31.00 o                         
 -15   1   2          6.93          1.37         0.60 o                         
 -13   1   2       1744.01       1717.04        22.13 o                         
 -11   1   2         25.27         14.36         0.67 o                         
  -9   1   2       2951.58       2884.82        52.82 o                         
  -5   1   2       4413.33       4217.96       107.87 o                         
  -3   1   2       3279.19       2481.33        73.35 o                         
   3   1   2       1041.30        828.20        13.08 o                         
   5   1   2        905.28        750.09        13.17 o                         
   7   1   2       6138.97       5855.78        90.26 o                         
   9   1   2       1412.99       1500.07        22.64 o                         
  11   1   2        609.81        589.14        12.12 o                         
  13   1   2        172.25        142.54         2.77 o                         
  15   1   2         26.86         38.93         1.64 o                         
  17   1   2          3.58         -0.73         0.94 o                         
  19   1   2        142.02        149.33         3.39 o                         
  21   1   2         41.65         30.17         1.68 o                         
  23   1   2         99.60         91.46         3.18 o                         
  25   1   2        172.30        176.32         5.11 o                         
  27   1   2         28.02         31.66         3.56 o                         
  29   1   2          1.63         -0.33         1.49 o                         
 -32   2   2         10.28          5.30         2.35 o                         
 -30   2   2         14.30         17.13         1.84 o                         
 -28   2   2        473.12        467.75         9.20 o                         
 -26   2   2        335.28        328.69         6.29 o                         
 -24   2   2        234.21        232.02         4.11 o                         
 -22   2   2       1788.48       1761.23        23.00 o                         
 -20   2   2         46.50         55.82         1.77 o                         
 -18   2   2          2.40          3.31         0.84 o                         
 -16   2   2        755.56        729.86        10.46 o                         
 -14   2   2       2800.26       3017.80        43.44 o                         
 -12   2   2         72.60         84.78         1.84 o                         
 -10   2   2        511.77        551.01         8.56 o                         
  -8   2   2       8365.43       7815.40       188.78 o                         
  -2   2   2       7071.46       6809.59       155.43 o                         
   0   2   2        713.48        619.03        10.34 o                         
   4   2   2        209.08        190.50         4.83 o                         
   6   2   2        140.52        145.38         3.33 o                         
   8   2   2        909.57        908.28        14.55 o                         
  10   2   2       4180.95       4205.15        75.06 o                         
  12   2   2        730.79        863.96        13.39 o                         
  14   2   2        305.55        319.02         5.54 o                         
  16   2   2        331.73        289.19         5.00 o                         
  18   2   2         60.82         58.99         2.16 o                         
  20   2   2        278.68        308.57         5.71 o                         
  22   2   2        508.11        523.53        10.15 o                         
  24   2   2       1123.22       1123.79        20.33 o                         
  26   2   2         53.69         46.99         2.80 o                         
  28   2   2        102.12        111.71         5.12 o                         
 -31   3   2         30.13         23.40         2.49 o                         
 -29   3   2         11.59         10.68         1.61 o                         
 -27   3   2        179.55        187.66         3.94 o                         
 -25   3   2         86.73         87.38         2.68 o                         
 -23   3   2         49.40         36.88         1.91 o                         
 -21   3   2         88.35         87.50         2.38 o                         
 -19   3   2       2008.95       2039.85        29.47 o                         
 -17   3   2       1351.72       1383.77        20.13 o                         
 -15   3   2        272.22        301.03         5.07 o                         
 -13   3   2        776.38        793.45        13.03 o                         
 -11   3   2         67.86         69.90         2.40 o                         
  -9   3   2        845.39        835.17        12.74 o                         
  -7   3   2       2740.11       2635.91        43.18 o                         
  -5   3   2        733.81        661.37        10.60 o                         
  -3   3   2         40.84         38.70         1.64 o                         
  -1   3   2        170.74        117.25         2.46 o                         
   1   3   2       3141.58       2910.93        57.88 o                         
   3   3   2       1030.04        904.51        15.18 o                         
   5   3   2       1965.41       1660.18        26.08 o                         
   7   3   2       3316.35       3541.56        82.33 o                         
   9   3   2        158.71        126.48         3.09 o                         
  11   3   2          6.35          8.77         1.07 o                         
  13   3   2       1486.23       1487.24        22.63 o                         
  15   3   2         20.69         11.67         1.17 o                         
  17   3   2         93.09        110.17         2.94 o                         
  19   3   2         33.16         34.07         2.17 o                         
  21   3   2         77.93         61.29         2.78 o                         
  23   3   2         15.15         11.78         1.44 o                         
  25   3   2        248.60        278.89         6.04 o                         
  27   3   2        259.53        275.71         6.51 o                         
  29   3   2         54.46         45.57         2.76 o                         
 -30   4   2         11.51          5.85         1.40 o                         
 -28   4   2          0.00         -0.03         1.01 o                         
 -26   4   2        108.08         93.39         3.13 o                         
 -24   4   2          3.77          6.96         1.23 o                         
 -22   4   2        242.15        234.65         4.79 o                         
 -20   4   2        215.55        208.77         4.22 o                         
 -18   4   2        229.87        232.11         4.31 o                         
 -16   4   2          1.17         -0.06         0.86 o                         
 -14   4   2        202.66        272.69         5.04 o                         
 -12   4   2       1288.11       1298.36        19.72 o                         
 -10   4   2         40.27         44.03         1.69 o                         
  -8   4   2       1077.87       1139.72        18.09 o                         
  -6   4   2       1540.78       1577.30        27.94 o                         
  -4   4   2       3563.82       3442.98        51.13 o                         
  -2   4   2        720.42        821.98        12.19 o                         
   0   4   2       1664.17       1802.76        29.69 o                         
   2   4   2       5363.83       5288.94       102.04 o                         
   4   4   2       2462.82       2417.94        36.16 o                         
   6   4   2          2.55          1.49         0.97 o                         
   8   4   2         29.56         27.46         1.62 o                         
  10   4   2        971.33        990.35        15.37 o                         
  12   4   2         18.63         31.16         1.64 o                         
  14   4   2       1014.90       1057.25        15.80 o                         
  16   4   2         35.83         36.31         1.87 o                         
  18   4   2         14.07         25.80         1.99 o                         
  20   4   2        496.55        487.36         8.73 o                         
  22   4   2          1.29          2.86         1.37 o                         
  24   4   2        114.22        137.63         3.68 o                         
  26   4   2         57.53         67.89         3.01 o                         
  28   4   2        121.93        117.00         3.76 o                         
 -29   5   2         45.81         42.48         2.83 o                         
 -27   5   2          5.25          1.32         1.45 o                         
 -25   5   2        255.28        268.18         6.30 o                         
 -23   5   2          9.66          3.61         1.30 o                         
 -21   5   2         85.13         83.90         4.32 o                         
 -19   5   2        304.95        295.03         7.05 o                         
 -17   5   2        165.47        160.06         3.72 o                         
 -15   5   2        545.80        505.10         8.74 o                         
 -13   5   2        194.38        185.09         3.78 o                         
 -11   5   2       1145.97       1173.57        18.03 o                         
  -9   5   2        476.12        437.85         7.63 o                         
  -7   5   2          8.88         10.22         1.09 o                         
  -5   5   2       4495.85       4742.37        81.87 o                         
  -3   5   2       1137.20       1210.59        17.78 o                         
  -1   5   2        711.31        766.64        13.20 o                         
   1   5   2       2673.29       2611.12        40.77 o                         
   3   5   2       2561.12       2507.24        37.51 o                         
   5   5   2          5.65          2.38         1.12 o                         
   7   5   2         62.99         71.34         2.61 o                         
   9   5   2        213.56        225.16         4.38 o                         
  11   5   2         62.81         65.48         2.32 o                         
  13   5   2          2.12         -0.95         1.15 o                         
  15   5   2          8.18          9.10         1.36 o                         
  17   5   2        210.43        209.40         4.73 o                         
  19   5   2        121.96        140.74         3.73 o                         
  21   5   2        107.53         96.20         3.02 o                         
  23   5   2         78.28        103.79         3.13 o                         
  25   5   2         12.40          7.97         1.36 o                         
 -28   6   2          0.91          1.90         2.03 o                         
 -26   6   2         39.80         31.05         2.38 o                         
 -24   6   2          0.40         -0.46         1.70 o                         
 -22   6   2        102.07        111.78         4.09 o                         
 -20   6   2        253.97        267.27         6.78 o                         
 -18   6   2         22.33         25.72         2.07 o                         
 -16   6   2        733.83        714.28        14.05 o                         
 -14   6   2        148.37        171.15         8.35 o                         
 -12   6   2       1392.20       1452.45        22.30 o                         
 -10   6   2        563.73        620.56        10.59 o                         
  -8   6   2        275.80        279.11         4.76 o                         
  -6   6   2        736.20        717.90        11.45 o                         
  -4   6   2          0.00          2.65         1.09 o                         
  -2   6   2        198.23        209.06         4.21 o                         
   0   6   2         10.66         12.35         1.60 o                         
   2   6   2        334.88        365.54         6.41 o                         
   4   6   2        178.91        187.11         3.96 o                         
   6   6   2        300.22        319.02         5.81 o                         
   8   6   2        766.82        758.83        12.23 o                         
  10   6   2         73.62         69.32         2.71 o                         
  12   6   2         65.66         66.27         3.70 o                         
  14   6   2          1.35         -0.80         1.41 o                         
  16   6   2          6.66          2.43         1.32 o                         
  18   6   2         20.72         27.05         2.05 o                         
  20   6   2        253.42        292.00         7.11 o                         
  22   6   2          0.10          0.51         1.67 o                         
  24   6   2         10.59          2.48         2.10 o                         
 -25   7   2          3.00          4.85         2.00 o                         
 -23   7   2        348.36        338.87        10.74 o                         
 -21   7   2        266.78        287.67         8.31 o                         
 -19   7   2        189.37        169.09         5.05 o                         
 -17   7   2          1.84          1.17         1.70 o                         
 -15   7   2        127.35        120.40         4.87 o                         
 -13   7   2         49.00         44.16         2.50 o                         
 -11   7   2         26.35         25.94         1.97 o                         
  -9   7   2         58.02         58.74         2.67 o                         
  -7   7   2         13.39          9.28         1.63 o                         
  -5   7   2        312.80        315.17         5.95 o                         
  -3   7   2        425.45        400.92         7.31 o                         
  -1   7   2          4.43          2.72         1.57 o                         
   1   7   2        221.97        244.63         6.26 o                         
   3   7   2        501.88        493.70         9.72 o                         
   5   7   2       3087.02       3214.62        59.07 o                         
   7   7   2        236.21        245.15         6.39 o                         
   9   7   2         13.75         16.20         1.83 o                         
  11   7   2         25.01         26.02         2.24 o                         
  13   7   2         23.74         24.27         2.91 o                         
  15   7   2         58.51         58.71         3.18 o                         
  17   7   2        174.98        209.71         6.01 o                         
  19   7   2         12.50         10.79         1.63 o                         
  21   7   2         21.26         15.99         1.63 o                         
 -22   8   2          0.36         -0.31         2.24 o                         
 -20   8   2          8.56          5.69         1.73 o                         
 -18   8   2         22.66         31.50         2.15 o                         
 -16   8   2          2.72          0.11         1.64 o                         
 -14   8   2          4.11          3.55         1.54 o                         
 -12   8   2         54.99         47.66         3.34 o                         
 -10   8   2          0.06         -1.98         1.32 o                         
  -8   8   2        159.76        159.18         4.60 o                         
  -6   8   2         21.87         17.65         1.83 o                         
  -4   8   2          0.62          0.85         2.55 o                         
  -2   8   2         12.79         10.48         2.21 o                         
   0   8   2        280.92        319.74         7.43 o                         
   2   8   2          0.37         -2.28         2.00 o                         
   4   8   2         38.86         30.44         2.61 o                         
   6   8   2         19.37         18.31         2.10 o                         
   8   8   2         23.53         20.57         2.32 o                         
  10   8   2        299.65        326.18        10.33 o                         
  12   8   2          0.83          0.46         1.69 o                         
  14   8   2         20.36         20.41         2.55 o                         
  16   8   2        107.74        125.37         6.73 o                         
  18   8   2         12.32         11.92         2.78 o                         
 -17   9   2         10.83         12.92         1.79 o                         
 -15   9   2         34.04         42.83         2.87 o                         
 -13   9   2          1.41          1.32         1.37 o                         
 -11   9   2         38.93         31.94         2.23 o                         
  -9   9   2         55.77         47.58         2.87 o                         
  -7   9   2         88.29         85.76         3.52 o                         
  -5   9   2          1.89          2.65         1.96 o                         
  -3   9   2         28.75         28.07         2.97 o                         
  -1   9   2         83.45         70.04         4.17 o                         
   1   9   2         10.18          7.48         2.46 o                         
   3   9   2          1.25          0.01         2.15 o                         
   5   9   2        118.26        133.89         6.30 o                         
   7   9   2        776.84        767.61        17.96 o                         
   9   9   2         87.04         92.91         5.86 o                         
  11   9   2          4.36          5.08         1.67 o                         
  13   9   2        190.14        203.13         6.04 o                         
  -8  10   2         24.02         23.63         3.66 o                         
  -6  10   2         24.44         16.84         2.76 o                         
  -4  10   2          6.79          2.77         2.18 o                         
  -2  10   2          1.03          4.91         2.32 o                         
   0  10   2          0.15          0.65         2.34 o                         
   2  10   2          3.01          3.68         2.16 o                         
   4  10   2          0.94         -0.96         2.53 o                         
 -33   1   3          0.01         -4.60         3.15 o                         
 -31   1   3         17.89         18.23         2.54 o                         
 -29   1   3        333.12        343.21         6.92 o                         
 -27   1   3        323.58        338.97         6.78 o                         
 -25   1   3        179.01        189.31         4.43 o                         
 -23   1   3        106.95        107.87         3.05 o                         
 -21   1   3       1460.44       1576.40        24.95 o                         
 -19   1   3        287.81        242.10         4.30 o                         
 -17   1   3         72.87         54.39         1.56 o                         
 -15   1   3        345.53        407.48         6.52 o                         
 -13   1   3        939.74        893.45        14.44 o                         
 -11   1   3         34.04         45.89         1.10 o                         
  -9   1   3       5794.82       5153.99       104.32 o                         
  -7   1   3       4810.25       4185.16        89.90 o                         
  -5   1   3       7873.63       7452.19       219.71 o                         
  -3   1   3         91.98         70.21         1.86 o                         
  -1   1   3       7464.39       7354.44       209.91 o                         
   1   1   3       4000.93       3705.09        63.22 o                         
   3   1   3         48.46         72.19         2.07 o                         
   5   1   3          8.54          7.29         0.77 o                         
   7   1   3          1.55          1.31         0.81 o                         
   9   1   3        180.98        188.87         3.71 o                         
  11   1   3       2223.04       2317.89        34.77 o                         
  13   1   3       2011.43       2150.34        32.33 o                         
  15   1   3        327.09        370.51         6.43 o                         
  17   1   3        617.51        629.55        10.73 o                         
  19   1   3        126.07        114.88         3.32 o                         
  21   1   3        111.61         98.12         3.36 o                         
  23   1   3        318.44        322.41         7.91 o                         
  25   1   3          4.53         -1.29         2.21 o                         
  27   1   3         95.83        111.17         3.69 o                         
  29   1   3          2.93         -1.68         1.61 o                         
 -34   2   3          1.11         -0.20         4.03 o                         
 -32   2   3         41.74         34.26         2.53 o                         
 -30   2   3         42.92         34.79         2.20 o                         
 -28   2   3        383.73        417.75         8.53 o                         
 -26   2   3         18.42         14.35         1.59 o                         
 -24   2   3         58.76         53.21         2.90 o                         
 -22   2   3          1.81          0.79         1.16 o                         
 -20   2   3        204.43        208.56         3.56 o                         
 -18   2   3         30.90         16.05         1.00 o                         
 -16   2   3        585.04        725.11        10.35 o                         
 -14   2   3         79.97         58.52         1.58 o                         
 -12   2   3       4378.65       4623.84        74.82 o                         
 -10   2   3       1183.08       1268.61        26.86 o                         
  -8   2   3       2637.38       2529.11        43.79 o                         
  -6   2   3      11865.42      11667.79       266.03 o                         
  -4   2   3         92.78         81.34         2.13 o                         
   0   2   3       2779.46       2621.73        49.22 o                         
   2   2   3       3365.18       3067.34        71.64 o                         
   4   2   3       1703.70       1717.59        29.80 o                         
   6   2   3       9154.71       9804.11       158.99 o                         
   8   2   3        365.03        374.19         6.51 o                         
  10   2   3       1056.82       1261.85        20.27 o                         
  12   2   3        115.03        129.24         2.88 o                         
  14   2   3         47.04         49.20         1.90 o                         
  16   2   3          2.14          2.48         1.08 o                         
  18   2   3         37.92         18.71         1.43 o                         
  20   2   3         47.43         46.21         2.45 o                         
  22   2   3        653.31        648.88        13.27 o                         
  24   2   3        364.00        454.94        10.40 o                         
  26   2   3        126.71        132.99         4.42 o                         
  28   2   3          2.94         -0.29         1.75 o                         
 -33   3   3          0.51         -2.66         1.77 o                         
 -31   3   3          0.12         -0.58         1.56 o                         
 -29   3   3         27.33         24.23         1.89 o                         
 -27   3   3          1.20          0.23         1.01 o                         
 -25   3   3        466.92        484.09         8.06 o                         
 -23   3   3          6.72          2.29         1.30 o                         
 -21   3   3        250.12        199.45         3.80 o                         
 -19   3   3         13.82         29.09         1.50 o                         
 -17   3   3         49.22         43.87         1.73 o                         
 -15   3   3       1793.17       2004.22        31.33 o                         
 -13   3   3         74.81         88.61         3.17 o                         
 -11   3   3       6231.12       6655.74       136.71 o                         
  -9   3   3       2078.43       2024.38        31.46 o                         
  -7   3   3       1592.43       1530.58        32.09 o                         
  -5   3   3       1298.08       1212.84        19.96 o                         
  -3   3   3        413.28        397.58         9.55 o                         
  -1   3   3       7650.46       7263.24       106.93 o                         
   1   3   3       3601.47       3406.02        55.32 o                         
   3   3   3        752.14        625.94        10.77 o                         
   5   3   3       2359.23       2400.69        41.16 o                         
   7   3   3          1.34          1.48         1.08 o                         
   9   3   3       2286.82       2656.86        41.50 o                         
  11   3   3        762.65        794.80        13.31 o                         
  13   3   3         28.24         36.75         1.77 o                         
  15   3   3        461.36        466.47         8.02 o                         
  17   3   3         20.03         21.36         1.54 o                         
  19   3   3         25.62         15.15         1.48 o                         
  21   3   3          0.39          0.98         1.63 o                         
  23   3   3          1.71          2.66         1.46 o                         
  25   3   3         39.00         33.65         2.33 o                         
  27   3   3         14.99          8.08         1.63 o                         
 -32   4   3          1.60         -1.74         3.56 o                         
 -30   4   3        148.46        122.64         4.18 o                         
 -28   4   3         15.96          9.84         1.45 o                         
 -26   4   3        261.75        284.57         6.48 o                         
 -24   4   3        753.19        823.74        16.01 o                         
 -22   4   3        446.21        437.76         8.69 o                         
 -20   4   3       1731.93       1804.97        30.00 o                         
 -18   4   3          0.66         -0.50         1.05 o                         
 -16   4   3        138.15        161.06         3.64 o                         
 -14   4   3         63.27         58.92         2.00 o                         
 -12   4   3         88.57         89.74         2.01 o                         
 -10   4   3         34.93         37.48         1.56 o                         
  -8   4   3        815.94        867.38        13.90 o                         
  -6   4   3         73.05         85.80         3.23 o                         
  -4   4   3      14231.42      16034.17       345.07 o                         
  -2   4   3        986.60        945.66        14.51 o                         
   0   4   3       5922.46       5338.71        94.05 o                         
   2   4   3      11520.42      12650.07       194.61 o                         
   4   4   3        374.97        326.12         5.62 o                         
   6   4   3         94.39         82.66         2.54 o                         
   8   4   3         34.23         46.79         2.06 o                         
  10   4   3       1317.91       1316.34        22.24 o                         
  12   4   3        127.67        135.57         3.41 o                         
  14   4   3        713.77        718.00        12.14 o                         
  16   4   3         33.91         43.24         2.41 o                         
  18   4   3         38.67         48.86         3.31 o                         
  20   4   3       1061.46       1057.77        17.46 o                         
  22   4   3        523.06        574.70        10.68 o                         
  24   4   3         32.49         22.98         2.05 o                         
  26   4   3         77.15         69.39         3.24 o                         
 -29   5   3         76.68         83.57         4.03 o                         
 -27   5   3         30.57         31.02         2.12 o                         
 -25   5   3          9.76          8.89         1.47 o                         
 -23   5   3        846.13        819.93        16.00 o                         
 -21   5   3        100.54        118.56         3.92 o                         
 -19   5   3         76.11         62.19         2.97 o                         
 -17   5   3         83.11        105.28         3.14 o                         
 -15   5   3        464.48        496.60         8.63 o                         
 -13   5   3         26.39         30.44         1.42 o                         
 -11   5   3        210.83        248.81         4.37 o                         
  -9   5   3         63.91         91.09         3.28 o                         
  -7   5   3        189.31        179.03         3.69 o                         
  -5   5   3         92.52         87.87         2.76 o                         
  -3   5   3          5.65         40.94         5.52 o                         
  -1   5   3       2198.50       2082.23        32.68 o                         
   1   5   3        427.15        439.42         7.31 o                         
   3   5   3         93.31        100.32         2.67 o                         
   5   5   3        224.93        171.96         3.64 o                         
   7   5   3        405.55        419.14         7.72 o                         
   9   5   3        283.08        279.18         5.59 o                         
  11   5   3         75.32         83.75         2.68 o                         
  13   5   3        125.70        146.00         3.94 o                         
  15   5   3          9.34          4.77         1.29 o                         
  17   5   3         90.45         86.97         3.01 o                         
  19   5   3         59.13         63.85         2.91 o                         
  21   5   3         16.59         13.36         1.64 o                         
  23   5   3         12.96         12.72         1.82 o                         
  25   5   3         53.08         41.47         3.32 o                         
 -28   6   3         98.29         82.36         7.63 o                         
 -26   6   3         24.58         22.66         2.68 o                         
 -24   6   3         13.09          5.65         1.91 o                         
 -22   6   3          9.55          1.57         1.55 o                         
 -20   6   3         10.66          5.01         1.68 o                         
 -18   6   3          4.53          5.30         1.66 o                         
 -16   6   3         77.54         58.67         2.41 o                         
 -14   6   3         39.92         49.83         2.20 o                         
 -12   6   3          2.54         -0.84         0.95 o                         
 -10   6   3         73.04         71.90         2.21 o                         
  -8   6   3         11.96          8.39         1.16 o                         
  -6   6   3        665.71        725.13        11.58 o                         
  -4   6   3          2.43          1.25         1.25 o                         
  -2   6   3       1510.01       1487.67        23.75 o                         
   0   6   3       1113.16       1228.15        20.83 o                         
   2   6   3        389.39        361.57         6.41 o                         
   4   6   3        471.76        482.92         8.16 o                         
   6   6   3        804.46        747.74        12.06 o                         
   8   6   3          6.64          1.39         1.34 o                         
  10   6   3        109.96        117.60         3.69 o                         
  12   6   3        198.32        191.84         5.13 o                         
  14   6   3          4.19          3.01         2.06 o                         
  16   6   3        308.33        319.10        10.22 o                         
  18   6   3         67.26         65.01         3.06 o                         
  20   6   3          2.35         -0.05         1.55 o                         
  22   6   3        171.79        164.64         6.98 o                         
 -25   7   3         68.55         93.87         9.04 o                         
 -23   7   3          0.48         -1.65         2.14 o                         
 -21   7   3         50.23         47.49         2.59 o                         
 -19   7   3        249.77        264.80         6.65 o                         
 -17   7   3        159.85        157.86         4.24 o                         
 -15   7   3         86.41         64.77         2.54 o                         
 -13   7   3         92.02         86.94         2.86 o                         
 -11   7   3         70.98         82.72         2.87 o                         
  -9   7   3         99.40         85.40         2.94 o                         
  -7   7   3         25.68         21.63         1.73 o                         
  -5   7   3        216.46        222.99         5.11 o                         
  -3   7   3        339.73        328.65         7.44 o                         
  -1   7   3         27.82         40.78         3.87 o                         
   1   7   3         26.98         28.47         2.50 o                         
   3   7   3         30.27         26.08         2.12 o                         
   5   7   3        172.75        192.77         5.03 o                         
   7   7   3        109.46        118.13         4.11 o                         
   9   7   3         55.45         46.04         2.91 o                         
  11   7   3         15.54         11.38         1.77 o                         
  13   7   3         46.56         45.92         3.27 o                         
  15   7   3        121.92        145.98         5.45 o                         
  17   7   3        100.66        112.06         4.30 o                         
  19   7   3         22.39         14.70         2.06 o                         
 -22   8   3          1.60          9.08         3.85 o                         
 -20   8   3         25.31         23.31         5.81 o                         
 -18   8   3        119.57        126.68         4.18 o                         
 -16   8   3         44.33         34.94         2.01 o                         
 -14   8   3        359.09        359.64         7.77 o                         
 -12   8   3        177.21        172.71         4.73 o                         
 -10   8   3        125.86        118.58         3.99 o                         
  -8   8   3         58.85         76.52         3.43 o                         
  -6   8   3          1.59          1.71         1.86 o                         
  -4   8   3         97.90         92.14         4.00 o                         
  -2   8   3        253.89        249.94         6.77 o                         
   0   8   3        402.91        402.68         8.85 o                         
   2   8   3        172.45        167.77         5.49 o                         
   4   8   3         23.72         32.44         2.67 o                         
   6   8   3        325.32        352.33         8.73 o                         
   8   8   3        238.90        214.05         6.04 o                         
  10   8   3        973.20        988.60        21.60 o                         
  12   8   3         33.46         40.36         3.07 o                         
  14   8   3        184.66        209.53         6.87 o                         
  16   8   3          7.21          4.81         1.79 o                         
 -17   9   3         17.98         20.29         3.13 o                         
 -15   9   3         74.04         77.64         3.31 o                         
 -13   9   3          0.18          3.05         1.65 o                         
 -11   9   3         17.36         17.58         1.96 o                         
  -9   9   3         14.51         13.35         2.08 o                         
  -7   9   3          0.44         -2.99         1.99 o                         
  -5   9   3          8.42          7.33         2.98 o                         
  -3   9   3         16.41         13.37         3.03 o                         
  -1   9   3        287.10        277.16         8.42 o                         
   1   9   3        583.95        606.27        23.51 o                         
   3   9   3          6.34          9.18         2.29 o                         
   5   9   3         34.75         45.45         4.74 o                         
   7   9   3          5.71          4.59         1.74 o                         
   9   9   3          8.27         12.57         2.15 o                         
  11   9   3        397.95        466.13        12.81 o                         
  -8  10   3          6.17          0.56         2.15 o                         
  -6  10   3          0.72          2.91         2.58 o                         
  -4  10   3        150.93        152.83         5.74 o                         
  -2  10   3          3.67          6.22         2.72 o                         
   0  10   3         47.12         55.81         4.25 o                         
   2  10   3         29.45         18.00         2.50 o                         
 -34   0   4          8.19         -0.23         3.87 o                         
 -32   0   4          0.88          0.58         2.71 o                         
 -30   0   4        423.65        434.81        12.88 o                         
 -28   0   4        151.29        172.84         8.96 o                         
 -26   0   4       5782.36       6109.46       142.31 o                         
 -24   0   4       1384.19       1393.09        32.97 o                         
 -22   0   4         82.62         89.96         3.72 o                         
 -20   0   4        864.29        746.29        18.00 o                         
 -18   0   4        883.19       1096.97        26.78 o                         
 -16   0   4       3016.55       3277.47        75.23 o                         
 -14   0   4       9591.19       9715.70       221.56 o                         
 -12   0   4        871.48        913.25        21.30 o                         
 -10   0   4        221.60        274.78         6.83 o                         
  -8   0   4       1195.92        868.34        22.75 o                         
  -6   0   4       2439.50       2219.70        80.73 o                         
  -2   0   4       7957.40       7919.78       233.45 o                         
   0   0   4       6272.77       5903.48       296.64 o                         
   2   0   4         70.52        129.97         5.02 o                         
   4   0   4       1011.54       1172.23        27.39 o                         
   6   0   4        894.12        701.17        16.85 o                         
   8   0   4        407.24        470.69        10.77 o                         
  10   0   4        316.16        271.92         6.91 o                         
  12   0   4       2534.94       2841.21        60.18 o                         
  14   0   4        262.63        268.96         7.12 o                         
  16   0   4         25.77         26.56         2.39 o                         
  18   0   4         92.14         95.50         4.26 o                         
  20   0   4        839.20        904.43        26.91 o                         
  22   0   4        589.06        543.28        18.46 o                         
  24   0   4        283.74        335.97        12.36 o                         
  26   0   4         44.28         37.15         4.14 o                         
  28   0   4         26.33         14.37         2.30 o                         
 -35   1   4         45.78         55.53         4.60 o                         
 -33   1   4         19.77         20.91         2.27 o                         
 -31   1   4         45.98         34.99         2.64 o                         
 -29   1   4          5.35          1.56         1.57 o                         
 -27   1   4         69.07         69.59         3.15 o                         
 -25   1   4        821.91        786.65        14.51 o                         
 -23   1   4         29.25         40.89         2.79 o                         
 -21   1   4         75.69         80.99         2.42 o                         
 -19   1   4          7.41         13.69         1.07 o                         
 -17   1   4          6.09          4.42         0.78 o                         
 -15   1   4      11893.97      13532.78       260.59 o                         
 -13   1   4        804.83        804.28        13.35 o                         
 -11   1   4        446.17        428.14         9.23 o                         
  -9   1   4       4325.04       4070.82        84.36 o                         
  -7   1   4        313.79        358.47         7.43 o                         
  -5   1   4        501.27        508.34        10.21 o                         
  -3   1   4        806.45        751.60        16.10 o                         
  -1   1   4        747.58        685.14        13.80 o                         
   1   1   4       1570.80       1486.98        27.29 o                         
   3   1   4        353.35        468.97         7.83 o                         
   5   1   4       1365.69       1525.57        23.96 o                         
   7   1   4       1394.41       1403.69        22.16 o                         
   9   1   4       4185.55       4687.56        95.84 o                         
  11   1   4       1487.67       1756.99        29.10 o                         
  13   1   4         18.37         17.20         1.29 o                         
  15   1   4          1.89         -0.75         1.06 o                         
  17   1   4       1358.83       1325.79        21.48 o                         
  19   1   4         49.89         31.26         2.22 o                         
  21   1   4        664.49        695.54        15.06 o                         
  23   1   4          0.79         -0.90         2.28 o                         
  25   1   4          7.00          5.91         1.59 o                         
  27   1   4         53.25         36.50         3.42 o                         
 -34   2   4         11.28          4.16         3.06 o                         
 -32   2   4         73.87         64.80         3.75 o                         
 -30   2   4         21.22         17.25         2.19 o                         
 -28   2   4        507.34        495.23         9.80 o                         
 -26   2   4        501.87        510.05         9.95 o                         
 -24   2   4       3958.01       4211.91        68.55 o                         
 -22   2   4        592.61        588.98         9.94 o                         
 -20   2   4         97.13         80.09         2.08 o                         
 -18   2   4        371.58        369.16         6.39 o                         
 -16   2   4       1234.63       1178.43        18.61 o                         
 -14   2   4        717.22        692.48        11.75 o                         
 -12   2   4       1266.56       1053.80        18.44 o                         
 -10   2   4       2422.82       2485.72        48.39 o                         
  -8   2   4       3887.44       3813.68        85.55 o                         
  -6   2   4       4967.64       4581.79        82.82 o                         
  -4   2   4        439.29        432.18         7.77 o                         
  -2   2   4       6379.03       6314.85       107.43 o                         
   0   2   4       2844.11       2751.73        47.16 o                         
   2   2   4       2596.76       2523.81        43.40 o                         
   4   2   4          3.59          5.32         0.96 o                         
   6   2   4        555.66        572.43        10.31 o                         
   8   2   4       2684.06       2644.42        43.27 o                         
  10   2   4         28.13         24.06         1.90 o                         
  12   2   4          0.37         -0.67         1.07 o                         
  14   2   4         22.14         15.60         1.48 o                         
  16   2   4          6.91          0.38         1.40 o                         
  18   2   4        764.01        796.26        14.90 o                         
  20   2   4        183.69        169.22         5.16 o                         
  22   2   4        428.99        482.21        11.28 o                         
  24   2   4         43.13         35.00         3.12 o                         
  26   2   4        187.14        192.53         5.85 o                         
 -33   3   4         87.28        103.71         5.43 o                         
 -31   3   4         88.39         82.43         4.40 o                         
 -29   3   4        308.94        277.26         7.78 o                         
 -27   3   4        656.78        668.04        14.31 o                         
 -25   3   4        323.54        351.02         6.89 o                         
 -23   3   4          7.00         11.28         1.44 o                         
 -21   3   4        490.94        488.69         8.97 o                         
 -19   3   4         37.38         35.37         2.31 o                         
 -17   3   4        383.38        393.82         8.49 o                         
 -15   3   4        182.16        182.47         3.90 o                         
 -13   3   4      18658.07      21270.48       751.31 o                         
 -11   3   4       2929.75       3177.03        56.31 o                         
  -9   3   4       6412.58       6912.49       141.56 o                         
  -7   3   4       3024.21       2977.96        48.40 o                         
  -5   3   4        761.26        909.17        18.51 o                         
  -3   3   4        214.51        217.58         4.65 o                         
  -1   3   4        565.48        567.33         9.73 o                         
   1   3   4         42.42         47.04         1.72 o                         
   3   3   4        814.23        693.93        11.36 o                         
   5   3   4       1321.13       1263.81        22.30 o                         
   7   3   4        177.31        186.80         3.87 o                         
   9   3   4        372.70        377.39         6.79 o                         
  11   3   4        676.01        753.83        12.56 o                         
  13   3   4        701.35        728.80        12.29 o                         
  15   3   4        775.91        738.53        13.19 o                         
  17   3   4         33.44         34.89         2.43 o                         
  19   3   4        883.13        964.88        18.90 o                         
  21   3   4         17.53         13.40         1.86 o                         
  23   3   4         24.12         15.58         1.87 o                         
  25   3   4          0.47         -2.14         1.43 o                         
 -32   4   4        103.20        125.03         5.86 o                         
 -30   4   4         88.21         91.28         5.50 o                         
 -28   4   4         64.05         55.98         4.37 o                         
 -26   4   4        394.22        412.24        10.29 o                         
 -24   4   4         25.25         26.42         3.69 o                         
 -22   4   4         91.53         99.52         4.14 o                         
 -20   4   4         10.38          9.04         1.88 o                         
 -18   4   4        438.13        448.25         8.73 o                         
 -16   4   4         26.18         37.53         2.21 o                         
 -14   4   4        698.06        659.49        12.16 o                         
 -12   4   4         97.14         94.62         2.68 o                         
 -10   4   4        625.03        542.39         8.97 o                         
  -8   4   4        137.01         72.77         2.05 o                         
  -6   4   4         47.55         57.22         1.95 o                         
  -4   4   4        574.15        491.01         7.57 o                         
  -2   4   4       1829.28       1814.31        26.18 o                         
   0   4   4       1020.47        991.59        15.96 o                         
   2   4   4       1792.28       1852.09        27.90 o                         
   4   4   4        294.01        286.49         5.33 o                         
   6   4   4       1519.81       1797.43        29.89 o                         
   8   4   4         33.48         27.15         1.79 o                         
  10   4   4        267.50        270.98         5.37 o                         
  12   4   4          5.70          0.90         1.29 o                         
  14   4   4         24.91         19.49         1.82 o                         
  16   4   4        170.09        172.19         5.51 o                         
  18   4   4         13.26         17.44         3.30 o                         
  20   4   4         94.43         80.59         4.09 o                         
  22   4   4         49.18         40.41         4.06 o                         
  24   4   4         31.52         27.00         2.57 o                         
 -31   5   4          0.34          2.43         4.55 o                         
 -29   5   4          0.67         -0.03         2.22 o                         
 -27   5   4          0.05         -2.11         2.00 o                         
 -25   5   4          1.74          6.53         2.23 o                         
 -23   5   4        352.44        341.58         9.82 o                         
 -21   5   4         59.59         52.72         4.38 o                         
 -19   5   4        740.39        707.65        16.32 o                         
 -17   5   4        230.33        207.74         5.07 o                         
 -15   5   4          1.18          1.80         1.68 o                         
 -13   5   4         49.16         53.87         1.74 o                         
 -11   5   4        583.16        596.19         9.94 o                         
  -9   5   4          6.07          3.52         1.71 o                         
  -7   5   4         99.22         84.85         2.96 o                         
  -5   5   4       1651.53       1573.35        23.84 o                         
  -3   5   4        333.74        385.66         6.53 o                         
  -1   5   4         17.09         12.58         1.33 o                         
   1   5   4        539.45        559.47         9.55 o                         
   3   5   4         49.21         46.12         2.00 o                         
   5   5   4        117.53        107.15         2.87 o                         
   7   5   4        977.06       1044.97        16.40 o                         
   9   5   4       1541.13       1633.66        26.25 o                         
  11   5   4        275.26        254.68         6.16 o                         
  13   5   4        162.48        171.92         4.66 o                         
  15   5   4        160.22        163.10         4.74 o                         
  17   5   4          0.15         -0.42         1.74 o                         
  19   5   4          0.69         -1.49         1.46 o                         
  21   5   4        288.71        305.17         7.63 o                         
  23   5   4          0.23         -2.32         1.55 o                         
 -28   6   4         11.22         -0.18         2.42 o                         
 -26   6   4         24.77         21.45         2.85 o                         
 -24   6   4        221.68        220.41         7.32 o                         
 -22   6   4         31.88         29.73         3.47 o                         
 -20   6   4        103.51        104.62         5.00 o                         
 -18   6   4          8.91          5.31         2.04 o                         
 -16   6   4         11.00          6.37         1.23 o                         
 -14   6   4          0.00         -0.49         1.12 o                         
 -12   6   4        108.83         99.69         3.14 o                         
 -10   6   4          9.92          6.75         1.18 o                         
  -8   6   4          2.33          0.65         1.11 o                         
  -6   6   4        211.82        210.03         4.23 o                         
  -4   6   4        173.52        153.67         3.46 o                         
  -2   6   4        283.20        293.86         6.05 o                         
   0   6   4         81.13         82.89         2.59 o                         
   2   6   4         53.97         62.76         2.50 o                         
   4   6   4        230.59        269.63         5.19 o                         
   6   6   4        675.04        692.70        12.00 o                         
   8   6   4          2.71          5.52         1.91 o                         
  10   6   4        177.22        199.71         5.79 o                         
  12   6   4         94.75        114.93         4.79 o                         
  14   6   4        115.52        138.31         6.13 o                         
  16   6   4        163.52        153.11         4.75 o                         
  18   6   4         32.35         26.45         2.79 o                         
  20   6   4         39.66         24.05         2.43 o                         
 -25   7   4          4.85         -0.27         2.74 o                         
 -23   7   4         34.90         31.69         3.68 o                         
 -21   7   4          1.20         -0.12         2.48 o                         
 -19   7   4          5.52          2.94         2.63 o                         
 -17   7   4         16.35         12.63         1.32 o                         
 -15   7   4          2.60         -0.81         1.39 o                         
 -13   7   4         15.52         12.31         1.57 o                         
 -11   7   4          8.49          7.68         1.60 o                         
  -9   7   4          5.84          2.58         1.78 o                         
  -7   7   4        245.65        263.43         6.16 o                         
  -5   7   4        163.02        145.39         4.15 o                         
  -3   7   4        289.91        278.77         6.63 o                         
  -1   7   4          1.42          6.76         1.83 o                         
   1   7   4         65.20         55.69         2.99 o                         
   3   7   4        586.01        557.09        10.85 o                         
   5   7   4        252.22        244.32         6.39 o                         
   7   7   4         23.74         23.10         2.04 o                         
   9   7   4        368.92        388.89        10.13 o                         
  11   7   4       1213.34       1359.20        46.96 o                         
  13   7   4          4.86         14.27         3.02 o                         
  15   7   4         63.26         66.15         3.29 o                         
  17   7   4          9.07          2.78         1.58 o                         
  19   7   4         81.83         96.95         5.79 o                         
 -22   8   4         16.75         12.69         3.39 o                         
 -20   8   4          8.60          5.01         3.18 o                         
 -18   8   4         28.86         18.21         2.42 o                         
 -16   8   4         21.61         19.30         1.77 o                         
 -14   8   4         35.76         28.44         2.19 o                         
 -12   8   4        146.03        143.55         4.63 o                         
 -10   8   4         81.41         75.59         3.27 o                         
  -8   8   4          1.51          2.07         1.76 o                         
  -6   8   4          0.85          1.12         1.60 o                         
  -4   8   4         10.09          8.90         2.03 o                         
  -2   8   4        405.78        423.59         9.96 o                         
   0   8   4        247.84        246.59         6.63 o                         
   2   8   4          0.89         -1.31         1.93 o                         
   4   8   4        130.61        105.11         4.91 o                         
   6   8   4          1.74          0.71         2.23 o                         
   8   8   4        289.13        334.71         9.14 o                         
  10   8   4         17.94         16.35         2.05 o                         
  12   8   4         58.89         59.54         4.31 o                         
  14   8   4         48.14         41.10         4.45 o                         
 -17   9   4          8.81          6.85         2.96 o                         
 -15   9   4        178.56        177.76         5.46 o                         
 -13   9   4         41.28         36.06         2.37 o                         
 -11   9   4          8.03          8.33         1.69 o                         
  -9   9   4        186.87        213.92         5.94 o                         
  -7   9   4        217.49        214.89         8.00 o                         
  -5   9   4          8.02         10.26         2.40 o                         
  -3   9   4         67.16         69.25         4.58 o                         
  -1   9   4         64.25         88.11         7.17 o                         
   1   9   4        344.59        376.53        11.86 o                         
   3   9   4        153.72        159.69         6.20 o                         
   5   9   4          0.57          5.99         2.04 o                         
   7   9   4        185.59        188.03         6.79 o                         
   9   9   4        228.03        249.06         8.59 o                         
  -6  10   4         21.85         18.98         2.93 o                         
  -4  10   4          4.27          3.70         2.28 o                         
  -2  10   4         67.99         78.03         4.10 o                         
 -35   1   5         80.93         87.37         4.57 o                         
 -33   1   5         11.66          5.73         2.09 o                         
 -31   1   5          3.34         -0.25         2.20 o                         
 -29   1   5         28.45         21.47         1.94 o                         
 -27   1   5        126.42        126.54         4.00 o                         
 -25   1   5        919.98        975.90        16.65 o                         
 -23   1   5        835.80        835.57        13.71 o                         
 -21   1   5          9.94          7.47         1.18 o                         
 -19   1   5        133.42        106.30         2.36 o                         
 -17   1   5          5.79         13.64         0.97 o                         
 -15   1   5       1339.74       1451.81        25.19 o                         
 -13   1   5       7935.56       8535.45       183.43 o                         
 -11   1   5       2868.27       3136.39        62.91 o                         
  -9   1   5          5.64          9.28         0.92 o                         
  -7   1   5        626.51        576.47        14.58 o                         
  -5   1   5       1493.88       1517.78        27.79 o                         
  -3   1   5        154.40        171.94         4.06 o                         
  -1   1   5          2.23          1.92         0.89 o                         
   1   1   5        293.41        249.98         5.62 o                         
   3   1   5       4081.63       4059.01       111.58 o                         
   5   1   5       1165.44       1111.58        17.70 o                         
   7   1   5        374.52        452.27         7.74 o                         
   9   1   5        196.95        231.67         4.54 o                         
  11   1   5          0.20          1.08         1.00 o                         
  13   1   5         39.29         32.26         2.07 o                         
  15   1   5       1599.42       1714.21        26.26 o                         
  17   1   5        634.16        641.97        13.06 o                         
  19   1   5        279.16        322.15         8.12 o                         
  21   1   5        203.00        203.49         6.25 o                         
  23   1   5         46.33         43.43         4.20 o                         
  25   1   5        245.32        286.98        13.25 o                         
 -34   2   5          0.15         -3.87         2.58 o                         
 -32   2   5         17.65         13.48         2.17 o                         
 -30   2   5         58.13         51.58         2.99 o                         
 -28   2   5        734.84        770.46        15.33 o                         
 -26   2   5        508.99        489.59         9.54 o                         
 -24   2   5        177.28        174.56         4.18 o                         
 -22   2   5        522.32        557.04        10.52 o                         
 -20   2   5       1286.94       1291.73        24.03 o                         
 -18   2   5        658.72        695.28        11.38 o                         
 -16   2   5        169.27        172.86         3.63 o                         
 -14   2   5        397.81        289.31         5.68 o                         
 -12   2   5         94.67         55.97         1.81 o                         
 -10   2   5        403.02        420.69         7.72 o                         
  -8   2   5        852.28       1024.30        16.10 o                         
  -6   2   5         48.74         53.48         1.69 o                         
  -4   2   5       1143.21       1028.17        16.23 o                         
  -2   2   5       3285.65       3359.07        67.10 o                         
   0   2   5       2257.50       2554.63        49.10 o                         
   2   2   5       1100.88       1076.30        19.08 o                         
   4   2   5       1428.83       1699.06        30.92 o                         
   6   2   5        521.60        477.52         8.56 o                         
   8   2   5        366.11        393.12         7.32 o                         
  10   2   5        152.96        164.95         3.88 o                         
  12   2   5        117.17        117.38         3.36 o                         
  14   2   5          0.02         -1.95         1.34 o                         
  16   2   5         77.82         77.05         3.43 o                         
  18   2   5        596.86        602.14        12.52 o                         
  20   2   5        439.55        464.10        11.55 o                         
  22   2   5         86.93         77.60         4.41 o                         
  24   2   5         39.70         49.49         3.34 o                         
 -33   3   5         59.83         81.45         4.70 o                         
 -31   3   5          6.79         -0.44         1.82 o                         
 -29   3   5        738.07        757.58        16.11 o                         
 -27   3   5        207.14        197.03         5.30 o                         
 -25   3   5        923.70        907.93        17.75 o                         
 -23   3   5        144.00        152.72         3.99 o                         
 -21   3   5        871.58        880.68        15.28 o                         
 -19   3   5       2790.86       3062.17        50.10 o                         
 -17   3   5         72.85         75.48         2.49 o                         
 -15   3   5        409.60        292.96         5.91 o                         
 -13   3   5       1386.73       1411.19        24.64 o                         
 -11   3   5        138.26        103.04         2.54 o                         
  -9   3   5        218.87        200.59         3.53 o                         
  -7   3   5       1465.49       1379.66        21.64 o                         
  -5   3   5       2356.08       2529.81        39.26 o                         
  -3   3   5       1894.15       2125.44        42.75 o                         
  -1   3   5          0.79          0.58         0.96 o                         
   1   3   5       2194.75       2254.07        38.43 o                         
   3   3   5         87.79         47.49         1.87 o                         
   5   3   5        592.13        670.35        12.32 o                         
   7   3   5       1088.68       1028.27        17.51 o                         
   9   3   5       3204.77       3336.12        54.66 o                         
  11   3   5          3.26          1.60         1.22 o                         
  13   3   5        468.59        456.68         8.85 o                         
  15   3   5         70.12         49.11         3.01 o                         
  17   3   5        133.38        133.27         4.86 o                         
  19   3   5        322.07        319.44         8.62 o                         
  21   3   5         14.01          5.40         1.56 o                         
  23   3   5          3.27         -2.31         1.54 o                         
  25   3   5         18.28          5.36         2.11 o                         
 -32   4   5          0.09         -2.28         3.22 o                         
 -30   4   5        165.13        187.93         7.50 o                         
 -28   4   5          5.12          3.73         1.86 o                         
 -26   4   5          9.67          6.30         2.08 o                         
 -24   4   5        960.87        974.59        20.19 o                         
 -22   4   5        212.97        208.45         5.45 o                         
 -20   4   5        671.55        681.87        12.07 o                         
 -18   4   5         18.18          8.57         1.40 o                         
 -16   4   5         51.84         50.91         2.33 o                         
 -14   4   5       1139.79       1254.48        23.57 o                         
 -12   4   5        827.47        762.59        13.79 o                         
 -10   4   5        943.07       1131.13        18.91 o                         
  -8   4   5        198.61        171.32         3.67 o                         
  -6   4   5        944.01        929.95        14.94 o                         
  -4   4   5       4855.25       5195.06        73.84 o                         
  -2   4   5        943.34       1023.99        17.22 o                         
   0   4   5        325.48        327.18         5.91 o                         
   2   4   5        182.39        239.80         4.64 o                         
   4   4   5        263.74        255.71         4.96 o                         
   6   4   5        463.40        451.80         8.45 o                         
   8   4   5        301.87        310.89         6.01 o                         
  10   4   5          2.16          0.18         1.33 o                         
  12   4   5          0.01         -2.13         2.10 o                         
  14   4   5         27.41         17.25         1.90 o                         
  16   4   5         40.98         32.21         2.73 o                         
  18   4   5          0.24         -3.35         2.66 o                         
  20   4   5         20.76          9.78         2.00 o                         
  22   4   5         16.78          8.09         1.82 o                         
 -31   5   5        304.07        323.03        10.95 o                         
 -29   5   5         11.18         -1.05         2.35 o                         
 -27   5   5         71.92         77.51         4.27 o                         
 -25   5   5        232.40        238.00         7.45 o                         
 -23   5   5        375.29        407.08        11.25 o                         
 -21   5   5        363.91        395.65        10.88 o                         
 -19   5   5        454.45        508.48        11.26 o                         
 -17   5   5       1083.65       1147.75        20.63 o                         
 -15   5   5        134.22        147.99         4.66 o                         
 -13   5   5       1924.71       1955.26        35.14 o                         
 -11   5   5        378.20        393.33         7.31 o                         
  -9   5   5          5.16          2.98         1.10 o                         
  -7   5   5        428.94        445.63         8.08 o                         
  -5   5   5       1135.49       1147.05        17.65 o                         
  -3   5   5          4.02          1.65         1.07 o                         
  -1   5   5        323.61        313.91         5.84 o                         
   1   5   5          0.14          0.25         1.05 o                         
   3   5   5        530.74        542.85         9.02 o                         
   5   5   5        658.94        623.75        10.31 o                         
   7   5   5        250.47        257.45         5.17 o                         
   9   5   5        345.71        296.42         6.12 o                         
  11   5   5       1618.96       1561.53        31.58 o                         
  13   5   5         31.37         31.20         3.32 o                         
  15   5   5        161.51        148.19         4.74 o                         
  17   5   5        159.50        165.79         5.35 o                         
  19   5   5          3.18         -2.49         1.66 o                         
  21   5   5         20.36          8.49         1.92 o                         
 -28   6   5          1.52         -4.15         2.77 o                         
 -26   6   5        194.01        214.00         8.11 o                         
 -24   6   5         14.44          9.04         2.62 o                         
 -22   6   5          3.45         -0.69         2.39 o                         
 -20   6   5          9.13          5.32         2.18 o                         
 -18   6   5        205.45        179.25         5.80 o                         
 -16   6   5        104.66        104.98         4.19 o                         
 -14   6   5         14.64          8.31         1.19 o                         
 -12   6   5        920.31        979.42        16.72 o                         
 -10   6   5         88.45         72.56         2.45 o                         
  -8   6   5        517.33        551.42         9.12 o                         
  -6   6   5         47.87         72.50         2.50 o                         
  -4   6   5        305.32        321.61         6.19 o                         
  -2   6   5       2252.62       2471.38        38.88 o                         
   0   6   5          4.62          4.85         1.35 o                         
   2   6   5        398.00        405.67         7.33 o                         
   4   6   5        347.87        328.32         7.12 o                         
   6   6   5       1044.34       1035.97        20.09 o                         
   8   6   5        233.26        240.84         6.54 o                         
  10   6   5         93.41         92.92         4.09 o                         
  12   6   5        307.31        313.96         7.58 o                         
  14   6   5         29.32         38.62         2.54 o                         
  16   6   5        942.58       1029.54        21.82 o                         
  18   6   5          4.23          2.96         1.48 o                         
  20   6   5         22.41          7.20         2.50 o                         
 -25   7   5          0.62          0.65         2.80 o                         
 -23   7   5          9.32         10.97         3.35 o                         
 -21   7   5         17.76         12.30         3.61 o                         
 -19   7   5        214.51        208.94         7.40 o                         
 -17   7   5         39.65         33.32         3.39 o                         
 -15   7   5        173.32        145.98         4.58 o                         
 -13   7   5        121.26        118.19         3.90 o                         
 -11   7   5         31.20         31.85         2.53 o                         
  -9   7   5        440.83        455.76         9.49 o                         
  -7   7   5        852.03        787.23        15.40 o                         
  -5   7   5          3.04          1.95         2.00 o                         
  -3   7   5        162.07        130.96         5.68 o                         
  -1   7   5          2.15          0.41         1.78 o                         
   1   7   5        486.34        520.25        11.04 o                         
   3   7   5         26.69         28.04         2.05 o                         
   5   7   5         83.84         84.45         4.20 o                         
   7   7   5        952.49        938.39        21.38 o                         
   9   7   5        813.17        874.59        20.36 o                         
  11   7   5         67.02         71.57         3.45 o                         
  13   7   5          5.83          2.43         2.10 o                         
  15   7   5          0.49          4.13         1.50 o                         
  17   7   5          8.41          5.59         1.70 o                         
 -22   8   5         38.88         31.55         4.14 o                         
 -20   8   5          0.00         -3.89         2.63 o                         
 -18   8   5         57.83         62.39         5.22 o                         
 -16   8   5          0.65          0.32         1.93 o                         
 -14   8   5          1.71          0.86         1.75 o                         
 -12   8   5          1.03         -2.00         1.34 o                         
 -10   8   5        201.34        213.33         5.83 o                         
  -8   8   5          4.98          7.41         1.66 o                         
  -6   8   5        462.81        477.88        10.84 o                         
  -4   8   5        241.18        249.84         6.71 o                         
  -2   8   5          0.54          1.36         1.76 o                         
   0   8   5         44.04         45.06         3.22 o                         
   2   8   5          0.03         -2.23         1.71 o                         
   4   8   5        542.03        564.17        15.08 o                         
   6   8   5        339.30        398.84        12.26 o                         
   8   8   5         95.03         86.49         4.48 o                         
  10   8   5          4.26          4.24         2.20 o                         
  12   8   5         35.86         43.61         3.34 o                         
 -17   9   5         14.12          9.91         2.49 o                         
 -15   9   5        134.86        123.22         6.59 o                         
 -13   9   5         17.59         15.66         2.06 o                         
 -11   9   5         74.95         77.91         7.45 o                         
  -9   9   5         67.60         58.67         3.44 o                         
  -7   9   5          7.10          6.73         2.48 o                         
  -5   9   5          4.64          7.44         2.08 o                         
  -3   9   5         13.00         16.51         3.35 o                         
  -1   9   5         11.52          5.48         2.37 o                         
   1   9   5          4.03          7.27         1.88 o                         
   3   9   5         30.42         25.93         2.96 o                         
   5   9   5        311.47        310.10        14.22 o                         
   7   9   5         23.85         33.55         6.50 o                         
 -36   0   6        103.35        141.42         9.50 o                         
 -34   0   6         64.81         68.69         7.56 o                         
 -32   0   6        357.48        411.49        13.20 o                         
 -30   0   6         57.21         58.41         3.46 o                         
 -28   0   6       1286.28       1367.90        32.59 o                         
 -26   0   6       1438.04       1460.56        37.19 o                         
 -24   0   6       1118.45       1197.25        28.52 o                         
 -22   0   6        281.97        313.36         9.43 o                         
 -20   0   6        970.58       1033.36        24.66 o                         
 -18   0   6         21.42          7.00         1.20 o                         
 -16   0   6       1168.18       1559.18        36.24 o                         
 -14   0   6       1470.82       1492.28        51.52 o                         
 -12   0   6       4309.84       4432.25       133.26 o                         
 -10   0   6       1862.25       1990.76        55.59 o                         
  -8   0   6        835.15        772.52        53.59 o                         
  -6   0   6        756.45        811.16        21.47 o                         
  -4   0   6        646.96        742.16        23.12 o                         
  -2   0   6      12668.33      13172.52       670.52 o                         
   2   0   6      12406.74      12378.43       365.29 o                         
   4   0   6        827.77        762.56        18.39 o                         
   6   0   6        857.27        858.80        26.38 o                         
   8   0   6        498.58        447.38        11.52 o                         
  10   0   6        172.87        197.24         5.69 o                         
  12   0   6        243.66        226.34         7.27 o                         
  14   0   6       4256.91       4547.80        96.30 o                         
  16   0   6       3922.41       3985.46       103.46 o                         
  18   0   6       1942.41       2046.00        58.97 o                         
  20   0   6        412.02        441.88        15.53 o                         
  22   0   6          5.84         -0.29         2.51 o                         
  24   0   6         52.32         41.61         5.18 o                         
 -35   1   6         23.25         20.79         4.30 o                         
 -33   1   6         40.54         28.15         2.54 o                         
 -31   1   6         34.78         37.43         2.50 o                         
 -29   1   6         24.44         22.51         1.72 o                         
 -27   1   6         28.77         20.39         2.87 o                         
 -25   1   6        277.40        278.43         5.64 o                         
 -23   1   6        317.23        354.40         6.65 o                         
 -21   1   6         39.16         41.76         1.89 o                         
 -19   1   6       1340.18       1387.63        21.85 o                         
 -17   1   6        367.48        462.43         8.06 o                         
 -15   1   6       4580.21       4719.52        95.69 o                         
 -13   1   6       1185.10       1052.36        19.50 o                         
 -11   1   6          2.07          1.82         1.01 o                         
  -9   1   6        478.16        539.61        11.99 o                         
  -7   1   6        426.35        448.87         8.20 o                         
  -5   1   6       4804.41       4514.74       132.60 o                         
  -3   1   6       2394.32       2668.86        43.31 o                         
  -1   1   6       1144.89       1229.37        28.04 o                         
   1   1   6        544.56        581.95        10.01 o                         
   3   1   6       4600.29       4848.77       113.29 o                         
   5   1   6          4.32          1.71         0.99 o                         
   7   1   6          4.14          9.01         1.08 o                         
   9   1   6         72.75         66.08         2.29 o                         
  11   1   6       4048.91       4197.93        65.34 o                         
  13   1   6        843.42        856.08        13.75 o                         
  15   1   6        271.37        301.13         6.78 o                         
  17   1   6         91.04         79.96         3.73 o                         
  19   1   6        126.64        117.82         4.36 o                         
  21   1   6         72.42         58.29         3.25 o                         
  23   1   6          0.10          2.85         1.52 o                         
 -34   2   6        273.56        311.81        14.00 o                         
 -32   2   6         33.78         34.56         3.29 o                         
 -30   2   6        790.59        826.55        18.89 o                         
 -28   2   6        489.31        526.48        11.03 o                         
 -26   2   6          0.04         -0.37         1.61 o                         
 -24   2   6        392.93        404.91         7.66 o                         
 -22   2   6        383.52        350.46         6.69 o                         
 -20   2   6        209.74        208.93         4.16 o                         
 -18   2   6         13.95         11.26         1.24 o                         
 -16   2   6          3.33          2.53         0.97 o                         
 -14   2   6       5142.25       5803.21       115.95 o                         
 -12   2   6       1653.98       1799.56        42.18 o                         
 -10   2   6        349.76        318.28         5.74 o                         
  -8   2   6       1136.40       1204.02        20.94 o                         
  -6   2   6         75.86        102.67         6.13 o                         
  -4   2   6       3334.47       3663.48        59.40 o                         
  -2   2   6       5220.74       5433.52       101.90 o                         
   0   2   6       4321.71       4388.36        75.07 o                         
   2   2   6        547.69        541.79        10.13 o                         
   4   2   6       3141.61       3186.99        57.38 o                         
   6   2   6        558.47        569.78        10.12 o                         
   8   2   6         23.19         18.49         1.46 o                         
  10   2   6        331.62        290.77         5.99 o                         
  12   2   6        787.25        746.05        12.68 o                         
  14   2   6         60.31         54.04         2.91 o                         
  16   2   6          4.61          1.19         1.66 o                         
  18   2   6        207.53        195.91         6.10 o                         
  20   2   6          8.13          9.48         1.82 o                         
  22   2   6          2.54         -2.32         1.55 o                         
  24   2   6          5.19          4.96         1.74 o                         
 -33   3   6          9.54          7.86         2.69 o                         
 -31   3   6        102.34        114.66         5.46 o                         
 -29   3   6         57.49         46.39         4.25 o                         
 -27   3   6        318.36        347.35         8.55 o                         
 -25   3   6       1716.92       1697.97        29.94 o                         
 -23   3   6       1074.71       1162.27        19.80 o                         
 -21   3   6        788.14        807.41        14.01 o                         
 -19   3   6        791.10        883.61        15.13 o                         
 -17   3   6       1371.10       1550.43        27.16 o                         
 -15   3   6        316.70        309.88         6.24 o                         
 -13   3   6        194.01        220.73         4.38 o                         
 -11   3   6         34.08         15.92         1.02 o                         
  -9   3   6          2.68          1.44         0.79 o                         
  -7   3   6        122.81        125.94         2.78 o                         
  -5   3   6          0.21          4.38         0.91 o                         
  -3   3   6         27.06         19.60         1.28 o                         
  -1   3   6        137.65        115.93         3.10 o                         
   1   3   6       1507.15       1585.51        27.85 o                         
   3   3   6        324.75        288.94         5.53 o                         
   5   3   6         41.65         53.83         2.26 o                         
   7   3   6        691.87        786.36        13.73 o                         
   9   3   6       1346.86       1429.86        25.54 o                         
  11   3   6       2806.56       3026.30        50.19 o                         
  13   3   6       1497.67       1513.43        28.79 o                         
  15   3   6        114.35        113.53         4.60 o                         
  17   3   6         72.74         74.65         3.58 o                         
  19   3   6         28.94         21.86         3.33 o                         
  21   3   6        295.64        310.73         9.24 o                         
  23   3   6          1.06         -1.63         1.89 o                         
 -32   4   6        178.06        187.38         7.75 o                         
 -30   4   6          7.24          8.09         2.36 o                         
 -28   4   6         17.17         17.88         2.53 o                         
 -26   4   6         63.28         82.36         3.66 o                         
 -24   4   6        219.84        185.28         5.82 o                         
 -22   4   6        428.50        425.62         8.15 o                         
 -20   4   6         46.65         35.62         2.09 o                         
 -18   4   6          0.54         -1.27         1.33 o                         
 -16   4   6       1477.61       1515.28        26.68 o                         
 -14   4   6        159.59        176.76         3.86 o                         
 -12   4   6       1332.82       1388.15        22.62 o                         
 -10   4   6        787.38        855.29        14.54 o                         
  -8   4   6       2835.09       2968.41        44.23 o                         
  -6   4   6        410.00        414.52         7.54 o                         
  -4   4   6       1916.01       2074.75        34.06 o                         
  -2   4   6       1464.15       1529.23        25.38 o                         
   0   4   6        113.39        117.14         3.02 o                         
   2   4   6         69.58         51.33         2.15 o                         
   4   4   6         96.84        101.70         2.76 o                         
   6   4   6         40.91         29.90         1.82 o                         
   8   4   6         91.86         83.42         3.79 o                         
  10   4   6        247.61        234.15         6.45 o                         
  12   4   6        671.13        645.57        16.54 o                         
  14   4   6         94.09         92.85         4.27 o                         
  16   4   6        322.64        318.96         9.43 o                         
  18   4   6        185.29        174.88         5.93 o                         
  20   4   6        116.28        133.21         8.71 o                         
  22   4   6         62.63         73.78         3.29 o                         
 -31   5   6         13.96         24.83         3.18 o                         
 -29   5   6         79.70        100.33         5.38 o                         
 -27   5   6         99.25         87.06         4.39 o                         
 -25   5   6         70.43         82.26         5.23 o                         
 -23   5   6         76.87         73.81         4.54 o                         
 -21   5   6       1021.71       1079.45        23.91 o                         
 -19   5   6        919.77        956.71        19.82 o                         
 -17   5   6        109.24        104.13         3.84 o                         
 -15   5   6         30.87         43.67         2.88 o                         
 -13   5   6         82.64         87.11         2.66 o                         
 -11   5   6          0.89          0.10         1.15 o                         
  -9   5   6         21.53         19.99         1.52 o                         
  -7   5   6         34.50         42.86         2.50 o                         
  -5   5   6        531.07        500.58         8.69 o                         
  -3   5   6        129.78        112.53         4.20 o                         
  -1   5   6        146.14        163.69         3.77 o                         
   1   5   6         91.95        100.73         2.71 o                         
   3   5   6        181.46        147.47         3.69 o                         
   5   5   6          1.41          6.30         1.54 o                         
   7   5   6        873.19        918.12        16.06 o                         
   9   5   6       1297.12       1406.63        26.66 o                         
  11   5   6        741.17        714.92        16.68 o                         
  13   5   6        423.43        462.45        11.46 o                         
  15   5   6        271.25        258.10         7.19 o                         
  17   5   6         11.72         12.53         2.49 o                         
  19   5   6        128.18        100.11         4.22 o                         
 -28   6   6          1.67          8.01         2.87 o                         
 -26   6   6         12.05         14.82         2.60 o                         
 -24   6   6          1.74          1.08         2.76 o                         
 -22   6   6         44.91         37.41         3.49 o                         
 -20   6   6        288.65        282.01         7.89 o                         
 -18   6   6         63.33         57.58         3.69 o                         
 -16   6   6         14.76          8.13         2.13 o                         
 -14   6   6        223.72        180.74         4.40 o                         
 -12   6   6          1.60          4.48         1.51 o                         
 -10   6   6        259.98        292.61         6.31 o                         
  -8   6   6        857.88        839.84        14.76 o                         
  -6   6   6        699.36        695.73        11.47 o                         
  -4   6   6         64.96         80.26         4.86 o                         
  -2   6   6        277.95        304.71         7.38 o                         
   0   6   6        616.54        608.12        11.57 o                         
   2   6   6        454.94        527.46         9.82 o                         
   4   6   6        120.47        104.34         3.86 o                         
   6   6   6          0.39          2.57         1.79 o                         
   8   6   6        103.51         90.53         4.02 o                         
  10   6   6         11.42         10.06         1.65 o                         
  12   6   6          9.57          7.96         1.49 o                         
  14   6   6         20.65         16.21         1.74 o                         
  16   6   6         21.66         32.95         3.40 o                         
  18   6   6         22.89         24.38         3.17 o                         
 -25   7   6         18.01         12.56         2.98 o                         
 -23   7   6         10.03         -0.68         2.46 o                         
 -21   7   6         95.76        115.55         5.59 o                         
 -19   7   6        472.85        480.84        14.70 o                         
 -17   7   6        482.14        512.64        15.87 o                         
 -15   7   6          3.79         -0.34         1.64 o                         
 -13   7   6         15.56         11.57         1.80 o                         
 -11   7   6         41.59         49.59         2.77 o                         
  -9   7   6         24.82         11.58         1.62 o                         
  -7   7   6        147.69        154.56         4.43 o                         
  -5   7   6          6.04          4.95         1.68 o                         
  -3   7   6          1.83          5.28         1.96 o                         
  -1   7   6         32.10         23.43         2.00 o                         
   1   7   6        383.54        404.22         9.54 o                         
   3   7   6         20.03         14.47         2.26 o                         
   5   7   6       1203.38       1303.28        26.83 o                         
   7   7   6        257.58        307.34         7.99 o                         
   9   7   6         45.89         35.97         2.87 o                         
  11   7   6          0.15          2.02         1.37 o                         
  13   7   6         31.85         32.04         3.97 o                         
  15   7   6         66.03         62.03         3.33 o                         
 -22   8   6          1.88         -0.19         4.36 o                         
 -20   8   6          9.15          7.60         4.03 o                         
 -18   8   6         16.74         13.83         2.60 o                         
 -16   8   6         12.75          4.83         2.04 o                         
 -14   8   6          1.26          3.57         1.86 o                         
 -12   8   6         73.89         70.42         3.10 o                         
 -10   8   6        729.95        742.81        14.81 o                         
  -8   8   6          9.21         13.72         1.83 o                         
  -6   8   6         72.94         92.10         4.15 o                         
  -4   8   6        167.26        172.41         5.63 o                         
  -2   8   6        418.14        388.54         9.11 o                         
   0   8   6        178.04        202.08         5.90 o                         
   2   8   6         63.99         59.75         3.86 o                         
   4   8   6         23.75         18.82         2.22 o                         
   6   8   6         11.38          6.32         2.43 o                         
   8   8   6          9.01          5.06         2.54 o                         
  10   8   6         17.30          8.14         2.07 o                         
 -15   9   6         14.80         14.02         2.67 o                         
 -13   9   6         84.73         89.34         5.71 o                         
 -11   9   6        189.53        176.55         6.09 o                         
  -9   9   6         42.71         53.93         3.90 o                         
  -7   9   6         16.07         15.88         2.45 o                         
  -5   9   6          1.14          3.70         2.13 o                         
  -3   9   6         64.20         58.38         3.40 o                         
  -1   9   6          1.01         -0.19         1.94 o                         
   1   9   6          7.55          3.57         2.13 o                         
   3   9   6         33.53         21.27         2.59 o                         
   5   9   6         11.41          3.91         2.10 o                         
 -35   1   7        100.95        124.92         5.74 o                         
 -33   1   7        357.36        390.48         9.55 o                         
 -31   1   7          3.46          5.19         1.28 o                         
 -29   1   7        267.97        254.11         5.58 o                         
 -27   1   7        229.95        205.39         4.89 o                         
 -25   1   7        150.98        148.25         3.95 o                         
 -23   1   7         31.25         28.05         1.98 o                         
 -21   1   7        109.20        109.68         2.57 o                         
 -19   1   7          1.77          3.45         1.05 o                         
 -17   1   7       3671.28       3936.87        67.38 o                         
 -15   1   7       2719.22       2795.92        54.42 o                         
 -13   1   7        693.24        772.51        15.58 o                         
 -11   1   7        610.46        622.63        13.63 o                         
  -9   1   7        179.03        146.07         3.67 o                         
  -7   1   7        364.66        417.08         7.76 o                         
  -5   1   7        525.66        600.92        12.26 o                         
  -3   1   7       2051.10       2174.31        39.69 o                         
  -1   1   7       3480.99       3748.54       105.70 o                         
   1   1   7        171.77        165.20         3.99 o                         
   3   1   7        428.20        407.91         6.98 o                         
   5   1   7        664.42        586.37         9.85 o                         
   7   1   7        563.11        547.40         9.36 o                         
   9   1   7        302.83        307.27         5.96 o                         
  11   1   7       5130.33       5215.85        84.87 o                         
  13   1   7       1691.78       1764.16        33.11 o                         
  15   1   7        551.36        546.47        12.23 o                         
  17   1   7        303.44        312.08         7.91 o                         
  19   1   7         10.46          3.21         1.62 o                         
  21   1   7        107.73         95.42         4.17 o                         
  23   1   7          9.80          2.90         1.81 o                         
 -34   2   7        101.19        114.51         5.23 o                         
 -32   2   7         98.79        106.57         4.93 o                         
 -30   2   7         34.15         15.83         2.25 o                         
 -28   2   7        239.13        224.51         5.77 o                         
 -26   2   7        593.86        513.60        10.61 o                         
 -24   2   7        205.36        204.21         4.94 o                         
 -22   2   7         11.61          4.08         1.28 o                         
 -20   2   7          9.00          8.21         1.18 o                         
 -18   2   7        422.33        473.16         8.45 o                         
 -16   2   7        478.20        473.92         8.32 o                         
 -14   2   7         33.34         47.92         1.95 o                         
 -12   2   7        427.09        467.83         9.13 o                         
 -10   2   7        329.68        273.32         5.75 o                         
  -8   2   7       1586.95       1637.93        28.39 o                         
  -4   2   7       2757.31       3092.88        53.18 o                         
  -2   2   7        183.91        230.54         5.20 o                         
   0   2   7        239.70        244.78         5.24 o                         
   2   2   7       1658.78       1643.62        27.34 o                         
   4   2   7        279.61        248.25         5.51 o                         
   6   2   7          0.00         -0.28         1.04 o                         
   8   2   7        656.21        700.71        12.46 o                         
  10   2   7        134.73        118.19         3.79 o                         
  12   2   7         69.89         62.86         3.21 o                         
  14   2   7       1437.93       1460.91        29.74 o                         
  16   2   7        723.03        717.35        15.60 o                         
  18   2   7         13.91          9.35         1.69 o                         
  20   2   7         18.94         12.32         1.70 o                         
  22   2   7         85.19        108.77         5.03 o                         
 -33   3   7        108.25        123.99        10.67 o                         
 -31   3   7         11.53          5.92         2.54 o                         
 -29   3   7        423.96        397.14        11.03 o                         
 -27   3   7        117.51         94.36         4.22 o                         
 -25   3   7        126.06        111.77         3.66 o                         
 -23   3   7          0.01         -1.25         1.42 o                         
 -21   3   7        285.09        241.72         5.07 o                         
 -19   3   7        938.83       1021.19        19.40 o                         
 -17   3   7        142.52        142.61         3.65 o                         
 -15   3   7          3.94          8.39         1.03 o                         
 -13   3   7        374.47        358.62         6.53 o                         
 -11   3   7         17.70          6.26         0.90 o                         
  -9   3   7        239.46        207.14         4.09 o                         
  -7   3   7        200.80        229.97         4.25 o                         
  -5   3   7         72.50         37.23         1.57 o                         
  -3   3   7       2680.84       2909.63        50.24 o                         
  -1   3   7        218.53        193.85         4.44 o                         
   1   3   7        766.07        779.92        14.23 o                         
   3   3   7        815.74        787.38        15.38 o                         
   5   3   7        399.30        403.89         8.22 o                         
   7   3   7       2141.86       2133.63        35.48 o                         
   9   3   7        739.85        750.53        14.99 o                         
  11   3   7        431.48        393.43        10.03 o                         
  13   3   7        656.10        676.09        15.89 o                         
  15   3   7         45.65         35.64         3.32 o                         
  17   3   7         30.62         27.77         3.37 o                         
  19   3   7        143.06        166.67         6.42 o                         
  21   3   7          3.07          0.00         1.63 o                         
 -32   4   7         37.92         43.82         4.26 o                         
 -30   4   7        476.66        446.55        16.45 o                         
 -28   4   7         59.58         57.08         3.32 o                         
 -26   4   7          9.53          9.46         1.91 o                         
 -24   4   7        597.42        590.85        12.67 o                         
 -22   4   7         42.29         32.76         2.27 o                         
 -20   4   7         11.55         15.34         1.68 o                         
 -18   4   7        102.64         90.22         3.17 o                         
 -16   4   7        357.31        372.60         7.48 o                         
 -14   4   7        932.56        914.67        15.62 o                         
 -12   4   7          0.18          0.81         0.98 o                         
 -10   4   7         62.50         66.44         2.04 o                         
  -8   4   7         67.17         78.57         2.38 o                         
  -6   4   7        413.87        411.95         7.48 o                         
  -4   4   7         37.60         28.55         1.73 o                         
  -2   4   7         41.21         43.20         2.04 o                         
   0   4   7        887.34        827.42        15.17 o                         
   2   4   7         10.07          7.81         1.45 o                         
   4   4   7        778.07        775.69        12.93 o                         
   6   4   7       1153.43       1198.47        19.49 o                         
   8   4   7        303.97        311.16         8.33 o                         
  10   4   7        146.31        147.77         6.91 o                         
  12   4   7          0.00         -3.44         2.29 o                         
  14   4   7        110.29        112.52         4.73 o                         
  16   4   7        121.70        119.79         4.53 o                         
  18   4   7         21.29         12.64         1.69 o                         
  20   4   7         28.85         13.54         3.08 o                         
 -31   5   7        122.88        130.78         9.47 o                         
 -29   5   7         11.23         18.16         4.32 o                         
 -27   5   7        279.27        281.72         9.70 o                         
 -25   5   7         22.22         13.34         2.40 o                         
 -23   5   7        972.86        942.00        21.13 o                         
 -21   5   7        399.43        381.98        10.72 o                         
 -19   5   7       1119.36       1064.37        21.92 o                         
 -17   5   7          3.48          2.03         1.76 o                         
 -15   5   7        139.99        125.30         3.72 o                         
 -13   5   7        135.40        146.67         3.65 o                         
 -11   5   7         98.45        106.43         3.05 o                         
  -9   5   7        108.79        117.45         3.74 o                         
  -7   5   7       1229.38       1233.09        23.36 o                         
  -5   5   7       1095.98       1130.13        19.20 o                         
  -3   5   7        934.09        977.72        16.05 o                         
  -1   5   7         55.85         61.61         2.67 o                         
   1   5   7       1682.01       1627.18        27.35 o                         
   3   5   7         26.98         15.52         1.74 o                         
   5   5   7       3602.10       3694.97        63.91 o                         
   7   5   7        139.61        142.58         4.67 o                         
   9   5   7        462.79        423.98         9.74 o                         
  11   5   7        123.18        143.82         4.91 o                         
  13   5   7        217.68        206.23         6.10 o                         
  15   5   7         40.40         39.03         2.99 o                         
  17   5   7          6.08          6.20         2.42 o                         
 -28   6   7         66.90         71.13         6.02 o                         
 -26   6   7         51.01         77.61         5.07 o                         
 -24   6   7         53.88         51.20         3.68 o                         
 -22   6   7         28.04         28.62         3.26 o                         
 -20   6   7         35.94         30.38         2.95 o                         
 -18   6   7         36.56         45.88         3.41 o                         
 -16   6   7          4.83          4.02         1.65 o                         
 -14   6   7        608.09        580.33        11.07 o                         
 -12   6   7         81.16         85.59         3.19 o                         
 -10   6   7        977.22       1050.91        26.34 o                         
  -8   6   7       2225.80       2267.96        41.88 o                         
  -6   6   7         13.85         14.51         3.59 o                         
  -4   6   7         63.48         67.57         6.23 o                         
  -2   6   7       1109.27       1077.76        22.22 o                         
   0   6   7         82.28        100.38         3.76 o                         
   2   6   7         77.88         95.01         3.89 o                         
   4   6   7         14.96          8.79         1.98 o                         
   6   6   7         16.33         18.04         1.89 o                         
   8   6   7          7.79          8.86         1.67 o                         
  10   6   7          0.03          1.59         1.52 o                         
  12   6   7         80.66         70.45         3.24 o                         
  14   6   7         14.42         11.96         1.53 o                         
  16   6   7         16.58         23.55         3.22 o                         
 -25   7   7         10.79          8.86         2.89 o                         
 -23   7   7          6.54          7.17         2.33 o                         
 -21   7   7         36.92         41.54         4.92 o                         
 -19   7   7        163.50        153.10         6.64 o                         
 -17   7   7          1.94          1.47         2.89 o                         
 -15   7   7         16.67         21.53         2.04 o                         
 -13   7   7         15.93         10.36         1.75 o                         
 -11   7   7         59.94         69.01         3.31 o                         
  -9   7   7        294.56        281.70         7.08 o                         
  -7   7   7         53.30         59.90         3.86 o                         
  -5   7   7         36.99         41.22         2.88 o                         
  -3   7   7        235.48        223.36         5.85 o                         
  -1   7   7        313.40        294.33         7.47 o                         
   1   7   7         50.66         43.92         3.29 o                         
   3   7   7        334.40        335.87         9.36 o                         
   5   7   7          5.60          4.80         1.75 o                         
   7   7   7        226.44        195.07         5.75 o                         
   9   7   7          0.91         -2.63         1.75 o                         
  11   7   7        135.87        138.01         4.61 o                         
  13   7   7          0.35         -2.29         1.72 o                         
 -22   8   7          0.12         -0.95         2.33 o                         
 -20   8   7         27.21         19.47         3.47 o                         
 -18   8   7          0.25          2.61         2.23 o                         
 -16   8   7        350.21        324.69        12.29 o                         
 -14   8   7          1.26          1.75         2.15 o                         
 -12   8   7        421.08        437.92        11.43 o                         
 -10   8   7          0.00          1.18         2.45 o                         
  -8   8   7         39.26         25.21         3.01 o                         
  -6   8   7        380.69        363.87         8.88 o                         
  -4   8   7          0.19          1.09         2.18 o                         
  -2   8   7          6.20          3.31         2.05 o                         
   0   8   7         20.52         18.67         3.56 o                         
   2   8   7          0.17          4.70         2.49 o                         
   4   8   7         11.84          8.50         2.05 o                         
   6   8   7        158.16        174.35         6.85 o                         
   8   8   7         95.47         86.36         5.64 o                         
 -15   9   7         21.71         27.94         3.57 o                         
 -13   9   7         21.87         22.69         5.60 o                         
 -11   9   7         21.44         26.61         4.12 o                         
  -9   9   7          0.96          0.95         3.09 o                         
  -7   9   7        103.93        113.39         5.42 o                         
  -5   9   7        101.69         88.93         5.74 o                         
  -3   9   7         19.14         22.62         4.22 o                         
  -1   9   7          8.76         11.96         2.62 o                         
   1   9   7          2.67         -1.96         2.00 o                         
 -36   0   8        221.74        241.52        12.42 o                         
 -34   0   8         87.59        124.76         8.50 o                         
 -32   0   8         34.56         41.03         3.34 o                         
 -30   0   8        100.65         74.54         4.45 o                         
 -28   0   8        103.14        104.51         4.48 o                         
 -26   0   8       1082.17       1035.57        24.95 o                         
 -24   0   8        609.19        504.44        14.45 o                         
 -22   0   8        266.10        329.19         8.69 o                         
 -20   0   8       1020.54       1067.60        28.43 o                         
 -18   0   8        251.05        310.31         9.22 o                         
 -16   0   8        204.71        287.57         7.63 o                         
 -14   0   8        173.82        208.64         5.86 o                         
 -12   0   8        576.07        673.38        16.30 o                         
 -10   0   8       1288.05       1304.42        58.94 o                         
  -8   0   8       3183.46       3443.78       151.17 o                         
  -6   0   8        821.36        896.70        33.78 o                         
  -4   0   8       3778.08       4200.86       165.35 o                         
  -2   0   8        175.76        221.75         7.70 o                         
   0   0   8       1666.18       1714.01        39.97 o                         
   2   0   8        136.34        149.18         4.84 o                         
   4   0   8       1875.60       2025.81        49.90 o                         
   6   0   8       4831.51       4870.64       129.73 o                         
   8   0   8        197.75        179.50         6.17 o                         
  10   0   8       2373.44       2307.97        60.48 o                         
  12   0   8        666.97        665.91        19.01 o                         
  14   0   8         53.96         51.51         5.45 o                         
  16   0   8         42.62         37.21         3.70 o                         
  18   0   8         87.64         74.07         4.45 o                         
  20   0   8        148.57        143.21         7.84 o                         
 -35   1   8         13.39         13.47         2.36 o                         
 -33   1   8        318.96        346.12         7.87 o                         
 -31   1   8          6.96          2.38         1.21 o                         
 -29   1   8        301.48        267.29         5.93 o                         
 -27   1   8         37.10         25.01         1.86 o                         
 -25   1   8        115.16        134.19         3.65 o                         
 -23   1   8         47.02         38.79         1.68 o                         
 -21   1   8        156.13        161.54         3.43 o                         
 -19   1   8        400.92        356.71         6.98 o                         
 -17   1   8        205.77        176.47         3.93 o                         
 -15   1   8        144.25        142.57         3.84 o                         
 -13   1   8       1017.58        979.13        18.34 o                         
 -11   1   8        489.94        549.40        11.32 o                         
  -9   1   8       1456.96       1683.41        30.96 o                         
  -7   1   8       6095.47       6580.88       150.34 o                         
  -5   1   8       3759.97       3877.47        84.84 o                         
  -3   1   8       6183.53       6672.81       129.00 o                         
  -1   1   8        843.75        761.82        19.61 o                         
   1   1   8         21.58         25.53         1.83 o                         
   3   1   8         68.63         60.19         2.14 o                         
   5   1   8          0.63         -0.54         1.02 o                         
   7   1   8        707.43        636.83        10.90 o                         
   9   1   8        424.17        452.13        13.23 o                         
  11   1   8        111.48        102.13         3.58 o                         
  13   1   8        281.54        270.93         7.00 o                         
  15   1   8          0.82          2.16         1.83 o                         
  17   1   8        261.58        230.32         6.29 o                         
  19   1   8          2.84          1.78         1.58 o                         
  21   1   8         13.78          3.48         1.71 o                         
 -34   2   8         20.92          7.97         2.96 o                         
 -32   2   8          6.97         10.49         2.76 o                         
 -30   2   8        269.65        252.84         6.64 o                         
 -28   2   8          2.08          0.39         2.08 o                         
 -26   2   8         18.84         10.54         1.49 o                         
 -24   2   8         42.28         20.57         1.61 o                         
 -22   2   8          0.53          3.31         1.26 o                         
 -20   2   8          0.71         -0.24         0.90 o                         
 -18   2   8        152.90        132.59         3.98 o                         
 -16   2   8        140.02        117.81         3.06 o                         
 -14   2   8         16.11          5.04         1.17 o                         
 -12   2   8        245.51        235.50         5.51 o                         
 -10   2   8        283.22        305.41         6.26 o                         
  -8   2   8        698.11        689.15        13.23 o                         
  -6   2   8        391.42        502.80         9.97 o                         
  -4   2   8         33.25         25.96         2.68 o                         
  -2   2   8         97.49        107.67         3.34 o                         
   0   2   8        548.91        549.08        10.39 o                         
   2   2   8       3039.00       3234.62        53.00 o                         
   4   2   8         83.00         68.67         2.68 o                         
   6   2   8          4.43          3.29         1.44 o                         
   8   2   8       1892.82       1956.64        39.01 o                         
  10   2   8        120.91        121.95         4.31 o                         
  12   2   8        643.69        682.15        14.83 o                         
  14   2   8         60.77         59.61         3.10 o                         
  16   2   8        121.72        134.08         5.23 o                         
  18   2   8        125.54        135.25         4.65 o                         
  20   2   8        244.55        242.95         6.82 o                         
 -33   3   8         56.85         46.26         3.88 o                         
 -31   3   8         38.71         40.16         3.78 o                         
 -29   3   8         36.32         25.09         3.42 o                         
 -27   3   8         53.24         36.08         2.97 o                         
 -25   3   8          0.10         -2.07         1.70 o                         
 -23   3   8          1.29          0.11         1.34 o                         
 -21   3   8         79.33         84.04         3.03 o                         
 -19   3   8        435.19        391.03         7.77 o                         
 -17   3   8        590.80        582.25         9.74 o                         
 -15   3   8        891.07        901.24        15.27 o                         
 -13   3   8       1594.38       1664.74        29.40 o                         
 -11   3   8        309.73        343.51         6.38 o                         
  -9   3   8        144.82        150.29         3.06 o                         
  -7   3   8         69.41         66.49         2.08 o                         
  -5   3   8         35.89         23.34         1.71 o                         
  -3   3   8        789.64        827.55        15.07 o                         
  -1   3   8        906.16       1006.90        21.56 o                         
   1   3   8        664.80        626.97        12.59 o                         
   3   3   8        598.15        577.46        11.08 o                         
   5   3   8         51.90         41.34         2.90 o                         
   7   3   8        492.06        505.17        13.56 o                         
   9   3   8       1679.23       1618.51        35.21 o                         
  11   3   8          8.85          8.61         1.95 o                         
  13   3   8          4.18         -0.43         1.72 o                         
  15   3   8         74.87         74.91         3.35 o                         
  17   3   8          2.92          4.75         1.53 o                         
  19   3   8         19.84         31.28         3.30 o                         
 -32   4   8          0.00          1.81         2.41 o                         
 -30   4   8         89.05         99.79         4.88 o                         
 -28   4   8          3.51          1.10         1.84 o                         
 -26   4   8          0.06          0.64         1.50 o                         
 -24   4   8          7.44          2.06         1.54 o                         
 -22   4   8        293.11        282.08         7.47 o                         
 -20   4   8        586.78        578.28        11.10 o                         
 -18   4   8        168.79        170.17         4.44 o                         
 -16   4   8         98.46        105.18         3.09 o                         
 -14   4   8        714.84        690.69        12.09 o                         
 -12   4   8        411.60        450.24         7.47 o                         
 -10   4   8         23.51         26.52         1.62 o                         
  -8   4   8        663.70        646.20        11.42 o                         
  -6   4   8       1422.45       1385.52        22.09 o                         
  -4   4   8         82.82         70.48         2.94 o                         
  -2   4   8       1143.34       1118.98        21.73 o                         
   0   4   8         47.11         48.98         2.84 o                         
   2   4   8        426.05        449.47         8.65 o                         
   4   4   8        338.64        299.69         7.31 o                         
   6   4   8        189.70        192.44         6.33 o                         
   8   4   8         40.13         48.88         2.91 o                         
  10   4   8        107.78        112.46         4.73 o                         
  12   4   8         75.74         62.11         3.90 o                         
  14   4   8        135.01        148.91         5.49 o                         
  16   4   8        361.74        370.09        15.36 o                         
  18   4   8         45.53         41.97         2.68 o                         
 -31   5   8        144.34        141.03         6.33 o                         
 -29   5   8        118.09        121.57         7.34 o                         
 -27   5   8         89.48         88.98        10.00 o                         
 -25   5   8        619.48        600.20        14.11 o                         
 -23   5   8        117.01        116.66         4.56 o                         
 -21   5   8          0.00         11.41         3.17 o                         
 -19   5   8        169.96        204.33         5.91 o                         
 -17   5   8        938.36        964.14        19.99 o                         
 -15   5   8        895.22        918.19        18.44 o                         
 -13   5   8         68.28         64.62         2.75 o                         
 -11   5   8         49.41         47.71         2.12 o                         
  -9   5   8        145.02        126.28         3.27 o                         
  -7   5   8        164.72        219.90         4.60 o                         
  -5   5   8        622.33        625.38        11.84 o                         
  -3   5   8          0.90         -1.80         1.32 o                         
  -1   5   8        262.60        255.83         5.77 o                         
   1   5   8        266.65        257.26         6.55 o                         
   3   5   8        223.89        197.31         5.80 o                         
   5   5   8         16.57         14.08         2.61 o                         
   7   5   8        324.52        320.87         7.68 o                         
   9   5   8         32.79         17.65         1.71 o                         
  11   5   8        160.94        150.94         4.76 o                         
  13   5   8         62.00         54.99         2.89 o                         
  15   5   8        281.09        296.42         7.87 o                         
 -28   6   8         13.09         25.22         4.14 o                         
 -26   6   8        127.64        121.25         5.38 o                         
 -24   6   8          7.31          1.95         1.90 o                         
 -22   6   8          9.91          9.41         2.30 o                         
 -20   6   8        629.08        627.10        19.47 o                         
 -18   6   8        189.65        196.60         6.42 o                         
 -16   6   8        295.91        293.23         7.31 o                         
 -14   6   8        218.96        217.95         5.88 o                         
 -12   6   8         14.10         10.89         1.64 o                         
 -10   6   8          2.02          8.14         1.80 o                         
  -8   6   8        172.86        185.21         5.67 o                         
  -6   6   8        149.83        148.48         4.38 o                         
  -4   6   8         33.34         32.52         2.37 o                         
  -2   6   8        420.70        400.33         8.77 o                         
   0   6   8        151.87        143.49         4.67 o                         
   2   6   8        334.66        362.67         9.33 o                         
   4   6   8         10.42          4.65         1.47 o                         
   6   6   8         70.44         70.53         3.14 o                         
   8   6   8        269.94        277.41        10.99 o                         
  10   6   8         53.70         39.35         2.63 o                         
  12   6   8          2.85         -0.87         1.34 o                         
  14   6   8          4.14         -1.88         1.81 o                         
 -25   7   8         19.87         24.09         3.96 o                         
 -23   7   8        667.26        613.71        25.24 o                         
 -21   7   8        362.60        384.77        12.99 o                         
 -19   7   8         77.99         83.19         5.00 o                         
 -17   7   8        105.88        114.09         5.73 o                         
 -15   7   8         69.88         53.87         3.37 o                         
 -13   7   8        117.27        138.67         4.69 o                         
 -11   7   8         66.60         56.10         3.65 o                         
  -9   7   8         49.53         48.11         3.32 o                         
  -7   7   8        352.88        370.83         9.56 o                         
  -5   7   8         20.00         15.57         2.38 o                         
  -3   7   8        222.54        226.67         6.85 o                         
  -1   7   8         11.41          3.90         1.95 o                         
   1   7   8        207.05        217.96         8.26 o                         
   3   7   8          3.09          3.61         2.17 o                         
   5   7   8        216.80        214.43         8.63 o                         
   7   7   8         28.48         25.18         3.25 o                         
   9   7   8          9.61          3.73         2.44 o                         
 -20   8   8          4.51          0.26         3.38 o                         
 -18   8   8          0.35         -0.85         4.03 o                         
 -16   8   8         94.30         86.94         5.33 o                         
 -14   8   8        108.14        104.67         5.40 o                         
 -12   8   8        165.44        154.22         5.80 o                         
 -10   8   8          5.77          3.24         1.86 o                         
  -8   8   8         42.81         29.15         2.90 o                         
  -6   8   8         29.39         43.61         3.73 o                         
  -4   8   8          0.22          3.46         2.53 o                         
  -2   8   8          0.25         -2.45         2.98 o                         
   0   8   8          0.13         -3.95         2.63 o                         
   2   8   8         39.70         23.54         3.41 o                         
   4   8   8         11.22         -0.04         3.14 o                         
   6   8   8          3.24          1.22         3.81 o                         
 -11   9   8         16.03         18.44         4.33 o                         
  -9   9   8         45.62         45.52         7.75 o                         
  -7   9   8         24.02         47.96         9.70 o                         
  -5   9   8          9.21          7.28         2.69 o                         
 -35   1   9          2.72          2.41         3.16 o                         
 -33   1   9         12.63          8.69         1.57 o                         
 -31   1   9        124.57        131.10         3.71 o                         
 -29   1   9        222.55        203.76         5.28 o                         
 -27   1   9        525.62        490.17         9.54 o                         
 -25   1   9        794.98        793.68        11.94 o                         
 -23   1   9         44.49         36.97         1.86 o                         
 -21   1   9         56.53         49.79         2.13 o                         
 -19   1   9        493.54        406.88         7.87 o                         
 -17   1   9        216.43        204.31         4.44 o                         
 -15   1   9          2.81          1.71         1.00 o                         
 -13   1   9         41.07         34.88         1.88 o                         
 -11   1   9        838.57        934.66        17.62 o                         
  -9   1   9       1690.17       1693.89        35.80 o                         
  -7   1   9        678.01        681.61        12.35 o                         
  -5   1   9        887.59        938.96        18.97 o                         
  -3   1   9         37.14         24.66         1.63 o                         
  -1   1   9          0.48          0.23         1.37 o                         
   1   1   9          2.98          1.70         1.51 o                         
   3   1   9          0.25          1.06         1.06 o                         
   5   1   9        281.36        270.57         5.20 o                         
   7   1   9        340.90        322.62         6.29 o                         
   9   1   9        373.14        346.05         7.62 o                         
  11   1   9        382.28        389.53         8.42 o                         
  13   1   9        707.46        744.29        16.15 o                         
  15   1   9        141.21        132.85         5.02 o                         
  17   1   9         29.77         35.23         3.33 o                         
  19   1   9        112.01        112.29         4.03 o                         
 -34   2   9          0.53          3.84         2.22 o                         
 -32   2   9         26.51         22.00         3.20 o                         
 -30   2   9        140.56        140.06         5.16 o                         
 -28   2   9        329.83        257.67         5.79 o                         
 -26   2   9         31.28         41.77         2.14 o                         
 -24   2   9        203.02        176.06         4.75 o                         
 -22   2   9         60.95         56.96         2.01 o                         
 -20   2   9        404.86        388.76         9.27 o                         
 -18   2   9        755.70        781.14        15.94 o                         
 -16   2   9       1656.16       1657.95        32.77 o                         
 -14   2   9         54.80         57.82         2.35 o                         
 -12   2   9         27.94         37.26         2.04 o                         
 -10   2   9        264.37        311.46         6.93 o                         
  -8   2   9        249.64        266.24         5.18 o                         
  -6   2   9        537.51        545.54        10.21 o                         
  -4   2   9        294.19        309.08         7.48 o                         
  -2   2   9       1251.80       1249.28        23.59 o                         
   0   2   9        351.47        347.61         7.23 o                         
   2   2   9        248.70        240.78         5.64 o                         
   4   2   9        328.38        297.86         6.76 o                         
   6   2   9       1998.07       2067.33        41.22 o                         
   8   2   9        501.86        502.51        11.33 o                         
  10   2   9        277.61        300.03         8.69 o                         
  12   2   9        124.10        111.39         4.08 o                         
  14   2   9         85.41         78.95         4.97 o                         
  16   2   9         71.59         65.62         3.20 o                         
  18   2   9         41.75         31.98         2.30 o                         
 -33   3   9         30.33         40.04         4.95 o                         
 -31   3   9          2.17         -4.11         2.77 o                         
 -29   3   9         18.18         13.60         1.98 o                         
 -27   3   9          0.46         -2.70         1.80 o                         
 -25   3   9        312.65        290.91         6.48 o                         
 -23   3   9       1110.21       1092.91        22.16 o                         
 -21   3   9         47.01         36.01         2.30 o                         
 -19   3   9        430.79        400.43         7.16 o                         
 -17   3   9       1687.37       1737.61        34.91 o                         
 -15   3   9         84.28         74.93         2.75 o                         
 -13   3   9         36.69         41.40         2.13 o                         
 -11   3   9         86.32        114.41         3.13 o                         
  -9   3   9         21.27         15.07         1.29 o                         
  -7   3   9        584.91        623.13        11.00 o                         
  -5   3   9         49.35         39.31         2.34 o                         
  -3   3   9         62.32         80.47         3.13 o                         
  -1   3   9        185.57        203.66         5.03 o                         
   1   3   9        443.43        413.54         9.04 o                         
   3   3   9       1092.35       1039.26        20.26 o                         
   5   3   9        149.63        187.93         5.92 o                         
   7   3   9       2210.89       2269.83        53.70 o                         
   9   3   9         68.33         85.22         4.82 o                         
  11   3   9          0.11         -1.50         1.49 o                         
  13   3   9         46.06         50.69         3.84 o                         
  15   3   9        111.15        123.79         4.51 o                         
  17   3   9         79.52         51.57         2.84 o                         
 -32   4   9         61.52         51.70         4.35 o                         
 -30   4   9        114.14        104.80         5.10 o                         
 -28   4   9          3.22         -2.42         1.97 o                         
 -26   4   9         42.83         30.85         2.75 o                         
 -24   4   9        232.61        220.73         5.94 o                         
 -22   4   9         64.00         56.28         3.12 o                         
 -20   4   9       1684.15       1723.72        32.15 o                         
 -18   4   9          7.70          3.28         1.31 o                         
 -16   4   9        151.67        163.86         4.08 o                         
 -14   4   9        494.28        511.43         9.14 o                         
 -12   4   9          1.67          0.17         1.11 o                         
 -10   4   9       1086.24       1085.82        18.79 o                         
  -8   4   9        531.41        523.34         9.55 o                         
  -6   4   9       1423.85       1442.32        25.63 o                         
  -4   4   9        389.36        402.72         8.25 o                         
  -2   4   9        385.48        356.36         7.96 o                         
   0   4   9          0.17         -1.07         1.78 o                         
   2   4   9        111.19        129.06         4.73 o                         
   4   4   9        340.27        368.20         8.96 o                         
   6   4   9         35.16         34.90         4.18 o                         
   8   4   9        150.62        137.03         6.79 o                         
  10   4   9         25.37         29.52         3.69 o                         
  12   4   9          0.63          0.13         2.07 o                         
  14   4   9          3.26          7.23         1.57 o                         
  16   4   9        298.68        371.61        10.70 o                         
 -29   5   9         95.90         83.53         4.91 o                         
 -27   5   9         56.45         45.66         6.22 o                         
 -25   5   9         36.80         27.25         2.46 o                         
 -23   5   9        119.58        110.52         4.78 o                         
 -21   5   9         71.80         69.15         3.48 o                         
 -19   5   9        415.30        464.46        10.52 o                         
 -17   5   9         25.17         16.83         1.85 o                         
 -15   5   9        142.78        131.86         3.78 o                         
 -13   5   9        106.94        109.23         3.19 o                         
 -11   5   9         14.71         12.85         1.37 o                         
  -9   5   9        550.59        530.62         9.37 o                         
  -7   5   9        418.00        420.84         8.51 o                         
  -5   5   9        333.03        315.72         6.80 o                         
  -3   5   9        123.15        127.91         4.38 o                         
  -1   5   9         21.83         15.66         2.29 o                         
   1   5   9         65.06         62.84         4.10 o                         
   3   5   9        328.05        292.06         9.10 o                         
   5   5   9         98.93         99.54         4.49 o                         
   7   5   9        263.46        254.79         9.22 o                         
   9   5   9         18.69         16.92         2.65 o                         
  11   5   9          6.07         -1.27         2.62 o                         
  13   5   9          2.10         -2.72         2.05 o                         
 -28   6   9        292.93        317.08        10.60 o                         
 -26   6   9          1.98          1.45         2.62 o                         
 -24   6   9         93.03         88.16         4.82 o                         
 -22   6   9          1.36          0.19         2.13 o                         
 -20   6   9        514.85        505.40        14.06 o                         
 -18   6   9         64.54         72.67         3.66 o                         
 -16   6   9        103.77         96.86         4.00 o                         
 -14   6   9         83.30         63.40         3.25 o                         
 -12   6   9        488.11        491.30        11.00 o                         
 -10   6   9        440.78        404.32         9.21 o                         
  -8   6   9        101.86         98.08         4.67 o                         
  -6   6   9        142.28        173.07         5.54 o                         
  -4   6   9        342.05        341.58         7.77 o                         
  -2   6   9         40.69         32.52         2.88 o                         
   0   6   9        112.27        141.49        10.64 o                         
   2   6   9         34.99         31.32         3.20 o                         
   4   6   9          5.10          1.63         2.22 o                         
   6   6   9        147.11        153.80         5.79 o                         
   8   6   9         19.51         15.47         1.88 o                         
  10   6   9          1.27          0.96         2.84 o                         
 -23   7   9          2.05          3.78         2.30 o                         
 -21   7   9         44.01         48.46         4.02 o                         
 -19   7   9        120.04        115.19         5.66 o                         
 -17   7   9        215.65        202.86         8.00 o                         
 -15   7   9         66.53         54.14         2.98 o                         
 -13   7   9         98.89         89.20         3.62 o                         
 -11   7   9         27.35         31.90         3.20 o                         
  -9   7   9         20.06         19.99         3.82 o                         
  -7   7   9        390.96        354.46         8.80 o                         
  -5   7   9         31.85         30.62         2.77 o                         
  -3   7   9        128.49        129.90         4.54 o                         
  -1   7   9         70.05         71.79         3.56 o                         
   1   7   9         26.30         15.35         2.88 o                         
   3   7   9          8.51          5.54         2.81 o                         
   5   7   9          8.22          2.03         1.95 o                         
   7   7   9         14.57         16.14         3.79 o                         
 -18   8   9         64.31         73.69         4.60 o                         
 -16   8   9         21.07         20.23         4.50 o                         
 -14   8   9          0.03         -1.62         2.36 o                         
 -12   8   9        149.27        138.00         6.31 o                         
 -10   8   9         43.78         47.85         4.76 o                         
  -8   8   9        181.51        188.52         7.54 o                         
  -6   8   9        199.08        181.66         7.25 o                         
  -4   8   9         22.16         10.14         3.01 o                         
  -2   8   9         28.64         12.55         2.69 o                         
   0   8   9          8.59          4.27         3.23 o                         
   2   8   9         10.88          9.49         3.31 o                         
 -34   0  10          8.87         12.82         3.95 o                         
 -32   0  10          0.67         -1.46         2.17 o                         
 -30   0  10        172.41        191.38         7.34 o                         
 -28   0  10       1563.20       1477.97        40.92 o                         
 -26   0  10        261.00        216.59         6.58 o                         
 -24   0  10         75.05         57.99         4.43 o                         
 -22   0  10         51.24         24.63         2.85 o                         
 -20   0  10       1517.57       1453.81        34.37 o                         
 -18   0  10        545.60        669.91        16.56 o                         
 -16   0  10       1170.30       1267.49        30.09 o                         
 -14   0  10       1697.94       1724.98        40.41 o                         
 -12   0  10       2310.74       2278.74        53.01 o                         
 -10   0  10        863.14        898.57        27.91 o                         
  -8   0  10         25.12         43.99         2.97 o                         
  -6   0  10         32.04         35.18         2.61 o                         
  -4   0  10         33.08         15.77         1.79 o                         
  -2   0  10       1517.06       1391.70        37.86 o                         
   0   0  10       2163.49       2323.08        54.23 o                         
   2   0  10         55.29         66.22         3.70 o                         
   4   0  10       4203.12       4478.19       124.34 o                         
   6   0  10        619.32        659.39        20.76 o                         
   8   0  10         42.73         51.07         3.14 o                         
  10   0  10          0.15         -2.56         2.08 o                         
  12   0  10          0.03         -1.14         2.36 o                         
  14   0  10         24.46         19.74         3.31 o                         
  16   0  10         23.08         15.82         2.61 o                         
 -35   1  10         26.22         22.46         3.19 o                         
 -33   1  10          0.07          0.94         2.81 o                         
 -31   1  10        169.07        149.56         4.12 o                         
 -29   1  10        222.40        247.27         6.93 o                         
 -27   1  10        649.03        617.68        10.39 o                         
 -25   1  10          0.00         -1.20         1.02 o                         
 -23   1  10        457.65        426.63         8.30 o                         
 -21   1  10        136.45        144.23         3.69 o                         
 -19   1  10        486.07        465.06         8.52 o                         
 -17   1  10        998.47       1039.85        17.68 o                         
 -15   1  10        769.35        794.91        14.39 o                         
 -13   1  10        224.29        200.35         4.72 o                         
 -11   1  10        205.52        224.78         5.15 o                         
  -9   1  10        534.55        507.37         9.03 o                         
  -7   1  10         21.66         24.46         1.52 o                         
  -5   1  10        571.11        619.48        10.73 o                         
  -3   1  10         26.79         21.21         1.61 o                         
  -1   1  10       1167.24       1217.83        26.20 o                         
   1   1  10       1006.71       1015.78        18.38 o                         
   3   1  10       3680.06       3765.92        73.57 o                         
   5   1  10        186.66        219.81         5.39 o                         
   7   1  10        746.35        764.42        15.10 o                         
   9   1  10         52.74         44.88         2.26 o                         
  11   1  10         44.74         51.57         3.00 o                         
  13   1  10        122.42        105.05         4.37 o                         
  15   1  10          7.96          6.88         1.90 o                         
 -34   2  10         37.37         33.90         3.84 o                         
 -32   2  10          0.53          3.46         2.11 o                         
 -30   2  10        258.26        243.97         7.05 o                         
 -28   2  10        186.90        165.56         4.02 o                         
 -26   2  10        447.89        432.00         7.74 o                         
 -24   2  10        370.44        336.51         6.44 o                         
 -22   2  10        255.09        210.92         5.08 o                         
 -20   2  10        468.44        449.64         9.79 o                         
 -18   2  10          8.32          8.93         1.40 o                         
 -16   2  10        618.85        661.12        12.90 o                         
 -14   2  10        252.91        252.08         6.10 o                         
 -12   2  10         64.39         73.84         3.04 o                         
 -10   2  10       2286.03       2334.54        38.42 o                         
  -8   2  10       1673.82       1830.00        30.49 o                         
  -6   2  10        383.49        406.18         8.01 o                         
  -4   2  10        562.07        574.79        13.37 o                         
  -2   2  10        554.35        612.13        13.21 o                         
   0   2  10         84.92         98.09         3.96 o                         
   2   2  10       1220.28       1196.29        24.63 o                         
   4   2  10        139.65        155.39         4.97 o                         
   6   2  10         24.94         37.94         3.13 o                         
   8   2  10         13.33          5.88         2.28 o                         
  10   2  10          3.26          3.90         1.45 o                         
  12   2  10         85.83         83.13         3.32 o                         
  14   2  10          8.60          2.97         2.57 o                         
  16   2  10          8.18          3.55         2.44 o                         
 -33   3  10          1.74          3.14         2.57 o                         
 -31   3  10         50.50         68.97         4.26 o                         
 -29   3  10         11.25          7.85         1.88 o                         
 -27   3  10        114.14        116.35         4.31 o                         
 -25   3  10        289.97        287.32         7.19 o                         
 -23   3  10        106.78         96.99         3.21 o                         
 -21   3  10          0.90         -2.28         1.52 o                         
 -19   3  10        199.71        217.30         5.11 o                         
 -17   3  10         41.27         50.26         2.37 o                         
 -15   3  10       1483.01       1522.23        28.35 o                         
 -13   3  10       4242.43       4372.32        71.16 o                         
 -11   3  10        683.92        684.04        11.43 o                         
  -9   3  10       1493.13       1567.77        30.41 o                         
  -7   3  10         70.09         72.60         2.90 o                         
  -5   3  10         20.97         12.63         1.83 o                         
  -3   3  10        102.78         74.71         3.59 o                         
  -1   3  10        147.31        156.15         4.85 o                         
   1   3  10          4.67          0.57         2.20 o                         
   3   3  10        819.77        749.91        19.08 o                         
   5   3  10        594.13        587.26        14.07 o                         
   7   3  10       1329.66       1282.79        28.49 o                         
   9   3  10         27.50         32.08         3.10 o                         
  11   3  10         24.01         23.19         2.28 o                         
  13   3  10         17.59          6.01         2.06 o                         
  15   3  10         59.99         72.01         3.78 o                         
 -32   4  10         19.27         17.71         3.10 o                         
 -30   4  10          0.30         -1.05         3.65 o                         
 -28   4  10         61.51         68.06         3.38 o                         
 -26   4  10         43.20         37.74         2.71 o                         
 -24   4  10         10.24          9.42         1.75 o                         
 -22   4  10          9.73          3.89         1.80 o                         
 -20   4  10          0.34          0.13         1.34 o                         
 -18   4  10        116.83        119.27         3.92 o                         
 -16   4  10          0.71          0.36         1.55 o                         
 -14   4  10         27.94         30.25         2.32 o                         
 -12   4  10        841.19        889.56        14.63 o                         
 -10   4  10        967.26        935.19        15.99 o                         
  -8   4  10        301.09        319.36         6.94 o                         
  -6   4  10        165.17        177.25         5.02 o                         
  -4   4  10        638.94        599.61        12.27 o                         
  -2   4  10        847.57        808.94        16.18 o                         
   0   4  10        164.14        141.61         5.07 o                         
   2   4  10        332.78        324.29         8.96 o                         
   4   4  10          5.80          2.10         2.27 o                         
   6   4  10         36.68         42.13         3.88 o                         
   8   4  10         79.80         69.83         3.83 o                         
  10   4  10         28.12         24.22         3.55 o                         
  12   4  10         41.15         32.34         3.18 o                         
 -29   5  10          1.57          1.02         1.77 o                         
 -27   5  10         14.46         21.31         2.38 o                         
 -25   5  10        133.07        128.10         4.62 o                         
 -23   5  10        463.03        474.12        11.48 o                         
 -21   5  10         15.38         17.72         2.30 o                         
 -19   5  10        650.79        651.38        11.62 o                         
 -17   5  10        746.89        789.06        15.54 o                         
 -15   5  10        288.04        292.24         6.67 o                         
 -13   5  10        147.69        156.19         4.15 o                         
 -11   5  10        126.88        127.80         3.52 o                         
  -9   5  10        171.87        178.00         4.81 o                         
  -7   5  10         87.11         68.98         3.57 o                         
  -5   5  10        265.66        262.03         7.00 o                         
  -3   5  10         90.29         89.00         4.48 o                         
  -1   5  10        129.15        106.49         5.11 o                         
   1   5  10        326.24        329.05        13.39 o                         
   3   5  10         43.61         35.54         3.43 o                         
   5   5  10          3.28          1.63         2.09 o                         
   7   5  10        388.37        426.74        10.94 o                         
   9   5  10        154.55        168.41         9.34 o                         
  11   5  10        178.51        195.76         7.10 o                         
 -26   6  10          3.53          3.51         2.70 o                         
 -24   6  10        340.20        327.94        13.71 o                         
 -22   6  10         45.41         35.25         4.66 o                         
 -20   6  10         31.35         29.25         4.38 o                         
 -18   6  10          0.60          1.76         2.02 o                         
 -16   6  10         15.48         16.12         2.55 o                         
 -14   6  10         40.14         40.10         3.98 o                         
 -12   6  10          0.04          2.52         2.13 o                         
 -10   6  10        214.50        191.75         5.91 o                         
  -8   6  10         56.63         53.75         2.78 o                         
  -6   6  10       1215.87       1203.28        29.97 o                         
  -4   6  10        320.85        290.25        10.03 o                         
  -2   6  10         16.00          8.60         2.37 o                         
   0   6  10          8.93          8.41         2.20 o                         
   2   6  10         79.49         75.54         4.28 o                         
   4   6  10        187.33        231.55         7.84 o                         
   6   6  10          3.93          2.06         1.99 o                         
   8   6  10         11.45         12.77         1.85 o                         
 -23   7  10         24.05         16.48         2.90 o                         
 -21   7  10          3.54         -1.81         2.66 o                         
 -19   7  10         22.33         18.64         4.34 o                         
 -17   7  10        184.62        193.49         6.94 o                         
 -15   7  10        161.77        165.52         5.76 o                         
 -13   7  10         21.39         20.25         2.20 o                         
 -11   7  10         43.87         37.27         3.71 o                         
  -9   7  10         97.78        127.16         4.91 o                         
  -7   7  10          4.24          3.38         2.78 o                         
  -5   7  10         33.07         29.70         3.09 o                         
  -3   7  10          5.67          1.49         1.98 o                         
  -1   7  10          7.01          5.06         3.19 o                         
   1   7  10         34.81         36.82         3.27 o                         
   3   7  10         66.19         43.85         3.83 o                         
 -16   8  10          4.01         -1.75         2.21 o                         
 -14   8  10         27.09         18.80         2.61 o                         
 -12   8  10          5.44          7.56        10.50 o                         
 -10   8  10          0.72         -3.17         2.50 o                         
  -8   8  10         11.25         14.48         3.05 o                         
  -6   8  10         48.29         47.59         4.26 o                         
  -4   8  10         80.66         76.26         6.81 o                         
 -33   1  11         20.60         29.38         2.77 o                         
 -31   1  11         22.99         14.33         2.97 o                         
 -29   1  11         11.48         -0.21         0.94 o                         
 -27   1  11          2.65         -0.13         1.16 o                         
 -25   1  11        222.56        204.37         4.37 o                         
 -23   1  11        453.34        399.36         7.53 o                         
 -21   1  11        542.24        532.90         9.67 o                         
 -19   1  11         30.77         30.23         2.55 o                         
 -17   1  11          1.09         -1.18         1.23 o                         
 -15   1  11       2160.07       2173.06        37.83 o                         
 -13   1  11       3244.04       3394.12        61.98 o                         
 -11   1  11        802.08        893.69        47.81 o                         
  -9   1  11         57.27         50.77         3.53 o                         
  -7   1  11        273.32        262.17         5.20 o                         
  -5   1  11        224.71        208.95         5.08 o                         
  -3   1  11          4.17         -1.62         1.49 o                         
  -1   1  11        186.05        159.45         4.50 o                         
   1   1  11        965.95        929.16        24.68 o                         
   3   1  11        178.47        130.75         4.42 o                         
   5   1  11         82.47         76.49         3.99 o                         
   7   1  11         13.89          7.77         1.41 o                         
   9   1  11          9.95          7.19         1.72 o                         
  11   1  11          0.34         -2.27         1.51 o                         
  13   1  11         10.25          7.26         1.30 o                         
 -32   2  11         28.94         18.12         2.95 o                         
 -30   2  11          5.52          6.37         1.60 o                         
 -28   2  11          6.40          1.53         1.15 o                         
 -26   2  11          5.05          3.85         1.05 o                         
 -24   2  11          0.43         -1.39         0.93 o                         
 -22   2  11          3.69         -1.85         1.93 o                         
 -20   2  11         35.36         37.44         2.12 o                         
 -18   2  11       1550.40       1556.53        29.09 o                         
 -16   2  11        113.53         92.95         3.48 o                         
 -14   2  11          0.09          1.42         1.41 o                         
 -12   2  11        142.50        133.95         4.14 o                         
 -10   2  11         80.86         84.21         2.94 o                         
  -8   2  11        226.88        213.63         5.20 o                         
  -6   2  11        784.31        804.30        15.64 o                         
  -4   2  11         73.18         79.66         3.06 o                         
  -2   2  11        572.91        500.41        11.33 o                         
   0   2  11       1354.70       1218.00        27.07 o                         
   2   2  11         44.40         28.97         2.66 o                         
   4   2  11        239.75        235.12         8.13 o                         
   6   2  11         41.68         41.68         3.78 o                         
   8   2  11         11.99          9.17         1.53 o                         
  10   2  11         31.44         28.65         2.75 o                         
  12   2  11         12.78         11.87         2.57 o                         
 -31   3  11        178.00        177.89         5.72 o                         
 -29   3  11         68.59         62.47         4.65 o                         
 -27   3  11        430.05        407.31         9.53 o                         
 -25   3  11          4.64          1.29         1.34 o                         
 -23   3  11         20.87         20.30         2.05 o                         
 -21   3  11          0.15         -2.06         1.38 o                         
 -19   3  11       1044.61       1081.83        19.34 o                         
 -17   3  11       1665.48       1730.16        30.38 o                         
 -15   3  11        371.32        411.36         8.23 o                         
 -13   3  11        474.85        530.61         9.23 o                         
 -11   3  11          4.69          6.13         1.37 o                         
  -9   3  11        268.09        273.79         5.80 o                         
  -7   3  11         44.75         52.32         2.68 o                         
  -5   3  11       1397.35       1399.19        26.61 o                         
  -3   3  11        150.27        181.12         5.57 o                         
  -1   3  11        593.93        647.99        15.44 o                         
   1   3  11        226.79        297.65         9.13 o                         
   3   3  11        466.68        542.20        14.49 o                         
   5   3  11        249.14        265.78         7.94 o                         
   7   3  11          3.20          5.37         1.66 o                         
   9   3  11         64.58         62.89         3.41 o                         
  11   3  11         85.31        102.05         4.19 o                         
 -30   4  11         43.62         54.98         4.17 o                         
 -28   4  11         21.04         16.41         2.27 o                         
 -26   4  11         14.55         12.36         2.02 o                         
 -24   4  11         15.62         10.35         1.91 o                         
 -22   4  11         63.44         52.38         3.05 o                         
 -20   4  11        288.50        296.70         6.36 o                         
 -18   4  11        211.70        209.71         5.36 o                         
 -16   4  11        179.53        183.38         4.56 o                         
 -14   4  11       1723.98       1778.43        29.62 o                         
 -12   4  11          7.48          6.60         1.37 o                         
 -10   4  11       1174.95       1157.57        19.64 o                         
  -8   4  11        251.09        279.44         6.77 o                         
  -6   4  11         28.59         23.98         2.29 o                         
  -4   4  11         28.94         16.75         2.31 o                         
  -2   4  11        624.74        594.89        14.40 o                         
   0   4  11         29.68         14.76         2.87 o                         
   2   4  11         90.58         88.43         5.53 o                         
   4   4  11        106.40        112.89         5.07 o                         
   6   4  11         27.60         17.22         2.26 o                         
   8   4  11         56.92         57.79         4.59 o                         
  10   4  11          0.05         -0.64         2.44 o                         
 -29   5  11          3.70          1.73         2.04 o                         
 -27   5  11          2.74          2.62         3.26 o                         
 -25   5  11         27.72         21.83         2.73 o                         
 -23   5  11          9.97          9.31         2.06 o                         
 -21   5  11        440.79        430.55         9.25 o                         
 -19   5  11        275.48        301.11         7.14 o                         
 -17   5  11        375.15        387.19         8.97 o                         
 -15   5  11        408.36        418.15         9.51 o                         
 -13   5  11         40.73         41.98         2.65 o                         
 -11   5  11         30.92         32.88         3.04 o                         
  -9   5  11        234.03        240.39         6.48 o                         
  -7   5  11        307.36        314.25         7.96 o                         
  -5   5  11         24.85         13.73         2.57 o                         
  -3   5  11         51.57         37.40         4.12 o                         
  -1   5  11          4.69          1.85         2.11 o                         
   1   5  11         55.86         52.79         3.76 o                         
   3   5  11         90.48         83.44         5.07 o                         
   5   5  11          1.21          2.64         2.06 o                         
   7   5  11         28.96         38.76         6.24 o                         
 -24   6  11          2.02          4.16         2.31 o                         
 -22   6  11          4.82         -1.00         2.70 o                         
 -20   6  11          1.07          0.49         2.00 o                         
 -18   6  11          6.87         -0.38         1.70 o                         
 -16   6  11         26.70         26.63         2.08 o                         
 -14   6  11          2.14          1.83         1.79 o                         
 -12   6  11         29.78         24.17         1.81 o                         
 -10   6  11         19.47         18.26         2.07 o                         
  -8   6  11         13.84         17.88         2.01 o                         
  -6   6  11         44.97         33.32         3.07 o                         
  -4   6  11          4.31          2.08         2.11 o                         
  -2   6  11         42.15         38.50         3.54 o                         
   0   6  11          5.94          5.27         2.16 o                         
   2   6  11          4.82          4.33         2.14 o                         
   4   6  11          4.13         -2.72         2.07 o                         
 -21   7  11         62.03         48.25         5.05 o                         
 -19   7  11         10.92          2.64         2.57 o                         
 -17   7  11         28.38         12.10         2.28 o                         
 -15   7  11         60.17         62.29         3.74 o                         
 -13   7  11         42.82         54.21         4.49 o                         
 -11   7  11        290.25        312.89        10.31 o                         
  -9   7  11        120.29        116.03         6.11 o                         
  -7   7  11         53.29         44.74         3.49 o                         
  -5   7  11          1.55         -1.13         2.47 o                         
  -3   7  11          0.41         -0.12         2.04 o                         
  -1   7  11         60.28         41.65         3.73 o                         
 -32   0  12         18.63         15.36         2.52 o                         
 -30   0  12         19.56         14.64         1.61 o                         
 -28   0  12         33.14         17.04         1.96 o                         
 -26   0  12        132.84        136.45         4.73 o                         
 -24   0  12         56.06         56.37         6.85 o                         
 -22   0  12       2396.23       2553.43        59.51 o                         
 -20   0  12        838.22        775.68        19.28 o                         
 -18   0  12       2135.11       2167.58        50.85 o                         
 -16   0  12        105.27         99.40         4.47 o                         
 -14   0  12       2102.88       2132.86        50.03 o                         
 -12   0  12       3123.74       3306.70        85.68 o                         
 -10   0  12       2336.71       2424.37        63.10 o                         
  -8   0  12        432.04        439.64        12.88 o                         
  -6   0  12        329.73        307.24         8.75 o                         
  -4   0  12       2173.24       2182.01        75.57 o                         
  -2   0  12         88.01         78.52         4.18 o                         
   0   0  12         22.93          7.06         2.10 o                         
   2   0  12        636.93        573.70        16.37 o                         
   4   0  12         68.82         75.05         4.32 o                         
   6   0  12        768.39        870.65        28.17 o                         
   8   0  12         36.43         22.50         4.13 o                         
  10   0  12         62.64         66.87         6.52 o                         
 -33   1  12         25.75         23.36         2.41 o                         
 -31   1  12          0.04         -0.51         1.22 o                         
 -29   1  12          0.00         -0.92         0.94 o                         
 -27   1  12         27.35         21.52         1.36 o                         
 -25   1  12         25.21         18.92         1.60 o                         
 -23   1  12         14.80         11.23         1.48 o                         
 -21   1  12       2180.83       2286.87        37.85 o                         
 -19   1  12         41.91         47.30         2.48 o                         
 -17   1  12        615.01        561.46        10.81 o                         
 -15   1  12        289.52        291.17         6.29 o                         
 -13   1  12         35.09         14.31         2.49 o                         
 -11   1  12          8.76          6.74         2.15 o                         
  -9   1  12         99.30         76.31         2.63 o                         
  -7   1  12        340.25        300.84         6.32 o                         
  -5   1  12        145.47        142.12         4.13 o                         
  -3   1  12          0.11         -2.21         1.64 o                         
  -1   1  12        155.29        119.44         4.16 o                         
   1   1  12         23.24         28.23         2.79 o                         
   3   1  12        948.20        854.38        39.11 o                         
   5   1  12        401.02        401.89        10.26 o                         
   7   1  12         10.47          3.26         1.92 o                         
   9   1  12         43.13         44.13         4.75 o                         
  11   1  12        238.61        316.61         8.46 o                         
 -32   2  12         50.67         42.20         3.92 o                         
 -30   2  12         10.55          3.99         2.30 o                         
 -28   2  12         28.86         22.00         1.63 o                         
 -26   2  12        140.05        132.34         3.16 o                         
 -24   2  12        732.58        760.06        13.37 o                         
 -22   2  12          1.72          1.65         1.33 o                         
 -20   2  12          5.76         -1.08         2.03 o                         
 -18   2  12       1938.13       2007.42        35.19 o                         
 -16   2  12       1219.80       1317.32        24.95 o                         
 -14   2  12       4122.80       4510.86        82.27 o                         
 -12   2  12       1050.03       1084.13        20.77 o                         
 -10   2  12         66.78         77.79         2.72 o                         
  -8   2  12        324.15        321.43         6.82 o                         
  -6   2  12          4.12          5.72         1.65 o                         
  -4   2  12        162.95        117.36         4.26 o                         
  -2   2  12          6.86         -1.53         2.18 o                         
   0   2  12          5.14          4.29         2.15 o                         
   2   2  12        661.63        637.25        19.26 o                         
   4   2  12          0.83         -2.48         1.85 o                         
   6   2  12        221.17        216.57         6.90 o                         
   8   2  12         37.47         29.00         3.24 o                         
  10   2  12         20.48         17.38         1.90 o                         
 -31   3  12         27.67         17.78         3.72 o                         
 -29   3  12         31.79         41.43         2.52 o                         
 -27   3  12         35.94         34.33         2.34 o                         
 -25   3  12        312.52        324.88         8.19 o                         
 -23   3  12       1006.47       1050.99        23.51 o                         
 -21   3  12        149.25        139.34         3.80 o                         
 -19   3  12         15.40         16.01         1.88 o                         
 -17   3  12        476.04        503.42        10.38 o                         
 -15   3  12          5.10          3.39         1.56 o                         
 -13   3  12         42.59         33.94         2.25 o                         
 -11   3  12         23.50         21.51         1.77 o                         
  -9   3  12         13.92          8.75         1.66 o                         
  -7   3  12         13.84         11.96         2.12 o                         
  -5   3  12        700.61        658.78        14.47 o                         
  -3   3  12       1260.23       1241.51        27.71 o                         
  -1   3  12          0.00         -2.08         2.28 o                         
   1   3  12        405.57        383.24        10.17 o                         
   3   3  12          2.01          0.86         2.09 o                         
   5   3  12        179.79        172.06         6.03 o                         
   7   3  12         25.60         21.10         3.44 o                         
   9   3  12         94.44        106.63         4.27 o                         
 -30   4  12         44.13         49.00         4.58 o                         
 -28   4  12         87.59        108.67         4.33 o                         
 -26   4  12        150.59        138.06         5.46 o                         
 -24   4  12         68.03         46.36         3.90 o                         
 -22   4  12          1.09          3.97         2.38 o                         
 -20   4  12          0.05          0.42         1.59 o                         
 -18   4  12          5.90          3.56         1.36 o                         
 -16   4  12         58.88         57.53         2.53 o                         
 -14   4  12        150.26        154.86         4.01 o                         
 -12   4  12         20.46         19.57         1.59 o                         
 -10   4  12        746.76        722.95        14.40 o                         
  -8   4  12        393.19        446.90        10.01 o                         
  -6   4  12        782.31        769.87        16.77 o                         
  -4   4  12        115.36         89.48         5.95 o                         
  -2   4  12         30.36         23.12         2.77 o                         
   0   4  12         46.72         52.93         3.87 o                         
   2   4  12         29.34         27.54         3.28 o                         
   4   4  12          1.69          1.54         2.04 o                         
   6   4  12          0.41          1.72         1.89 o                         
 -27   5  12        301.75        293.62        12.09 o                         
 -25   5  12        151.28        148.38         5.86 o                         
 -23   5  12          3.18         -0.19         2.02 o                         
 -21   5  12          1.43          0.11         1.84 o                         
 -19   5  12         67.29         73.81         3.67 o                         
 -17   5  12          2.28          1.46         1.27 o                         
 -15   5  12         16.81         16.69         1.43 o                         
 -13   5  12          0.73          1.68         2.06 o                         
 -11   5  12        114.08         97.23         3.91 o                         
  -9   5  12        240.21        242.06         6.92 o                         
  -7   5  12        218.92        220.60         6.89 o                         
  -5   5  12        519.05        500.75        16.53 o                         
  -3   5  12         10.61          5.33         2.54 o                         
  -1   5  12        522.52        574.25        15.48 o                         
   1   5  12        222.96        201.32         7.12 o                         
   3   5  12          0.44         -3.13         2.09 o                         
   5   5  12        247.00        280.87         9.16 o                         
 -22   6  12        103.15         86.86         5.09 o                         
 -20   6  12         81.36         85.20         4.88 o                         
 -18   6  12          9.17          3.14         1.91 o                         
 -16   6  12         35.27         21.56         3.01 o                         
 -14   6  12        118.96        112.23         3.89 o                         
 -12   6  12        125.17        125.91         4.71 o                         
 -10   6  12          0.05          0.99         1.72 o                         
  -8   6  12        508.79        475.89        15.68 o                         
  -6   6  12        354.16        355.57        12.93 o                         
  -4   6  12         74.06         60.54         3.87 o                         
  -2   6  12          1.55          0.53         3.03 o                         
   0   6  12         74.41         90.66         4.49 o                         
 -15   7  12        322.07        341.00        14.51 o                         
 -13   7  12        130.45        129.60         8.46 o                         
 -11   7  12          1.27          1.53         2.61 o                         
  -9   7  12         85.19         91.09         4.53 o                         
  -7   7  12         75.62         86.91         6.29 o                         
 -31   1  13         56.50         63.11         2.47 o                         
 -29   1  13          0.07         -0.93         1.03 o                         
 -27   1  13         15.39         10.64         1.75 o                         
 -25   1  13         58.24         65.61         3.30 o                         
 -23   1  13         63.58         69.06         4.82 o                         
 -21   1  13        297.04        310.05         6.37 o                         
 -19   1  13        248.38        270.60         5.85 o                         
 -17   1  13       1265.11       1282.99        21.83 o                         
 -15   1  13        640.77        633.75        12.06 o                         
 -13   1  13        526.85        594.19        12.14 o                         
 -11   1  13        719.47        760.24        14.08 o                         
  -9   1  13        334.62        300.45         7.08 o                         
  -7   1  13        198.61        171.05         5.00 o                         
  -5   1  13          6.18          7.84         1.81 o                         
  -3   1  13        235.22        174.06         5.09 o                         
  -1   1  13        390.23        331.21         9.65 o                         
   1   1  13          0.94          4.18         1.83 o                         
   3   1  13         49.47         48.81         3.37 o                         
   5   1  13         38.18         57.99         5.60 o                         
   7   1  13          1.58          0.02         4.57 o                         
 -30   2  13         18.43         14.94         2.41 o                         
 -28   2  13          5.16          4.66         1.64 o                         
 -26   2  13        127.19        137.68         3.46 o                         
 -24   2  13         59.88         70.80         2.64 o                         
 -22   2  13        101.30         97.15         3.30 o                         
 -20   2  13        172.35        169.08         4.37 o                         
 -18   2  13        391.99        413.76         8.40 o                         
 -16   2  13          0.86          0.21         1.54 o                         
 -14   2  13        558.42        540.82        10.48 o                         
 -12   2  13        324.08        361.28         6.98 o                         
 -10   2  13        265.32        264.39         6.07 o                         
  -8   2  13        260.60        225.73         5.49 o                         
  -6   2  13        213.44        204.73         5.46 o                         
  -4   2  13        473.43        437.78        11.29 o                         
  -2   2  13         94.72         79.05         4.23 o                         
   0   2  13         90.98         83.89         4.15 o                         
   2   2  13        261.61        315.64         8.72 o                         
   4   2  13         13.36          8.37         2.03 o                         
   6   2  13         91.11        112.13         6.13 o                         
 -29   3  13         53.83         62.14         3.82 o                         
 -27   3  13         74.81         74.67         2.96 o                         
 -25   3  13         92.94         97.63         3.50 o                         
 -23   3  13          2.84          2.51         1.79 o                         
 -21   3  13        550.72        569.80        10.88 o                         
 -19   3  13        457.57        449.72         8.90 o                         
 -17   3  13         41.77         44.53         3.11 o                         
 -15   3  13         26.08         27.10         2.08 o                         
 -13   3  13        425.00        416.58         7.95 o                         
 -11   3  13         64.79         56.18         2.96 o                         
  -9   3  13         31.41         26.39         2.39 o                         
  -7   3  13          1.18          1.58         2.19 o                         
  -5   3  13        271.80        315.97         9.20 o                         
  -3   3  13          7.29          4.98         2.02 o                         
  -1   3  13          5.29          7.74         1.93 o                         
   1   3  13        205.01        206.05         6.70 o                         
   3   3  13        436.90        502.97        13.14 o                         
   5   3  13        106.48        114.63         5.17 o                         
 -28   4  13          9.55          5.02         2.49 o                         
 -26   4  13          1.22          0.40         2.08 o                         
 -24   4  13         12.37          2.04         1.83 o                         
 -22   4  13         92.90         94.88         3.56 o                         
 -20   4  13         55.95         52.89         2.49 o                         
 -18   4  13        308.07        318.37         7.26 o                         
 -16   4  13          0.00         -1.18         1.58 o                         
 -14   4  13        212.29        212.76         5.76 o                         
 -12   4  13        442.49        402.42         8.87 o                         
 -10   4  13        476.52        507.78        12.61 o                         
  -8   4  13          0.08          1.74         2.00 o                         
  -6   4  13         43.10         45.53         3.49 o                         
  -4   4  13          4.40         10.02         2.58 o                         
  -2   4  13          0.42          0.32         1.96 o                         
   0   4  13          6.41          7.52         2.17 o                         
   2   4  13        450.07        446.50        12.67 o                         
   4   4  13          2.17          9.47         2.18 o                         
 -25   5  13          0.31         -0.21         3.18 o                         
 -23   5  13         54.18         42.43         4.58 o                         
 -21   5  13         74.17         62.92         2.90 o                         
 -19   5  13        240.32        263.32         7.33 o                         
 -17   5  13        222.66        239.10         5.92 o                         
 -15   5  13          0.30          2.38         1.87 o                         
 -13   5  13         49.63         64.18         4.76 o                         
 -11   5  13          0.01          0.90         2.39 o                         
  -9   5  13         66.76         87.21         4.24 o                         
  -7   5  13         58.39         59.85         3.76 o                         
  -5   5  13         16.63         19.33         5.16 o                         
  -3   5  13        254.10        267.66        12.01 o                         
  -1   5  13         35.67         54.76         3.61 o                         
   1   5  13         73.81        102.99         4.81 o                         
 -20   6  13         69.15         60.25         3.76 o                         
 -18   6  13          0.02          3.61         3.18 o                         
 -16   6  13          0.17         -0.84         2.08 o                         
 -14   6  13          3.09          3.38         2.08 o                         
 -12   6  13          0.90          1.31         1.85 o                         
 -10   6  13         39.92         51.67         4.08 o                         
  -8   6  13        203.21        205.87         7.05 o                         
  -6   6  13         91.94        103.78         4.95 o                         
 -30   0  14         47.30         45.43         2.94 o                         
 -28   0  14          0.00         -3.08         2.22 o                         
 -26   0  14          0.07          9.87         3.13 o                         
 -24   0  14          7.45          5.37         1.93 o                         
 -22   0  14       2431.35       2687.95        66.83 o                         
 -20   0  14          2.68          8.05         2.08 o                         
 -18   0  14        968.32        968.75        23.88 o                         
 -16   0  14         19.77         23.26         3.04 o                         
 -14   0  14         10.94          5.86         1.69 o                         
 -12   0  14        118.71        101.59         4.16 o                         
 -10   0  14        106.72        136.10         4.89 o                         
  -8   0  14         17.41         10.39         3.00 o                         
  -6   0  14        789.91        790.82        21.93 o                         
  -4   0  14        666.58        617.75        37.87 o                         
  -2   0  14        116.04         88.48        16.65 o                         
   0   0  14          1.56          3.43         2.61 o                         
   2   0  14         17.73          1.67         3.01 o                         
   4   0  14        117.09        114.80         8.27 o                         
 -29   1  14         17.49         16.26         1.34 o                         
 -27   1  14         90.30         86.45         3.71 o                         
 -25   1  14         73.28         75.13         3.78 o                         
 -23   1  14         12.41         14.90         1.93 o                         
 -21   1  14         61.90         83.49         2.98 o                         
 -19   1  14        181.95        159.59         4.14 o                         
 -17   1  14        372.87        384.88         7.57 o                         
 -15   1  14        144.00        147.95         4.08 o                         
 -13   1  14         99.83        106.20         3.50 o                         
 -11   1  14        126.04        107.31         3.14 o                         
  -9   1  14         86.12         90.54         3.70 o                         
  -7   1  14        274.99        255.35         6.77 o                         
  -5   1  14          0.17          1.76         1.99 o                         
  -3   1  14        128.37        110.88         5.07 o                         
  -1   1  14          0.07         -2.46         2.03 o                         
   1   1  14         13.36          5.43         1.96 o                         
   3   1  14         87.81         94.26         4.90 o                         
 -28   2  14         17.42         14.37         1.40 o                         
 -26   2  14          3.49          3.32         1.36 o                         
 -24   2  14        552.73        588.32        11.80 o                         
 -22   2  14          0.78          4.65         2.19 o                         
 -20   2  14         47.22         46.68         2.40 o                         
 -18   2  14         32.41         32.53         2.16 o                         
 -16   2  14          9.41          1.15         1.89 o                         
 -14   2  14         67.64         71.92         3.45 o                         
 -12   2  14          2.71         -1.26         1.75 o                         
 -10   2  14         90.63         90.54         3.63 o                         
  -8   2  14        255.93        219.69         6.17 o                         
  -6   2  14         66.88         59.84         3.40 o                         
  -4   2  14         20.46         14.67         2.10 o                         
  -2   2  14         69.19         60.36         3.74 o                         
   0   2  14         90.92         74.46         4.73 o                         
   2   2  14         38.37         24.57         2.44 o                         
 -27   3  14          1.53         -1.91         1.68 o                         
 -25   3  14         76.44         67.46         3.72 o                         
 -23   3  14          0.40         -1.73         1.15 o                         
 -21   3  14          4.63          9.94         1.32 o                         
 -19   3  14        275.28        280.77         5.92 o                         
 -17   3  14         65.91         60.86         2.59 o                         
 -15   3  14         30.43         37.36         2.23 o                         
 -13   3  14         73.14         88.58         3.65 o                         
 -11   3  14        527.78        516.56        10.59 o                         
  -9   3  14         35.16         47.67         3.71 o                         
  -7   3  14         34.28         23.80         2.43 o                         
  -5   3  14         10.99          5.17         1.84 o                         
  -3   3  14          9.24         10.25         2.16 o                         
  -1   3  14         65.98         56.33         3.82 o                         
   1   3  14         54.76         66.60         5.65 o                         
 -24   4  14         25.63         21.55         2.43 o                         
 -22   4  14        246.54        268.04         7.27 o                         
 -20   4  14        287.36        284.01         6.47 o                         
 -18   4  14        126.01        125.74         3.80 o                         
 -16   4  14         10.76         12.24         1.64 o                         
 -14   4  14          7.70          8.98         2.33 o                         
 -12   4  14        213.60        205.49         6.49 o                         
 -10   4  14         23.43         18.32         2.65 o                         
  -8   4  14         24.03         21.99         3.03 o                         
  -6   4  14         90.94         71.50         4.57 o                         
  -4   4  14         29.02         32.22         4.41 o                         
  -2   4  14         20.97         17.65         2.44 o                         
 -21   5  14         18.05         12.42         2.09 o                         
 -19   5  14        407.07        466.82        12.25 o                         
 -17   5  14        245.43        281.51         7.79 o                         
 -15   5  14        183.53        202.35         6.77 o                         
 -13   5  14        158.21        193.34         9.57 o                         
 -11   5  14         47.73         52.02         3.64 o                         
  -9   5  14          6.92          3.82         2.02 o                         
  -7   5  14         12.22          9.63         2.22 o                         
  -5   5  14         11.69          4.20         2.93 o                         
 -27   1  15        176.83        166.89         4.34 o                         
 -25   1  15         33.46         19.97         3.12 o                         
 -23   1  15         10.54         16.19         1.74 o                         
 -21   1  15         50.25         48.89         2.59 o                         
 -19   1  15          9.82          6.34         1.38 o                         
 -17   1  15          0.33         -0.88         1.27 o                         
 -15   1  15          0.00         -0.53         1.21 o                         
 -13   1  15         22.80         24.32         2.01 o                         
 -11   1  15          3.20          0.63         1.89 o                         
  -9   1  15          5.32          3.72         1.72 o                         
  -7   1  15         50.73         39.59         3.66 o                         
  -5   1  15          1.72         -3.63         2.42 o                         
  -3   1  15         14.78         18.17         4.01 o                         
  -1   1  15          7.84         -2.98         1.99 o                         
 -26   2  15        117.50        142.52         4.01 o                         
 -24   2  15          0.08          4.75         1.33 o                         
 -22   2  15        291.33        276.97         5.90 o                         
 -20   2  15        185.33        185.74         4.48 o                         
 -18   2  15        213.02        204.99         4.98 o                         
 -16   2  15        117.59        104.31         3.65 o                         
 -14   2  15        190.03        203.14         5.56 o                         
 -12   2  15         10.53         11.40         1.68 o                         
 -10   2  15         22.80         28.38         2.39 o                         
  -8   2  15          0.80          0.70         2.01 o                         
  -6   2  15          2.04          0.39         1.85 o                         
  -4   2  15         85.51         95.32         5.06 o                         
  -2   2  15          4.16          2.97         2.04 o                         
 -23   3  15         69.18         70.08         3.02 o                         
 -21   3  15          2.18          3.47         1.43 o                         
 -19   3  15         56.84         58.33         3.16 o                         
 -17   3  15          1.52         -0.78         1.84 o                         
 -15   3  15          2.67          0.37         1.62 o                         
 -13   3  15          0.24          2.29         1.76 o                         
 -11   3  15          4.42         -0.79         2.39 o                         
  -9   3  15         28.82         29.76         3.04 o                         
  -7   3  15        115.95        117.26         5.93 o                         
  -5   3  15          0.44         -2.48         2.26 o                         
  -3   3  15         37.82         39.31         3.77 o                         
 -20   4  15         39.75         34.78         3.10 o                         
 -18   4  15         62.38         55.13         3.08 o                         
 -16   4  15        253.78        283.97         7.77 o                         
 -14   4  15        142.32        140.13         5.60 o                         
 -12   4  15         21.97         33.28         3.79 o                         
 -10   4  15         71.09         97.16         5.38 o                         
  -8   4  15        117.26        135.79         5.00 o                         
 -24   0  16         99.71        105.90         4.66 o                         
 -22   0  16         27.68         15.55         2.13 o                         
 -20   0  16          2.88          7.59         2.35 o                         
 -18   0  16        104.24         99.26         4.77 o                         
 -16   0  16        655.56        727.12        18.43 o                         
 -14   0  16        767.98        902.53        22.60 o                         
 -12   0  16          5.54         19.69         3.09 o                         
 -10   0  16         52.61         70.72         5.38 o                         
  -8   0  16          0.43          0.25         2.52 o                         
  -6   0  16         10.14         10.95         3.00 o                         
 -23   1  16         91.66         99.53         3.20 o                         
 -21   1  16         13.92         15.49         1.68 o                         
 -19   1  16          3.97          4.71         1.41 o                         
 -17   1  16          0.55          0.07         1.81 o                         
 -15   1  16        115.33        140.50         4.44 o                         
 -13   1  16         30.37         34.95         2.26 o                         
 -11   1  16          5.79          0.54         1.83 o                         
  -9   1  16         17.20          7.13         2.02 o                         
  -7   1  16         79.57         60.23         5.19 o                         
 -20   2  16         35.63         26.74         1.85 o                         
 -18   2  16         38.66         49.18         2.57 o                         
 -16   2  16         47.24         47.28         3.65 o                         
 -14   2  16        182.85        209.44         5.96 o                         
 -12   2  16        413.99        438.95        11.22 o                         
 -10   2  16         21.36         30.68         3.64 o                         
  -8   2  16          6.41          9.49         2.52 o                         
 -15   3  16         91.76        104.24         4.59 o                         
                                                                                
